# Supplementary material for: An integrative model for the comprehensive classification of BRCA1 and BRCA2 variants of uncertain clinical significance
Source: NPJ Genom Med. 2022 Jun 3;7:35. doi: 10.1038/s41525-022-00302-3 (PMC9166814; doi:10.1038/s41525-022-00302-3)
Supplement: Supplementary file 3 — Supplemental Data 1 [file 41525_2022_302_MOESM3_ESM.xlsx]

## Sheet: Variant Level Data
Gene	Variant	IARC	Status	PrDel.f	lPostOdds.f	eta.f	PrDel.fF	lPostOdds.fF	eta.fF	PrDel.fP	lPostOdds.fP	eta.fP	PrDel.fA	lPostOdds.fA	eta.fA	PrDel.fFP	lPostOdds.fFP	eta.fFP	PrDel.fFA	lPostOdds.fFA	eta.fFA	PrDel.fPA	lPostOdds.fPA	eta.fPA	PrDel.fFPA	lPostOdds.fFPA	eta.fFPA	PrDel.fm	lPostOdds.fm	eta.fm	PrDel.F	lPostOdds.F	PrDel.P	lPostOdds.P	PrDel.A	lPostOdds.A	PrDel.PA	lPostOdds.PA	PrDel.AF	lPostOdds.AF	PrDel.PF	lPostOdds.PF	PrDel.PFA	lPostOdds.PFA	FH.logLR	FH.nFam
BRCA1	A1416T	0	VUS	0.00377282	-5.57615	3.81206	0.00324541	-5.72726	3.80783	0.0012	-6.72424	3.81468	0.00263729	-5.93536	3.84157	0.000867121	-7.04947	3.80696	0.00197256	-6.22645	3.83605	0.00343333	-5.67078	3.89263	0.00230281	-6.07132	3.8906	0.0048033	-5.33364	3.81259	0.263775	-1.02644	0.11396	-2.05092	0.0521837	-2.89939	0.00641315	-5.04297	0.0582761	-2.78252	0.102936	-2.16502	0.00701973	-4.95199	0	0
BRCA1	A1584S	0	VUS	0.000606184	-7.40772	3.96171	0.000591868	-7.43164	3.9608	3.49585e-05	-10.2613	3.96332	0.000474465	-7.65285	3.97866	2.41666e-05	-10.6305	3.95996	0.000315437	-8.06124	3.9735	0.000106111	-9.15091	4.00396	8.60769e-05	-9.36018	4.00551	0.000874998	-7.04041	3.95877	0.264321	-1.02363	0.000695086	-7.27078	0.0526204	-2.8906	2.09712e-05	-10.7723	0.0569257	-2.8074	0.00076034	-7.18098	4.57254e-05	-9.99281	0	0
BRCA1	A1608V	0	VUS	0.000595425	-7.42564	3.96787	0.000412468	-7.79294	3.96594	5.99492e-05	-9.72195	3.97213	0.000337045	-7.99496	3.98305	5.13873e-05	-9.87607	3.96773	0.000351484	-7.95299	3.98059	0.000167733	-8.69297	4.0097	0.000153493	-8.7817	4.00768	0.000781937	-7.15295	3.96943	0.265172	-1.01926	0.00619192	-5.0783	0.0526784	-2.88943	0.000821353	-7.10374	0.0572118	-2.80208	0.00581444	-5.14158	0.000873922	-7.04165	0	0
BRCA1	A1615D	0	VUS	0.000790987	-7.14144	3.94576	0.000521969	-7.55738	3.94497	6.01077e-05	-9.71931	3.95286	0.000568966	-7.47112	3.96364	4.25828e-05	-10.064	3.94889	0.000452357	-7.70059	3.96087	0.000177402	-8.63692	3.99495	0.000120289	-9.0255	3.99365	0.000896892	-7.01568	3.94825	0.265183	-1.0192	0.043607	-3.08795	0.0527185	-2.88863	0.00038168	-7.87055	0.0580725	-2.78624	0.0496178	-2.95252	0.000583051	-7.44665	0	0
BRCA1	A1615T	0	VUS	0.00039415	-7.83839	4.02872	0.000163478	-8.71867	4.02771	2.78355e-05	-10.4892	4.03403	0.000277489	-8.18945	4.03521	9.77471e-06	-11.5357	4.03313	0.000138672	-8.88326	4.03399	8.91629e-05	-9.32496	4.05005	4.69728e-05	-9.9659	4.05244	0.000492684	-7.61515	4.03015	0.0587308	-2.77427	0.000646361	-7.34351	0.0525364	-2.89228	1.81389e-05	-10.9174	0.032136	-3.40512	0.000320167	-8.04635	1.60964e-05	-11.0369	-0.720671	2
BRCA1	A1623G	0	VUS	0.000476009	-7.6496	3.99481	0.00124043	-6.69105	3.99373	3.05614e-05	-10.3957	4.00024	0.000430255	-7.7507	4.00572	8.91617e-05	-9.32497	3.99788	0.000944238	-6.96419	4.00408	0.000123914	-8.9958	4.02767	0.000284901	-8.16308	4.02606	0.000640631	-7.35242	3.99585	0.93233	2.62304	0.00568107	-5.16492	0.051739	-2.90842	0.000733185	-7.21738	0.216723	-1.28487	0.02766	-3.55972	0.00160633	-6.43219	1.64815	6
BRCA1	A1641T	0	VUS	0.000626117	-7.37535	3.97838	0.000400642	-7.82204	3.97682	4.37486e-05	-10.037	3.98271	0.00042571	-7.76133	3.98896	3.12554e-05	-10.3733	3.97821	0.000301872	-8.1052	3.98963	0.000173576	-8.65872	4.01494	7.73947e-05	-9.46652	4.01476	0.000691189	-7.27641	3.97845	0.237012	-1.16913	0.00424704	-5.45728	0.0532605	-2.87783	0.00043903	-7.7305	0.0557503	-2.82951	0.00402284	-5.51174	0.000434063	-7.74189	-0.0508966	1
BRCA1	A1669S	0	VUS	0.0145336	-4.21665	3.77624	0.0135862	-4.28502	3.77317	0.0421577	-3.12327	3.75253	0.00683133	-4.97938	3.82837	0.0320303	-3.40852	3.75195	0.00556247	-5.18614	3.82151	0.0694736	-2.5948	3.85632	0.0637771	-2.68646	3.85817	0.0192276	-3.93199	3.76916	0.266084	-1.01458	0.709208	0.891543	0.0518951	-2.90524	0.0597426	-2.75611	0.0570169	-2.8057	0.658372	0.656049	0.0590309	-2.76885	0	0
BRCA1	A1708E	5	Path	1	Inf	0.142481	1	Inf	0.146262	1	Inf	0.148802	1	Inf	0.139533	1	Inf	0.152868	1	Inf	0.145389	1	Inf	0.146244	1	Inf	0.151113	1	Inf	0.141729	0.266084	-1.01458	0.960647	3.19504	0.0518951	-2.90524	0.666889	0.694149	0.0570169	-2.8057	0.961044	3.20559	0.684944	0.776588	5.69784	12
BRCA1	A1708V	0	VUS	0.992209	4.84696	1.71924	0.921756	2.46644	1.84999	0.997932	6.17932	1.73033	0.99794	6.18314	1.79356	0.980946	3.94124	1.74823	0.984991	4.18401	1.80257	0.999946	9.81839	1.97982	0.999421	7.45386	1.976	0.991759	4.79038	1.71538	0.00311686	-5.76781	0.988663	4.46826	0.797718	1.37209	0.999138	7.05581	0.288613	-0.902128	0.878422	1.97757	0.994656	5.22649	-2.50849	8
BRCA1	A1752P	0	VUS	1	Inf	0.312359	1	Inf	0.313976	1	Inf	0.312761	1	Inf	0.295627	1	Inf	0.317378	1	Inf	0.301316	1	Inf	0.296842	1	Inf	0.294118	1	Inf	0.30746	0.26333	-1.02873	0.967299	3.38709	0.0527173	-2.88865	0.209798	-1.32614	0.0580346	-2.78693	0.969154	3.44743	0.236328	-1.17292	0	0
BRCA1	A1752T	0	VUS	1	23.9103	1.00537	1	25.6676	1.0015	1	27.2645	1.02428	1	28.8886	1.02704	1	26.6707	1.02535	1	25.5706	1.02538	1	36.7368	1.07362	1	30.7354	1.06997	1	19.7701	1.01089	0.265539	-1.01737	0.947778	2.89863	0.0515888	-2.91148	0.0951649	-2.25214	0.0569781	-2.80642	0.943954	2.82391	0.104789	-2.14511	0	0
BRCA1	A1752V	0	VUS	1	18.809	0.827253	1	24.2723	0.825259	1	22.8694	0.828218	1	25.4973	0.817709	1	23.5133	0.834038	1	21.2362	0.822184	1	29.6501	0.849198	1	27.4626	0.846471	1	24.4619	0.821243	0.263467	-1.02803	0.642255	0.585163	0.0517515	-2.90816	0.109838	-2.0924	0.0571625	-2.803	0.566517	0.267653	0.111358	-2.07694	0	0
BRCA1	A1789S	0	VUS	0.00109537	-6.81557	3.93111	0.0011471	-6.76937	3.92801	0.00632966	-5.05616	3.93337	0.0423196	-3.11926	3.94283	0.0049921	-5.29489	3.9275	0.031277	-3.4331	3.94203	0.807964	1.43683	3.79813	0.76054	1.15564	3.80123	0.0011772	-6.74344	3.9322	0.264595	-1.02222	0.935932	2.68161	0.866436	1.86981	0.993442	5.02044	0.801059	1.39292	0.927205	2.54453	0.993573	5.04083	0	0
BRCA1	A1789T	0	VUS	1	Inf	-0.0166857	1	Inf	-0.0158001	1	Inf	-0.0243247	1	Inf	-0.0410467	1	Inf	-0.0223474	1	Inf	-0.0353953	1	Inf	-0.131791	1	Inf	-0.123456	1	Inf	-0.0144526	0.264697	-1.0217	0.990636	4.66145	0.800106	1.38695	0.997947	6.1866	0.707658	0.884036	0.98894	4.49329	0.997366	5.93658	0	0
BRCA1	A1823T	0	VUS	0.00032387	-8.03484	4.04013	0.000215855	-8.44069	4.03923	2.53171e-05	-10.584	4.04214	0.000266622	-8.22941	4.03313	1.56955e-05	-11.0621	4.045	0.000196466	-8.53482	4.03304	9.11856e-05	-9.30252	4.0411	7.52692e-05	-9.49436	4.04308	0.000457567	-7.68913	4.03685	0.266374	-1.0131	0.00307849	-5.78023	0.0519226	-2.90468	0.000135028	-8.90989	0.0575576	-2.79569	0.00318116	-5.74732	0.000244851	-8.31462	0	0
BRCA1	A1830T	0	VUS	0.000979686	-6.9273	3.94001	0.000564271	-7.47941	3.93966	0.000890443	-7.0229	3.95374	0.000608824	-7.40337	3.94867	0.000486713	-7.62735	3.95543	0.000398627	-7.82709	3.94821	0.00199336	-6.21594	3.9872	0.00145199	-6.53337	3.98578	0.000960818	-6.94676	3.93645	0.26352	-1.02775	0.570827	0.285226	0.0525024	-2.89297	0.0162857	-4.10105	0.0583645	-2.78091	0.539545	0.158511	0.0179569	-4.00166	0	0
BRCA1	A1843P	0	VUS	1	15.9434	1.63672	1	16.175	1.62933	1	18.6816	1.65582	1	17.359	1.69347	1	17.463	1.64303	1	16.8308	1.68258	1	21.1709	1.77891	1	17.9123	1.77557	1	16.0146	1.64441	0.888647	2.07699	0.950352	2.95187	0.0523678	-2.89568	0.191072	-1.44306	0.175866	-1.54461	0.983938	4.11512	0.344046	-0.645317	1.32929	1
BRCA1	C1372Y	0	VUS	0.000789782	-7.14296	3.92216	0.000507708	-7.5851	3.92337	5.0637e-05	-9.89078	3.92571	0.000537597	-7.52786	3.93902	3.5819e-05	-10.237	3.92186	0.000337376	-7.99398	3.9358	0.000215521	-8.44224	3.96661	0.00011646	-9.05784	3.96395	0.00103062	-6.87656	3.92428	0.264205	-1.02423	0.014414	-4.22504	0.0528616	-2.88577	0.00043672	-7.73578	0.0587571	-2.77379	0.0152657	-4.16676	0.000441571	-7.72473	0	0
BRCA1	C1697F	0	VUS	1	Inf	0.280513	1	Inf	0.279091	1	Inf	0.294978	1	Inf	0.277795	1	Inf	0.29639	1	Inf	0.275792	1	Inf	0.276326	1	Inf	0.27341	1	36.0437	0.282622	0.264924	-1.02053	0.985869	4.24512	0.870422	1.9047	0.999361	7.35465	0.802898	1.4045	0.984283	4.13718	0.999359	7.35217	0	0
BRCA1	C1697R	0	VUS	1	Inf	0.589256	1	Inf	0.594712	1	Inf	0.593376	1	Inf	0.604225	1	Inf	0.594025	1	Inf	0.605359	1	Inf	0.645844	1	Inf	0.641353	1	Inf	0.583714	0.376347	-0.505083	0.991296	4.73528	0.865566	1.86231	0.999835	8.71223	0.825235	1.55222	0.992489	4.88384	0.999693	8.08896	0.191958	1
BRCA1	C1697Y	0	VUS	1	Inf	-0.130794	1	Inf	-0.127433	1	Inf	-0.142995	1	Inf	-0.158221	1	Inf	-0.135874	1	Inf	-0.151461	1	Inf	-0.254997	1	Inf	-0.254194	1	Inf	-0.132644	0.133977	-1.86624	0.983522	4.08914	0.866848	1.87337	0.999334	7.31309	0.75533	1.12724	0.970172	3.48202	0.999337	7.31847	-0.322761	2
BRCA1	C1787S	0	VUS	0.000516637	-7.56765	3.93321	0.00053056	-7.54105	3.93241	0.00424875	-5.45687	3.93925	0.0281009	-3.54345	3.94167	0.00406849	-5.50041	3.93501	0.0267613	-3.59367	3.93864	0.822376	1.53253	3.87202	0.800947	1.39222	3.87225	0.000655161	-7.32997	3.93405	0.512321	0.0492948	0.99519	5.33219	0.867462	1.87871	0.999879	9.02117	0.850095	1.73535	0.996473	5.64369	0.999862	8.88808	0.397358	1
BRCA1	C1787S/G1788D	0	VUS	1	Inf	0.240869	1	Inf	0.247092	1	Inf	0.222423	1	Inf	0.177146	1	Inf	0.224662	1	Inf	0.184119	1	Inf	0.13055	1	Inf	0.128512	1	Inf	0.236795	0.266493	-1.01249	0.504205	0.0168187	0.357848	-0.584718	0.416772	-0.33604	0.319614	-0.755547	0.49959	-0.00164088	0.42217	-0.313873	0	0
BRCA1	D1381Y	0	VUS	0.000411228	-7.79595	4.27388	0.000248399	-8.30023	4.27737	0.000701627	-7.26141	4.28015	0.00214145	-6.14413	4.24846	0.000318323	-8.05213	4.28682	0.00113881	-6.77663	4.25547	0.060379	-2.74484	4.24287	0.045271	-3.04876	4.23363	0.00058326	-7.44629	4.27385	0.263907	-1.02576	0.501931	0.00772484	0.430625	-0.279303	0.652448	0.629818	0.338221	-0.671234	0.463233	-0.147332	0.633396	0.546815	0	0
BRCA1	D1546N	1	Neut	0.000435194	-7.73928	3.9926	0.000329078	-8.01889	3.98728	2.63077e-05	-10.5456	3.99613	0.00034525	-7.9709	4.00373	1.99427e-05	-10.8226	3.99468	0.000251992	-8.28586	4.00111	7.90824e-05	-9.44494	4.02954	7.03651e-05	-9.56174	4.02835	0.000551072	-7.50309	3.99244	0.263907	-1.02576	0.0106898	-4.52772	0.430625	-0.279303	0.123602	-1.95875	0.338221	-0.671234	0.0124527	-4.37329	0.121073	-1.9823	0	0
BRCA1	D1546Y	1	Neut	0.000294547	-8.12978	4.16646	0.000258212	-8.26147	4.17075	2.17931e-05	-10.7339	4.17521	0.00030027	-8.11053	4.15639	1.5316e-05	-11.0866	4.1809	0.000246152	-8.30932	4.1603	0.000173011	-8.66198	4.15071	0.000104705	-9.16426	4.14996	0.000358407	-7.93348	4.16822	0.263907	-1.02576	0.00147413	-6.51821	0.430625	-0.279303	0.051536	-2.91256	0.338221	-0.671234	0.00172148	-6.36285	0.0491291	-2.96293	0	0
BRCA1	D1557H	0	VUS	0.000938975	-6.96978	3.9291	0.000664169	-7.31631	3.92866	0.000249992	-8.29383	3.93289	0.000474261	-7.65328	3.94729	0.000262487	-8.24504	3.93102	0.000449782	-7.7063	3.9447	0.000324697	-8.03229	3.98526	0.000362714	-7.92153	3.98077	0.00112005	-6.79326	3.92946	0.262319	-1.03395	0.138717	-1.82598	0.052897	-2.88506	0.00149189	-6.50622	0.0574481	-2.79771	0.159515	-1.66184	0.00183276	-6.3001	0	0
BRCA1	D1578G	2	Neut	0.000681761	-7.29015	3.95381	0.000381039	-7.87223	3.95364	5.93708e-05	-9.73165	3.95781	0.000517741	-7.56552	3.9716	3.12125e-05	-10.3747	3.95458	0.00024835	-8.30042	3.96753	0.000103227	-9.17848	4.00056	5.88197e-05	-9.74097	3.99891	0.000928758	-6.98073	3.95353	0.262319	-1.03395	0.00378448	-5.57305	0.052897	-2.88506	0.000228902	-8.38199	0.0574481	-2.79771	0.00378128	-5.5739	0.000280724	-8.17786	-0.511511	2
BRCA1	D1692N	0	VUS	0.00951445	-4.64538	3.71646	0.00649974	-5.02947	3.7085	0.00395061	-5.52993	3.71665	0.0221535	-3.78736	3.75771	0.00232088	-6.06349	3.70697	0.0162314	-4.10444	3.74902	0.0369783	-3.25974	3.82053	0.0285511	-3.52709	3.82122	0.0118098	-4.42695	3.71306	0.162203	-1.64192	0.507177	0.0287114	0.425818	-0.298934	0.263287	-1.02895	0.303889	-0.828846	0.453118	-0.18808	0.249396	-1.10184	-0.239654	2
BRCA1	D1692Y	0	VUS	1	27.4409	1.08809	1	27.053	1.08603	1	24.3644	1.10712	1	30.1101	1.13053	1	26.5627	1.09484	1	31.8168	1.129	1	Inf	1.16937	1	36.7368	1.17152	1	26.4199	1.09699	0.264025	-1.02515	0.975864	3.69963	0.865397	1.86086	0.998596	6.56692	0.80431	1.41345	0.974154	3.62942	0.998539	6.5275	0	0
BRCA1	D1733G	1	Neut	0.000869918	-7.04624	3.96612	0.000639303	-7.35449	3.96438	0.00431476	-5.44139	3.97218	0.00039255	-7.84245	3.98536	0.00297409	-5.81484	3.96695	0.000340234	-7.98554	3.98017	0.0139018	-4.26173	4.0113	0.0114086	-4.46192	4.00928	0.000879177	-7.03564	3.96699	0.264025	-1.02515	0.818123	1.50368	0.865397	1.86086	0.963679	3.27837	0.80431	1.41345	0.799157	1.38103	0.960937	3.20274	0	0
BRCA1	D1733Y	0	VUS	0.000306798	-8.08902	4.20738	0.000171413	-8.67127	4.20764	0.00200334	-6.21093	4.21276	0.000256656	-8.26752	4.2005	0.00133143	-6.62017	4.21561	0.000194827	-8.5432	4.20227	0.0272989	-3.57323	4.19928	0.0233929	-3.73165	4.19843	0.000330701	-8.01397	4.20789	0.263873	-1.02593	0.962171	3.23613	0.0518326	-2.90651	0.254614	-1.07415	0.0578405	-2.79049	0.959956	3.17691	0.268148	-1.00404	0	0
BRCA1	D1739A	0	VUS	1	22.7	1.16081	1	17.7948	1.15417	1	22.868	1.15909	1	32.2941	1.14687	1	23.6544	1.15174	1	27.2485	1.14334	1	Inf	1.15642	1	Inf	1.14899	1	24.8401	1.16419	0.265035	-1.01996	0.999421	7.45443	0.865665	1.86316	0.999968	10.3399	0.797088	1.36819	0.999381	7.38636	0.999972	10.4753	0	0
BRCA1	D1739E	0	VUS	1	32.9526	0.611349	1	34.3389	0.60738	1	35.3505	0.625214	1	Inf	0.64373	1	Inf	0.619347	1	Inf	0.636493	1	Inf	0.695147	1	Inf	0.692084	1	Inf	0.617219	0.261104	-1.04024	0.967778	3.40234	0.798679	1.37806	0.989004	4.4992	0.700826	0.851232	0.967435	3.39141	0.988146	4.42318	0	0
BRCA1	D1739G	0	VUS	1	33.4046	0.300131	1	31.1092	0.308664	1	28.4844	0.297378	1	Inf	0.261989	1	34.0977	0.305573	1	Inf	0.269623	1	Inf	0.23291	1	Inf	0.231771	1	33.5179	0.293187	0.267082	-1.00948	0.99888	6.79309	0.867358	1.87779	0.999977	10.6656	0.799805	1.38508	0.998798	6.72284	0.999979	10.7603	0	0
BRCA1	D1739H	0	VUS	1	Inf	0.369424	1	Inf	0.368225	1	Inf	0.358356	1	Inf	0.33546	1	Inf	0.359354	1	Inf	0.338471	1	Inf	0.298084	1	Inf	0.303673	1	Inf	0.367448	0.26486	-1.02086	0.998933	6.84161	0.865224	1.85938	0.999902	9.22781	0.80015	1.38723	0.998872	6.78659	0.999897	9.18297	0	0
BRCA1	D1739N	0	VUS	0.00253125	-5.97651	3.82356	0.00289464	-5.84199	3.82035	0.00329347	-5.71251	3.80201	0.00869031	-4.73682	3.83622	0.00341955	-5.67482	3.79754	0.00892197	-4.71028	3.83548	0.0553002	-2.83809	3.84646	0.0638433	-2.68535	3.84074	0.0030882	-5.77707	3.8222	0.556576	0.227276	0.788572	1.31634	0.425695	-0.299439	0.580018	0.322849	0.431301	-0.276547	0.840171	1.6595	0.641155	0.580383	0.464558	1
BRCA1	D1739V	4	Path	1	23.1313	0.416579	1	30.8591	0.427571	1	30.6523	0.419636	1	Inf	0.383708	1	29.0461	0.427566	1	30.5969	0.384016	1	Inf	0.367848	1	Inf	0.365179	1	34.0288	0.414235	0.556576	0.227276	0.997595	6.02792	0.425695	-0.299439	0.983011	4.05806	0.431301	-0.276547	0.998429	6.45429	0.988472	4.45139	0	0
BRCA1	D1739Y	0	VUS	1	Inf	0.521533	1	34.7909	0.514204	1	35.3505	0.541172	1	Inf	0.555238	1	34.7909	0.535189	1	Inf	0.552461	1	Inf	0.615651	1	Inf	0.608967	1	35.1274	0.527713	0.263009	-1.03039	0.999109	7.02227	0.866072	1.86666	0.999924	9.48513	0.806788	1.42927	0.998961	6.86801	0.999942	9.76343	0	0
BRCA1	D1757H	0	VUS	0.000427474	-7.75719	4.03829	0.000300315	-8.11038	4.03654	0.000154352	-8.77612	4.04126	0.000340002	-7.98622	4.04198	0.000119691	-9.03048	4.03904	0.000289593	-8.14674	4.03971	0.000334991	-8.00107	4.05515	0.00044046	-7.72725	4.05508	0.000491511	-7.61753	4.03745	0.267238	-1.00868	0.351622	-0.611915	0.0524874	-2.89327	0.00541609	-5.21295	0.0580797	-2.7861	0.335126	-0.685092	0.00603132	-5.10474	0	0
BRCA1	D1757N	0	VUS	0.303777	-0.829377	3.32929	0.263052	-1.03016	3.35332	0.133875	-1.86712	3.47314	0.204385	-1.35911	3.47581	0.102008	-2.17511	3.48451	0.175047	-1.55027	3.48586	0.237334	-1.16735	3.51379	0.211915	-1.31342	3.53631	0.322414	-0.7427	3.3149	0.264904	-1.02063	0.354276	-0.600297	0.0510966	-2.92159	0.00863522	-4.74323	0.0583801	-2.78063	0.318948	-0.758612	0.00944433	-4.65285	0	0
BRCA1	D1778G	2	Neut	0.00284996	-5.8576	3.87202	0.00197483	-6.2253	3.86282	0.00170612	-6.37182	3.8724	0.00131245	-6.63455	3.90168	0.00110257	-6.809	3.8653	0.00115345	-6.76384	3.89835	0.00349075	-5.65414	3.94338	0.00267951	-5.91944	3.94508	0.0025723	-5.96038	3.86879	0.264904	-1.02063	0.339597	-0.665089	0.0510966	-2.92159	0.0241301	-3.69987	0.0583801	-2.78063	0.324357	-0.733822	0.0255389	-3.64168	0	0
BRCA1	D1778N	0	VUS	0.00361547	-5.61891	3.84394	0.0331756	-3.3722	3.82169	0.00325258	-5.72505	3.84797	0.0025699	-5.96131	3.88158	0.027819	-3.55382	3.82578	0.0145386	-4.2163	3.86674	0.00658094	-5.01698	3.92624	0.0366685	-3.26848	3.91118	0.00461118	-5.37465	3.84352	0.989	4.49878	0.600195	0.406279	0.0529439	-2.88412	0.0467957	-3.01404	0.406238	-0.37954	0.932561	2.6267	0.21549	-1.29214	2.94663	8
BRCA1	D1778Y	0	VUS	0.00858441	-4.74919	3.79563	0.00686779	-4.97402	3.78897	0.0424694	-3.11557	3.77722	0.0172501	-4.04254	3.83359	0.0330498	-3.37613	3.7745	0.0129478	-4.3338	3.8303	0.450502	-0.198643	3.66026	0.405771	-0.381477	3.68107	0.00984797	-4.61059	3.79857	0.262376	-1.03365	0.972098	3.55075	0.424219	-0.305479	0.966189	3.35256	0.345018	-0.641011	0.971134	3.51581	0.966308	3.35622	0	0
BRCA1	D1813H	0	VUS	0.00231069	-6.06789	3.74309	0.00206369	-6.18119	3.73913	0.00218644	-6.12329	3.74354	0.00198487	-6.22021	3.76945	0.00147618	-6.51682	3.73784	0.00148556	-6.51048	3.76325	0.00526845	-5.24074	3.81864	0.00492913	-5.30765	3.81556	0.00288418	-5.84563	3.74408	0.263932	-1.02563	0.362188	-0.56588	0.0514602	-2.91412	0.0173567	-4.03627	0.0579948	-2.78766	0.331526	-0.701289	0.0177486	-4.01354	0	0
BRCA1	D1818G	0	VUS	0.000451233	-7.70308	4.02072	0.00073587	-7.21372	4.01839	0.000221609	-8.41437	4.02846	0.000360483	-7.92771	4.03473	0.000374754	-7.88887	4.02454	0.000527134	-7.54753	4.03119	0.000556022	-7.49415	4.05282	0.00103022	-6.87695	4.05181	0.000656671	-7.32767	4.02163	0.801371	1.39489	0.310656	-0.797053	0.052274	-2.89757	0.00774539	-4.85288	0.134397	-1.86263	0.527765	0.111174	0.0151897	-4.17183	0.979038	1
BRCA1	D1851E	2	Neut	0.000461482	-7.68061	4.03831	0.000299621	-8.11269	4.03762	0.000177142	-8.63838	4.04404	0.000329425	-8.01783	4.04878	9.58361e-05	-9.25278	4.04259	0.000329093	-8.01884	4.04653	0.000472519	-7.65696	4.0605	0.000498531	-7.60335	4.06182	0.000541437	-7.52074	4.03619	0.801371	1.39489	0.150122	-1.73364	0.052274	-2.89757	0.00382144	-5.5633	0.134397	-1.86263	0.278965	-0.949599	0.00781776	-4.84351	0	0
BRCA1	E1352K	0	VUS	0.0197656	-3.90385	3.68496	0.00563472	-5.17316	3.68632	0.0127493	-4.34945	3.69098	0.0126294	-4.35902	3.73161	0.0039068	-5.54112	3.68574	0.00328386	-5.71545	3.72627	0.027274	-3.57417	3.78861	0.0119568	-4.41443	3.79346	0.0209684	-3.84355	3.6877	0.0160873	-4.11351	0.351549	-0.612236	0.052942	-2.88416	0.0191807	-3.93448	0.0186608	-3.96249	0.142856	-1.79177	0.00895314	-4.70676	-1.42066	2
BRCA1	E1419Q	1	Neut	0.000337997	-7.99214	4.08061	0.000206941	-8.48287	4.08209	4.31356e-05	-10.0511	4.08438	0.000294437	-8.13015	4.07697	3.77708e-05	-10.1839	4.08667	0.000273071	-8.2055	4.07947	0.000317702	-8.05408	4.08096	0.000191589	-8.55997	4.08247	0.000417252	-7.7814	4.07844	0.0160873	-4.11351	0.0578903	-2.78957	0.052942	-2.88416	0.00523653	-5.24685	0.0186608	-3.96249	0.0178528	-4.00758	0.00207095	-6.17767	0	0
BRCA1	E1462K	0	VUS	0.000746237	-7.19972	3.92851	0.000663392	-7.31748	3.92498	3.97652e-05	-10.1325	3.93273	0.000441896	-7.72399	3.95112	3.9418e-05	-10.1412	3.92824	0.000458065	-7.68804	3.94546	0.000181271	-8.61534	3.9856	9.55825e-05	-9.25543	3.98585	0.00100683	-6.89994	3.92846	0.266357	-1.01318	0.000902645	-7.00928	0.052108	-2.90092	0.000279843	-8.181	0.0569195	-2.80751	0.000709022	-7.25092	0.000267367	-8.22662	0	0
BRCA1	E1470D	0	VUS	0.00040243	-7.81759	4.04175	0.000274682	-8.19962	4.04441	2.15865e-05	-10.7434	4.04837	0.000260713	-8.25183	4.04524	1.61076e-05	-11.0362	4.04684	0.000191875	-8.55847	4.04667	8.96769e-05	-9.31921	4.05405	0.00012378	-8.99688	4.05538	0.000476389	-7.6488	4.04428	0.265727	-1.01641	0.000548766	-7.50729	0.0526582	-2.88984	0.000108925	-9.12474	0.0574237	-2.79816	0.000450537	-7.70462	0.000107399	-9.13885	0	0
BRCA1	E1494K	0	VUS	0.00100014	-6.90661	3.92546	0.000310191	-8.07801	3.92573	5.64513e-05	-9.78208	3.93373	0.000584626	-7.44395	3.95068	1.99169e-05	-10.8239	3.92726	0.000279722	-8.18143	3.94442	0.000189837	-8.56916	3.9864	0.000104033	-9.1707	3.98445	0.000884857	-7.0292	3.93097	0.0457668	-3.03735	0.00188767	-6.27052	0.0513727	-2.91591	0.000212446	-8.45661	0.02862	-3.52461	0.000952749	-6.95521	0.000134341	-8.915	-0.849242	2
BRCA1	E1527K	0	VUS	0.000932628	-6.97657	3.91068	0.000906669	-7.00483	3.91057	9.47764e-05	-9.2639	3.91495	0.00067792	-7.2958	3.9336	5.52464e-05	-9.80365	3.90995	0.000449241	-7.7075	3.92768	0.000144768	-8.84024	3.97126	0.000156709	-8.76096	3.97033	0.00129694	-6.64645	3.91121	0.264003	-1.02526	0.0212138	-3.83166	0.0524013	-2.895	0.00071797	-7.23836	0.0579085	-2.78924	0.0222999	-3.78062	0.000748016	-7.19734	0	0
BRCA1	E1559Q	0	VUS	0.00100675	-6.90002	3.91632	0.00167848	-6.38818	3.91435	0.000259062	-8.25818	3.9215	0.000542356	-7.51904	3.9378	0.000575496	-7.4597	3.91736	0.00119761	-6.72623	3.93353	0.00036719	-7.90926	3.97575	0.000779064	-7.15664	3.97509	0.00106579	-6.84297	3.91962	0.865936	1.8655	0.244329	-1.12909	0.0524004	-2.89502	0.0027982	-5.87598	0.162349	-1.64086	0.479403	-0.0824328	0.0062912	-5.06229	1.22225	2
BRCA1	E1609G	0	VUS	0.000426971	-7.75837	3.99945	0.000337396	-7.99392	3.99896	2.6063e-05	-10.555	4.00791	0.000299861	-8.11189	4.01336	2.084e-05	-10.7786	4.00481	0.000320857	-8.0442	4.01248	0.000131885	-8.93345	4.02638	0.000109276	-9.12153	4.02572	0.000552311	-7.50085	3.99769	0.262668	-1.03215	0.00261198	-5.94503	0.0523435	-2.89616	0.000163315	-8.71967	0.0568136	-2.80949	0.00264978	-5.93063	0.000170368	-8.67738	0	0
BRCA1	E1644G	0	VUS	0.00128322	-6.6571	3.9923	0.000359416	-7.93067	3.99399	9.85491e-05	-9.22486	3.99715	0.000753027	-7.19066	4.00283	1.19021e-05	-11.3388	3.99903	0.000216761	-8.4365	4.00129	0.000177019	-8.63907	4.02631	0.000112613	-9.09144	4.02687	0.00117165	-6.74817	3.99469	0.0196607	-3.90928	0.00291999	-5.83325	0.0530253	-2.8825	0.000285841	-8.15979	0.0209694	-3.8435	0.00102994	-6.87723	0.000188136	-8.57816	-1.29426	2
BRCA1	E1660V	0	VUS	0.0003066	-8.08966	3.99976	0.000234004	-8.35994	3.99853	0.000286501	-8.15748	4.00386	0.000279446	-8.18242	4.00768	0.000188562	-8.5759	4.00348	0.000172972	-8.66221	4.00822	0.000503577	-7.59327	4.02777	0.00050479	-7.59086	4.02805	0.000391006	-7.8464	4.00086	0.264139	-1.02457	0.668428	0.701086	0.0520933	-2.90122	0.010199	-4.57521	0.057849	-2.79033	0.678836	0.748428	0.0118443	-4.42399	0	0
BRCA1	E1682K	1	Neut	0.000856086	-7.06228	3.96351	0.000697272	-7.26764	3.96158	0.00244671	-6.01056	3.96785	0.000499365	-7.60167	3.98446	0.00200658	-6.20931	3.96675	0.000348466	-7.96162	3.98054	0.00687018	-4.97367	4.00757	0.00655327	-5.02122	4.00724	0.00109325	-6.8175	3.96505	0.264139	-1.02457	0.741504	1.0538	0.0520933	-2.90122	0.0654044	-2.65952	0.057849	-2.79033	0.746374	1.07937	0.0773254	-2.47925	0	0
BRCA1	E1682V	0	VUS	0.000374515	-7.8895	4.12576	0.000234433	-8.35811	4.12708	0.000673369	-7.30254	4.13182	0.000316721	-8.05717	4.12037	0.000519124	-7.56285	4.13299	0.000256747	-8.26716	4.12208	0.00352397	-5.64464	4.11312	0.00319834	-5.74192	4.11761	0.000401524	-7.81984	4.12526	0.264825	-1.02104	0.806313	1.42623	0.0526016	-2.89097	0.0639946	-2.68282	0.0578197	-2.79087	0.784722	1.2934	0.0688755	-2.60409	0	0
BRCA1	E1731D	0	VUS	0.00125479	-6.67953	3.81289	0.00086467	-7.0523	3.81161	0.00127377	-6.6645	3.81443	0.000932923	-6.97625	3.83612	0.000859964	-7.05776	3.81365	0.000694027	-7.27231	3.83022	0.00429694	-5.44555	3.87656	0.00382482	-5.56241	3.87411	0.00141497	-6.55923	3.81377	0.264742	-1.02146	0.679767	0.7527	0.0512293	-2.91886	0.0438669	-3.08174	0.0572461	-2.80145	0.652078	0.628184	0.0462456	-3.02644	0	0
BRCA1	E1754V	0	VUS	0.000255653	-8.27143	4.20934	0.000176096	-8.6443	4.21238	0.00210333	-6.16213	4.21469	0.000281745	-8.17422	4.20063	0.00135573	-6.60206	4.21609	0.000183929	-8.60078	4.20204	0.0443945	-3.06923	4.20248	0.0360592	-3.28587	4.20178	0.000346473	-7.96736	4.21083	0.265524	-1.01745	0.965106	3.31993	0.0527319	-2.88836	0.425054	-0.302059	0.057333	-2.79984	0.961487	3.21748	0.43208	-0.273368	0	0
BRCA1	E1765K	0	VUS	0.000328275	-8.02133	3.99233	0.000229669	-8.37864	3.99231	0.000816174	-7.11007	3.99572	0.00028061	-8.17826	4.00048	0.000545002	-7.51418	3.99584	0.000184011	-8.60033	3.99975	0.00208865	-6.16914	4.02125	0.00192027	-6.25337	4.01925	0.000399492	-7.82492	3.99277	0.263663	-1.02702	0.783617	1.28687	0.0514432	-2.91446	0.0407905	-3.15766	0.0580509	-2.78663	0.751532	1.1068	0.0433604	-3.09388	0	0
BRCA1	E1794D	0	VUS	0.000502099	-7.59621	3.97477	0.000337962	-7.99224	3.97595	4.7049e-05	-9.96427	3.97965	0.000351519	-7.95289	3.98608	3.24543e-05	-10.3356	3.97885	0.000262928	-8.24337	3.98337	0.000204851	-8.49302	4.01285	0.000171599	-8.67018	4.01238	0.000643852	-7.3474	3.97609	0.262012	-1.03554	0.0206743	-3.85797	0.0533704	-2.87565	0.00147738	-6.51601	0.0571765	-2.80274	0.020805	-3.85154	0.00146369	-6.52533	0	0
BRCA1	E1836K	0	VUS	0.999999	14.1084	1.82362	0.999993	11.8763	1.81475	0.999999	13.8124	1.84329	0.999911	9.33166	1.88525	0.999997	12.8508	1.83281	0.999905	9.25988	1.87139	1	15.6132	1.98174	1	16.7903	1.97321	0.999999	13.9276	1.8317	0.0195018	-3.91755	0.871702	1.91609	0.0525895	-2.89122	0.188859	-1.45744	0.020842	-3.84972	0.665806	0.689279	0.117449	-2.01681	-1.31077	2
BRCA1	F1571S	0	VUS	0.0246954	-3.67613	3.694	0.0189091	-3.94902	3.69054	0.0671516	-2.63129	3.66946	0.0138971	-4.26208	3.7476	0.0559113	-2.82645	3.66587	0.0103863	-4.55683	3.74004	0.12559	-1.94053	3.75482	0.117237	-2.01886	3.75865	0.0263445	-3.6098	3.69403	0.266059	-1.01471	0.90951	2.30767	0.0534043	-2.87498	0.151777	-1.72073	0.0578466	-2.79037	0.911705	2.33463	0.168976	-1.5929	0	0
BRCA1	F1662S	1	Neut	0.00655949	-5.02026	3.78297	0.00527026	-5.24039	3.78579	0.00121888	-6.7086	3.79425	0.00440537	-5.42052	3.81571	0.000527037	-7.54771	3.79387	0.00294786	-5.82372	3.81509	0.00164254	-6.40987	3.88701	0.00144284	-6.5397	3.88403	0.0098022	-4.6153	3.7763	0.266059	-1.01471	0.144947	-1.7748	0.0534043	-2.87498	0.0270376	-3.58312	0.0578466	-2.79037	0.151769	-1.7208	0.0291087	-3.50718	0	0
BRCA1	F1668C	0	VUS	0.00652631	-5.02537	3.76767	0.00443545	-5.41368	3.765	0.024544	-3.68244	3.76492	0.0478405	-2.99086	3.78957	0.0188321	-3.95318	3.7608	0.0380984	-3.22874	3.78585	0.811858	1.46213	3.4941	0.77418	1.23207	3.50805	0.00693619	-4.96404	3.76934	0.264736	-1.0215	0.903713	2.23918	0.794072	1.34965	0.989155	4.51312	0.699765	0.84618	0.883666	2.02761	0.988034	4.41364	0	0
BRCA1	F1668S	0	VUS	1	Inf	0.616979	1	Inf	0.621561	1	32.215	0.627287	1	Inf	0.630802	1	Inf	0.628721	1	Inf	0.63027	1	Inf	0.577774	1	Inf	0.585076	1	Inf	0.614466	0.265008	-1.0201	0.946097	2.86516	0.795619	1.35914	0.996865	5.76186	0.702913	0.861208	0.941671	2.78155	0.996047	5.52926	0	0
BRCA1	F1695L	0	VUS	0.00266578	-5.92459	3.79756	0.00199837	-6.21343	3.79907	0.000639274	-7.35454	3.8045	0.00165162	-6.40435	3.82944	0.0005218	-7.5577	3.80598	0.00135895	-6.59968	3.82517	0.000983625	-6.92328	3.88942	0.00104734	-6.86046	3.88853	0.00344965	-5.66603	3.79468	0.238718	-1.15972	0.215613	-1.29142	0.053841	-2.86638	0.00353467	-5.64159	0.0550974	-2.84198	0.205935	-1.34961	0.00394433	-5.53152	-0.0508966	1
BRCA1	F1734S	0	VUS	0.00148016	-6.51412	3.91513	0.00118351	-6.73808	3.90897	0.00918623	-4.68082	3.91282	0.0130362	-4.3269	3.93436	0.00747624	-4.88852	3.90962	0.0101799	-4.57711	3.93206	0.65737	0.651594	3.79819	0.588677	0.358499	3.81541	0.00191227	-6.25755	3.91472	0.263429	-1.02822	0.999586	7.78979	0.801827	1.39775	0.999926	9.51193	0.701386	0.853905	0.999584	7.78445	0.999955	10.0071	0	0
BRCA1	F1761S	0	VUS	1	Inf	0.668135	1	Inf	0.659069	1	Inf	0.67795	1	Inf	0.698297	1	35.1274	0.67293	1	Inf	0.692763	1	Inf	0.764437	1	Inf	0.767608	1	34.7909	0.66941	0.263148	-1.02967	0.999449	7.50372	0.794936	1.35494	0.99995	9.8985	0.704432	0.868494	0.999294	7.25506	0.999916	9.38742	0	0
BRCA1	G1656D	0	VUS	0.675423	0.732819	2.62408	0.623682	0.505206	2.70527	0.894653	2.13917	2.30071	0.966329	3.35687	2.29347	0.879625	1.98889	2.31502	0.957592	3.11708	2.28264	0.99939	7.40135	2.47109	0.999169	7.09236	2.45728	0.688453	0.792896	2.59945	0.264298	-1.02375	0.997275	5.90248	0.865165	1.85887	0.999772	8.38602	0.798524	1.3771	0.997108	5.84307	0.999789	8.46521	0	0
BRCA1	G1706A	1	Neut	0.121695	-1.97647	3.78345	0.104049	-2.15302	3.77743	0.172305	-1.56938	3.77645	0.401727	-0.398274	3.83086	0.142312	-1.79622	3.77072	0.347632	-0.629462	3.82166	0.869663	1.89798	3.89792	0.850004	1.73463	3.89675	0.130248	-1.89877	3.60806	0.264298	-1.02375	0.425832	-0.298876	0.865165	1.85887	0.951515	2.97681	0.798524	1.3771	0.426984	-0.294166	0.948482	2.91294	0	0
BRCA1	G1706E	5	Path	1	33.0479	1.1991	1	28.9721	1.19936	1	34.0288	1.19937	1	Inf	1.21211	1	32.4327	1.20002	1	Inf	1.21048	1	Inf	1.2524	1	Inf	1.25414	1	31.6616	1.19515	0.264298	-1.02375	0.970531	3.49449	0.865165	1.85887	0.999076	6.98549	0.798524	1.3771	0.961224	3.21042	0.999018	6.92515	-0.0182635	1
BRCA1	G1738A	0	VUS	1	Inf	0.260084	1	Inf	0.258889	1	Inf	0.237859	1	Inf	0.238144	1	Inf	0.242319	1	Inf	0.241519	1	Inf	0.117953	1	Inf	0.118816	1	Inf	0.256731	0.26402	-1.02518	0.993477	5.02594	0.794049	1.34951	0.999281	7.23653	0.703011	0.861676	0.992758	4.92061	0.999342	7.32518	0	0
BRCA1	G1738E	4	Path	1	27.6324	1.13343	1	25.0114	1.13356	1	27.2495	1.15155	1	29.8201	1.16481	1	24.3059	1.14804	1	26.5875	1.16361	1	30.5905	1.2517	1	36.7368	1.25272	1	22.2705	1.13669	0.26402	-1.02518	0.99921	7.14319	0.794049	1.34951	0.999949	9.88344	0.703011	0.861676	0.999114	7.02798	0.999919	9.42647	0	0
BRCA1	G1738R	5	Path	0.999999	13.7562	1.62787	0.999996	12.5261	1.63033	1	14.7913	1.62498	1	19.251	1.67489	1	14.5866	1.62072	1	18.4495	1.66544	1	22.9865	1.78598	1	18.0193	1.78104	0.999999	13.9174	1.61597	0.26402	-1.02518	0.999262	7.21108	0.794049	1.34951	0.999909	9.30084	0.703011	0.861676	0.999319	7.29168	0.999901	9.22012	0	0
BRCA1	G1738V	0	VUS	1	33.7411	0.431043	1	Inf	0.43122	1	32.8656	0.42581	1	Inf	0.424854	1	Inf	0.43209	1	Inf	0.423262	1	Inf	0.414251	1	Inf	0.413653	1	Inf	0.429303	0.263025	-1.03031	0.999699	8.10969	0.867991	1.88331	0.999994	12.0013	0.80406	1.41186	0.999682	8.05159	0.999989	11.3763	0	0
BRCA1	G1743A	0	VUS	0.522002	0.0880655	3.02711	0.470666	-0.11747	3.07796	0.749434	1.0956	2.74695	0.86895	1.89171	2.69645	0.684417	0.774146	2.81462	0.832545	1.60377	2.72567	0.997538	6.00446	2.60257	0.996101	5.5432	2.59368	0.531192	0.124931	3.02292	0.26439	-1.02327	0.758531	1.14464	0.798734	1.3784	0.959304	3.16008	0.700069	0.847626	0.713076	0.910372	0.956994	3.10246	0	0
BRCA1	G1743E	0	VUS	1	19.2083	1.29013	1	19.4588	1.28118	1	19.2543	1.29418	1	24.0147	1.33026	1	20.4142	1.28997	1	22.4882	1.32036	1	24.3681	1.40051	1	30.4564	1.39537	1	19.2964	1.2924	0.263853	-1.02604	0.967958	3.40814	0.864409	1.8524	0.998904	6.8151	0.799059	1.38042	0.966311	3.35631	0.998467	6.47893	0	0
BRCA1	G1743R	0	VUS	0.073066	-2.54052	3.60822	0.0579156	-2.78911	3.60928	0.261166	-1.03992	3.46901	0.679975	0.753657	3.19103	0.211313	-1.31703	3.49635	0.612423	0.45751	3.23202	0.99746	5.97291	3.00784	0.995883	5.48844	3.00008	0.0791921	-2.45338	3.60779	0.263339	-1.02869	0.906599	2.2728	0.867421	1.87835	0.995976	5.51144	0.800936	1.39216	0.898414	2.17973	0.995827	5.47495	0	0
BRCA1	G1743V	0	VUS	0.999996	12.3221	1.80923	0.999999	13.8769	1.80052	1	14.6236	1.79968	1	19.4138	1.78606	0.999998	13.3547	1.79831	1	17.0522	1.78847	1	27.5492	1.78935	1	22.9675	1.78626	0.999999	14.2017	1.81169	0.265422	-1.01797	0.974248	3.63315	0.866483	1.87021	0.999288	7.24693	0.800653	1.39038	0.973541	3.60533	0.999221	7.15687	0	0
BRCA1	G1748A	0	VUS	0.000548711	-7.50739	4.00437	0.000588191	-7.43787	4.00509	0.00558963	-5.18124	3.98105	0.00823195	-4.79147	3.99695	0.00427667	-5.45029	3.98208	0.00590752	-5.1256	3.99793	0.603427	0.419766	3.88115	0.534759	0.139261	3.88966	0.000790646	-7.14187	4.00305	0.265458	-1.01779	0.992489	4.88387	0.797173	1.36872	0.998497	6.49888	0.706785	0.879821	0.991725	4.78615	0.998235	6.33802	0	0
BRCA1	G1748C	0	VUS	1	16.3159	1.37609	0.999999	13.4338	1.36978	0.999999	13.545	1.39132	1	20.7051	1.42319	1	21.2002	1.377	1	17.1956	1.40932	1	23.9961	1.50458	1	27.976	1.49319	1	17.1653	1.38063	0.654529	0.639006	0.998895	6.80723	0.869769	1.89892	0.999933	9.60636	0.875442	1.94996	0.999346	7.33213	0.999963	10.2126	0.639406	1
BRCA1	G1748D	4	Path	1	Inf	0.659387	1	Inf	0.659881	1	Inf	0.665236	1	Inf	0.660269	1	Inf	0.667229	1	Inf	0.659076	1	Inf	0.67122	1	Inf	0.674793	1	Inf	0.661664	0.654529	0.639006	0.998374	6.42011	0.869769	1.89892	0.999936	9.65533	0.875442	1.94996	0.998713	6.65433	0.999949	9.89059	1.58417	4
BRCA1	G1748R	0	VUS	1	30.8046	0.876405	1	33.1533	0.87318	1	33.6458	0.876114	1	Inf	0.864048	1	33.2711	0.870095	1	Inf	0.863966	1	Inf	0.857819	1	Inf	0.857771	1	33.6458	0.878201	0.262977	-1.03055	0.991665	4.77889	0.865277	1.85982	0.999127	7.04295	0.801922	1.39835	0.991681	4.78082	0.999237	7.17773	0	0
BRCA1	G1748S	0	VUS	0.000496138	-7.60816	3.99523	0.000396978	-7.83123	3.9966	0.00489922	-5.31377	3.97731	0.00772645	-4.85535	3.99261	0.00343424	-5.67052	3.97712	0.00433576	-5.43651	3.99322	0.578996	0.318653	3.90486	0.515056	0.060243	3.90999	0.000601995	-7.41466	3.99569	0.265077	-1.01975	0.996023	5.52335	0.794131	1.35001	0.997898	6.16283	0.703297	0.863048	0.995203	5.335	0.998098	6.26295	0	0
BRCA1	G1748V	0	VUS	1	32.9526	0.616973	1	Inf	0.61767	1	Inf	0.614752	1	Inf	0.609053	1	Inf	0.614561	1	Inf	0.604588	1	Inf	0.604256	1	Inf	0.601171	1	Inf	0.619047	0.267143	-1.00917	0.999404	7.4239	0.865694	1.86341	0.999986	11.1871	0.802473	1.40182	0.9992	7.13051	0.999981	10.8551	0	0
BRCA1	G1763V	0	VUS	0.999628	7.89683	1.40829	0.999498	7.59546	1.40973	0.999924	9.48147	1.42796	0.999384	7.39241	1.43017	0.999901	9.21752	1.42184	0.998922	6.83195	1.42746	0.999999	13.9732	1.532	0.999916	9.38757	1.53025	0.999719	8.1785	1.41229	0.298741	-0.8533	0.994725	5.23945	0.0514623	-2.91407	0.770029	1.20847	0.0607971	-2.73749	0.994867	5.26689	0.796311	1.3634	0.0599606	1
BRCA1	G1770E	0	VUS	0.011087	-4.49084	3.79891	0.00940701	-4.65685	3.79733	0.0327588	-3.38528	3.78806	0.00611373	-5.09109	3.84359	0.025032	-3.66225	3.7846	0.00463604	-5.36925	3.83499	0.0882678	-2.33497	3.82515	0.0811486	-2.42684	3.82961	0.0131217	-4.32028	3.79817	0.260542	-1.04315	0.795838	1.36048	0.0530317	-2.88238	0.143007	-1.79054	0.0572274	-2.80179	0.793057	1.34345	0.1526	-1.71436	0	0
BRCA1	G1770V	5	Path	1	Inf	0.153872	1	Inf	0.154939	1	Inf	0.14724	1	Inf	0.12647	1	Inf	0.147256	1	Inf	0.139321	1	Inf	0.092189	1	Inf	0.0920105	1	Inf	0.146869	0.260542	-1.04315	0.964627	3.30579	0.0530317	-2.88238	0.481173	-0.0753417	0.0572274	-2.80179	0.965965	3.34572	0.491542	-0.0338337	0	0
BRCA1	G1788D	0	VUS	0.0671273	-2.63168	3.57492	0.0480612	-2.98602	3.57801	0.249604	-1.10072	3.47643	0.65042	0.620887	3.28744	0.203515	-1.36447	3.49257	0.583174	0.335816	3.31186	0.996628	5.68874	3.17842	0.994717	5.23803	3.1716	0.0765988	-2.48948	3.56969	0.26733	-1.00821	0.996034	5.52602	0.864617	1.85418	0.999723	8.19071	0.801596	1.3963	0.995787	5.46542	0.999645	7.94438	0	0
BRCA1	G1788V	5	Path	1	Inf	0.25935	1	Inf	0.259076	1	Inf	0.261039	1	Inf	0.24627	1	Inf	0.262862	1	Inf	0.251161	1	Inf	0.246508	1	Inf	0.252952	1	Inf	0.257816	0.26733	-1.00821	0.996435	5.6329	0.864617	1.85418	0.999706	8.13317	0.801596	1.3963	0.995562	5.41313	0.999695	8.0957	2.06752	5
BRCA1	G1803A	0	VUS	1	Inf	0.572402	1	36.7368	0.565969	1	35.1274	0.584192	1	Inf	0.60868	1	29.3186	0.574726	1	35.1274	0.59819	1	36.7368	0.665984	1	Inf	0.660678	1	36.7368	0.573301	0.262627	-1.03236	0.00692827	-4.96519	0.0523563	-2.89591	0.000487913	-7.62489	0.0578514	-2.79029	0.00756059	-4.87722	0.000518179	-7.56467	0	0
BRCA1	H1402R	0	VUS	0.00489724	-5.31417	3.79432	0.00575187	-5.15246	3.7884	0.000289243	-8.14795	3.79664	0.0032759	-5.71788	3.82857	0.000323121	-8.03716	3.79026	0.00312739	-5.76442	3.82115	0.00060227	-7.4142	3.87982	0.000714343	-7.24343	3.88029	0.00590985	-5.12521	3.79529	0.589013	0.359888	0.00916041	-4.68366	0.0517551	-2.90809	0.000492011	-7.61652	0.0906364	-2.30589	0.0131056	-4.32152	0.000623905	-7.37889	0.516904	2
BRCA1	H1402Y	1	Neut	0.000368773	-7.90496	4.24964	0.00026218	-8.24622	4.25326	2.23376e-05	-10.7092	4.25569	0.000487044	-7.62667	4.22902	1.4714e-05	-11.1267	4.25861	0.000423362	-7.76686	4.23438	0.000285531	-8.16088	4.20889	0.000193322	-8.55096	4.20867	0.00050354	-7.59334	4.24802	0.589013	0.359888	0.00741605	-4.89666	0.0517551	-2.90809	0.000351292	-7.95354	0.0906364	-2.30589	0.0122955	-4.38615	0.000581545	-7.44924	0	0
BRCA1	H1421Y	0	VUS	0.00053307	-7.53632	4.2629	7.37875e-05	-9.51425	4.26961	7.58764e-05	-9.48633	4.27178	0.00265265	-5.92954	4.2395	1.08867e-05	-11.428	4.27755	0.000437813	-7.73328	4.24557	0.00611852	-5.0903	4.21267	0.00107695	-6.83255	4.21175	0.000472911	-7.65613	4.26231	0.00285866	-5.85454	0.0181068	-3.99319	0.422112	-0.31411	0.0971796	-2.22896	0.0851205	-2.37472	0.00247453	-5.99923	0.0276788	-3.55902	-2.54895	7
BRCA1	H1746D	0	VUS	1	Inf	0.4667	1	Inf	0.466644	1	Inf	0.458012	1	Inf	0.435502	1	Inf	0.457929	1	Inf	0.435777	1	Inf	0.407886	1	Inf	0.398462	1	Inf	0.466275	0.262628	-1.03235	0.98588	4.24593	0.865892	1.86511	0.999638	7.9244	0.798899	1.37943	0.986118	4.26319	0.999612	7.85535	0	0
BRCA1	H1746L	0	VUS	1	26.6436	1.10956	1	25.2286	1.1068	1	29.5157	1.11334	1	33.1259	1.13883	1	28.4745	1.113	1	30.2879	1.1269	1	36.7368	1.16399	1	Inf	1.16036	1	24.6773	1.1114	0.26452	-1.02261	0.993602	5.04533	0.866489	1.87027	0.99981	8.56663	0.799069	1.38048	0.99257	4.89476	0.999689	8.07564	0	0
BRCA1	H1746N	0	VUS	0.291693	-0.887174	3.34248	0.1158	-2.03282	3.47799	0.319849	-0.754465	3.34292	0.887388	2.06434	2.92278	0.134375	-1.86282	3.47583	0.720188	0.945396	3.0438	0.996297	5.59488	2.96866	0.983563	4.09162	2.97765	0.307427	-0.812176	3.32922	0.0156474	-4.14168	0.689531	0.797927	0.867413	1.87828	0.966879	3.37391	0.554239	0.217812	0.397336	-0.416577	0.922798	2.48099	-1.42305	2
BRCA1	H1746P	0	VUS	0.987057	4.33414	2.29267	0.983377	4.08021	2.29187	0.998128	6.2789	2.28809	0.999547	7.6992	2.29879	0.997112	5.84415	2.28563	0.999426	7.46243	2.29304	0.999999	13.7614	2.35403	0.999996	12.3316	2.34821	0.988927	4.49213	2.29764	0.169188	-1.5914	0.996999	5.80578	0.865917	1.86533	0.999777	8.40959	0.769405	1.20495	0.996152	5.55647	0.99978	8.41978	-0.216989	1
BRCA1	H1746Q	0	VUS	0.0101752	-4.57758	3.78975	0.0137612	-4.27204	3.77822	0.0620298	-2.7161	3.75022	0.0223004	-3.7806	3.81657	0.0774038	-2.47816	3.73294	0.0277191	-3.55752	3.80683	0.670016	0.708258	3.44826	0.683716	0.7709	3.43908	0.0119125	-4.41819	3.78772	0.660706	0.666442	0.99799	6.20759	0.42567	-0.299539	0.98471	4.16512	0.463145	-0.147687	0.998761	6.69207	0.989239	4.52099	0.639406	1
BRCA1	H1746R	0	VUS	0.223092	-1.24774	3.431	0.192796	-1.43195	3.45888	0.625773	0.514126	3.00927	0.406008	-0.380494	3.28858	0.55482	0.220164	3.07609	0.347934	-0.628131	3.3399	0.978621	3.82374	2.80448	0.974648	3.64921	2.80087	0.241068	-1.14683	3.4218	0.26526	-1.01881	0.988348	4.44052	0.421296	-0.317454	0.995401	5.37736	0.338723	-0.668989	0.988229	4.43029	0.995529	5.40567	0	0
BRCA1	H1746Y	0	VUS	0.999363	7.35821	2.29182	0.999044	6.95173	2.28671	0.999749	8.29147	2.30182	0.999964	10.2243	2.29661	0.99979	8.46879	2.29474	0.999996	12.4601	2.2893	1	17.202	2.32708	1	19.0281	2.33016	0.99947	7.54119	2.29409	0.265875	-1.01565	0.830811	1.59139	0.866498	1.87034	0.993321	5.00209	0.797478	1.37061	0.826324	1.5598	0.992676	4.90918	0	0
BRCA1	H1805L	0	VUS	0.000442196	-7.72332	3.93693	0.000320864	-8.04417	3.93776	2.53818e-05	-10.5815	3.94228	0.000283581	-8.16773	3.94957	1.89703e-05	-10.8726	3.94057	0.000250983	-8.28987	3.94794	8.00722e-05	-9.4325	3.97905	5.99799e-05	-9.72144	3.9767	0.000443111	-7.72125	3.93913	0.264859	-1.02086	0.00118063	-6.74053	0.0529166	-2.88467	0.000186884	-8.58484	0.0592456	-2.76499	0.00125071	-6.68279	0.000107888	-9.13431	0	0
BRCA1	H1805P	0	VUS	0.000645325	-7.34511	3.98114	0.00052414	-7.55323	3.97688	4.88372e-05	-9.92697	3.98558	0.000362965	-7.92084	3.99857	2.25555e-05	-10.6995	3.97905	0.000371899	-7.89652	3.99551	0.000106699	-9.14539	4.0168	0.000178286	-8.63194	4.0172	0.000985887	-6.92098	3.98137	0.264617	-1.02211	0.000951778	-6.95623	0.0527121	-2.88876	6.9832e-05	-9.56935	0.0574613	-2.79747	0.000929141	-6.98032	0.000122911	-9.00393	0	0
BRCA1	H1860P	0	VUS	0.000418503	-7.77841	4.02908	0.000323862	-8.03487	4.02818	2.68185e-05	-10.5264	4.03135	0.000364443	-7.91678	4.02929	1.69106e-05	-10.9876	4.03319	0.000360138	-7.92866	4.03083	7.70934e-05	-9.47042	4.02777	7.97847e-05	-9.4361	4.02948	0.000589672	-7.43535	4.03107	0.26426	-1.02394	0.0010712	-6.83791	0.0519044	-2.90505	7.14871e-05	-9.54592	0.0563964	-2.8173	0.00100463	-6.90213	6.91981e-05	-9.57847	0	0
BRCA1	H1862L	0	VUS	0.000905874	-7.0057	4.30757	0.000431104	-7.74873	4.31114	9.51097e-05	-9.26038	4.3128	0.000820554	-7.10471	4.27522	2.30097e-05	-10.6796	4.31878	0.000592055	-7.43132	4.28391	0.00087138	-7.04456	4.22514	0.000441578	-7.72471	4.2288	0.000965406	-6.942	4.30764	0.263874	-1.02593	0.0010452	-6.8625	0.0517536	-2.90812	9.64676e-05	-9.24621	0.0587533	-2.77386	0.00103654	-6.87083	0.000116028	-9.06156	0	0
BRCA1	I1405V	2	Neut	0.000892609	-7.02047	3.92706	0.000553065	-7.49948	3.92354	6.42885e-05	-9.65207	3.93029	0.000621762	-7.38233	3.94382	4.41276e-05	-10.0284	3.92691	0.000375059	-7.88805	3.9377	0.000106308	-9.14906	3.96993	0.000127036	-8.97091	3.97069	0.00113684	-6.77836	3.92936	0.263874	-1.02593	0.00109524	-6.81569	0.0517536	-2.90812	0.000131914	-8.93323	0.0587533	-2.77386	0.00125594	-6.67861	0.000165232	-8.70799	0	0
BRCA1	I1432L	0	VUS	0.000336687	-7.99602	4.04896	0.000279736	-8.18138	4.0469	2.34188e-05	-10.6619	4.05333	0.000303843	-8.0987	4.05402	1.51547e-05	-11.0972	4.05251	0.000219309	-8.42481	4.05374	8.56969e-05	-9.36461	4.06957	7.86756e-05	-9.4501	4.06924	0.000415595	-7.78538	4.04827	0.263682	-1.02692	0.0005667	-7.47511	0.0507579	-2.9286	0.000215658	-8.4416	0.05774	-2.79233	0.000577394	-7.45641	0.000150557	-8.80102	0	0
BRCA1	I1529V	2	Neut	0.000623706	-7.37921	3.97946	0.000472701	-7.65657	3.97671	3.53584e-05	-10.2499	3.98958	0.000445584	-7.71568	3.99115	2.08808e-05	-10.7767	3.99079	0.000293113	-8.13466	3.99111	8.51288e-05	-9.37126	4.01976	7.03637e-05	-9.56176	4.02044	0.000582709	-7.44724	3.98266	0.263682	-1.02692	0.000485069	-7.63073	0.0507579	-2.9286	4.66587e-05	-9.9726	0.05774	-2.79233	0.000477226	-7.64704	3.46373e-05	-10.2705	0	0
BRCA1	I1568V	0	VUS	0.00221547	-6.11007	3.84318	0.00189857	-6.26476	3.83863	0.000138157	-8.88698	3.84704	0.00143401	-6.54585	3.87337	9.11762e-05	-9.30263	3.84232	0.00110348	-6.80818	3.86938	0.000175123	-8.64985	3.92415	0.000202738	-8.5034	3.91847	0.00291234	-5.83588	3.84208	0.264516	-1.02263	0.000872392	-7.0434	0.0513922	-2.91551	2.6044e-05	-10.5557	0.0576806	-2.79342	0.00102354	-6.88347	2.80851e-05	-10.4802	0	0
BRCA1	I1766S	5	Path	1	Inf	0.40259	1	Inf	0.403589	1	Inf	0.406786	1	Inf	0.395185	1	Inf	0.41218	1	Inf	0.398382	1	Inf	0.403226	1	Inf	0.402722	1	Inf	0.402585	0.264516	-1.02263	0.970312	3.48687	0.0513922	-2.91551	0.794802	1.35412	0.0576806	-2.79342	0.967931	3.40728	0.799919	1.38579	0	0
BRCA1	I1858L	1	Neut	0.000557305	-7.49184	4.01079	0.000307495	-8.08675	4.01248	2.70941e-05	-10.5162	4.01344	0.000354936	-7.94322	4.0168	1.79072e-05	-10.9303	4.01766	0.000272452	-8.20777	4.01564	8.3533e-05	-9.39019	4.01616	7.74026e-05	-9.46641	4.01669	0.00058338	-7.44609	4.01526	0.264516	-1.02263	0.000409808	-7.79941	0.0513922	-2.91551	2.44407e-05	-10.6192	0.0576806	-2.79342	0.000433719	-7.74268	2.03001e-05	-10.8049	0	0
BRCA1	K1322E	0	VUS	0.00029843	-8.11668	4.1582	0.000218881	-8.42676	4.16089	1.89974e-05	-10.8712	4.16383	0.000250827	-8.29049	4.14634	1.37663e-05	-11.1933	4.16659	0.000222906	-8.40854	4.14954	0.000110359	-9.11166	4.13662	0.0002146	-8.44652	4.13403	0.000374241	-7.89024	4.1589	0.32088	-0.749732	0.00106742	-6.84144	0.0519731	-2.90366	4.36567e-05	-10.0391	0.0632299	-2.69566	0.00149251	-6.5058	5.95197e-05	-9.72914	0.0996304	1
BRCA1	K1487R	0	VUS	0.00999372	-4.59575	3.75045	0.00427666	-5.4503	3.74623	0.000629335	-7.37022	3.75606	0.00544332	-5.20791	3.79622	0.000284244	-8.16539	3.74674	0.00264017	-5.93427	3.78916	0.00100395	-6.90281	3.86731	0.000277802	-8.18833	3.8666	0.0102677	-4.56843	3.74756	0.0496939	-2.9509	0.00585201	-5.1351	0.052102	-2.90104	0.000527687	-7.54648	0.030006	-3.47589	0.00312572	-5.76496	0.000362435	-7.9223	-0.798852	1
BRCA1	K1601E	0	VUS	0.000403434	-7.81509	4.01574	0.000332022	-8.00998	4.01755	0.000113014	-9.08788	4.02099	0.000328843	-8.0196	4.02596	0.000102419	-9.18634	4.01997	0.000267789	-8.22504	4.0245	0.000569134	-7.47082	4.04483	0.000318498	-8.05158	4.04444	0.000478374	-7.64464	4.01886	0.262602	-1.03249	0.242218	-1.14056	0.052639	-2.89022	0.00852667	-4.75599	0.0572542	-2.80129	0.221944	-1.25437	0.00811057	-4.80644	0	0
BRCA1	K1606E	1	Neut	0.000320214	-8.0462	4.05618	0.000144726	-8.84052	4.05504	2.16679e-05	-10.7397	4.06186	0.000295454	-8.1267	4.05817	1.00557e-05	-11.5074	4.05811	0.000119053	-9.03582	4.0604	8.81514e-05	-9.33637	4.07058	7.39415e-05	-9.51216	4.07167	0.000416212	-7.7839	4.05516	0.262602	-1.03249	0.00144549	-6.53786	0.052639	-2.89022	0.000412726	-7.79231	0.0572542	-2.80129	0.00147378	-6.51845	0.000346398	-7.96758	-0.767022	8
BRCA1	K1648E	0	VUS	0.000775714	-7.16095	3.96813	0.00116799	-6.7513	3.9622	5.75323e-05	-9.76311	3.97024	0.000645554	-7.34476	3.98229	3.5087e-05	-10.2576	3.96759	0.000482472	-7.63611	3.98049	0.000126507	-8.97509	4.01109	0.000114366	-9.07599	4.01091	0.000843645	-7.07694	3.96674	0.261109	-1.04021	0.00542668	-5.21099	0.052302	-2.897	0.000706505	-7.25447	0.058598	-2.77667	0.0052178	-5.25045	0.00093791	-6.97092	0	0
BRCA1	K1648I	0	VUS	0.000537741	-7.5276	4.05674	0.000367226	-7.90917	4.05519	2.58166e-05	-10.5645	4.06301	0.000299077	-8.11451	4.06007	1.98023e-05	-10.8297	4.06072	0.000262536	-8.24486	4.06052	0.000222956	-8.40831	4.07148	8.85672e-05	-9.33166	4.0722	0.000696679	-7.26849	4.0571	0.264125	-1.02464	0.00133076	-6.62067	0.052311	-2.89682	6.02499e-05	-9.71695	0.0582541	-2.78292	0.00145163	-6.53361	6.92797e-05	-9.57729	0	0
BRCA1	K1648N	0	VUS	0.000648492	-7.34021	4.02372	0.000408274	-7.80316	4.02314	3.50076e-05	-10.2599	4.03135	0.000386642	-7.85762	4.03387	1.95878e-05	-10.8406	4.02628	0.000246798	-8.3067	4.03356	0.00014003	-8.87351	4.05139	0.000103199	-9.17875	4.05089	0.0006681	-7.3104	4.02421	0.263881	-1.02589	0.00852619	-4.75605	0.0514588	-2.91414	0.000269554	-8.21847	0.0583176	-2.78176	0.0103929	-4.55618	0.000290732	-8.14282	0	0
BRCA1	K1648Q	0	VUS	0.000610825	-7.40009	4.01392	0.000464049	-7.67506	4.01207	2.77779e-05	-10.4912	4.0203	0.000357443	-7.93618	4.02504	2.23005e-05	-10.7109	4.02033	0.000261224	-8.24987	4.02497	0.000101459	-9.19575	4.04268	9.89899e-05	-9.22039	4.04307	0.000783621	-7.1508	4.01389	0.264259	-1.02395	0.00157649	-6.45098	0.0515531	-2.91221	0.000150788	-8.79948	0.0568449	-2.8089	0.00145781	-6.52936	0.000170206	-8.67833	0	0
BRCA1	K1648R	0	VUS	0.000425476	-7.76188	4.05753	0.00035092	-7.9546	4.05552	2.58748e-05	-10.5622	4.05861	0.000344267	-7.97375	4.05974	1.75036e-05	-10.9531	4.06105	0.000289924	-8.1456	4.05777	0.000113717	-9.08168	4.07379	7.088e-05	-9.55445	4.07045	0.000525635	-7.55038	4.05573	0.264255	-1.02397	0.000862667	-7.05462	0.0528202	-2.8866	5.72111e-05	-9.76871	0.0576333	-2.79429	0.00104709	-6.86069	6.87197e-05	-9.58541	0	0
BRCA1	K1648T	0	VUS	0.00123948	-6.69182	3.93391	0.000923436	-6.98649	3.93209	0.000117004	-9.05319	3.93838	0.000931318	-6.97798	3.95511	5.72506e-05	-9.76801	3.93428	0.000633456	-7.36369	3.95392	0.000139372	-8.87822	3.98768	0.00021224	-8.45758	3.9872	0.00181748	-6.30848	3.93399	0.264918	-1.02056	0.00672503	-4.99517	0.0526236	-2.89053	0.000624621	-7.37774	0.0581327	-2.78514	0.00631533	-5.05844	0.000935758	-6.97322	0	0
BRCA1	K1759M	0	VUS	0.000687853	-7.28125	3.9995	0.000480114	-7.64101	3.99859	0.000900881	-7.01124	4.00295	0.000390138	-7.84862	4.01283	0.000727262	-7.2255	3.99986	0.000354985	-7.94308	4.00839	0.00242617	-6.01901	4.03647	0.00201621	-6.20452	4.03377	0.000803027	-7.12632	4.00187	0.263326	-1.02875	0.782536	1.28051	0.0529744	-2.88352	0.0355706	-3.30002	0.0584826	-2.77876	0.797979	1.37371	0.0443888	-3.06936	0	0
BRCA1	K1759N	0	VUS	0.00190285	-6.2625	3.90509	0.00153528	-6.47751	3.90377	0.00232345	-6.06238	3.90623	0.000834733	-7.08756	3.93023	0.00181155	-6.31176	3.90459	0.000952348	-6.95563	3.92771	0.00321136	-5.73785	3.96954	0.00343673	-5.66979	3.97009	0.00229791	-6.07346	3.90557	0.441156	-0.23647	0.684202	0.773148	0.0518553	-2.90605	0.0158527	-4.12843	0.0750315	-2.51185	0.760032	1.15285	0.0253857	-3.64786	0.288835	1
BRCA1	K1759R	0	VUS	0.00132381	-6.62591	3.90259	0.00107042	-6.83864	3.89935	0.00243784	-6.0142	3.90243	0.000810312	-7.11728	3.92363	0.00223297	-6.10219	3.90111	0.000721	-7.23415	3.9183	0.00517938	-5.25788	3.95925	0.00495042	-5.30332	3.95724	0.00150606	-6.49675	3.90351	0.2634	-1.02837	0.876857	1.963	0.0515463	-2.91235	0.0931413	-2.27587	0.057538	-2.79605	0.877768	1.97146	0.0964518	-2.23729	0	0
BRCA1	L1317F	0	VUS	0.000888769	-7.02478	3.90913	0.000635033	-7.3612	3.90666	9.42706e-05	-9.26925	3.9096	0.000603497	-7.41217	3.92381	3.88554e-05	-10.1556	3.90807	0.000488824	-7.62302	3.9227	0.000230012	-8.37715	3.95672	0.000124308	-8.99263	3.95446	0.000981868	-6.92507	3.90743	0.266655	-1.01166	0.00734257	-4.9067	0.0530377	-2.88226	0.000513629	-7.5735	0.0582247	-2.78346	0.00634438	-5.05382	0.000506439	-7.5876	0	0
BRCA1	L1404P	0	VUS	0.0549086	-2.84561	3.62911	0.0453608	-3.04669	3.62898	0.0669226	-2.63495	3.62134	0.299474	-0.849804	3.51255	0.0502424	-2.93935	3.6229	0.248415	-1.10708	3.5388	0.867016	1.87483	3.24496	0.835288	1.62358	3.25649	0.0598966	-2.75337	3.62886	0.264765	-1.02135	0.293879	-0.876616	0.795226	1.35672	0.929883	2.58489	0.702623	0.859818	0.244322	-1.12913	0.921643	2.46489	0	0
BRCA1	L1407P	0	VUS	0.99865	6.6061	2.4689	0.998301	6.37628	2.46501	0.996408	5.62554	2.47706	0.999944	9.78584	2.48392	0.994635	5.22243	2.47489	0.999883	9.04922	2.48425	1	16.686	2.5233	0.999956	10.0228	2.52097	0.998153	6.29242	2.47025	0.263331	-1.02873	0.157739	-1.67515	0.868098	1.88424	0.901458	2.21353	0.799655	1.38414	0.149198	-1.7409	0.892625	2.11784	0	0
BRCA1	L1517F	0	VUS	0.000327649	-8.02324	4.11149	0.000215288	-8.44332	4.11257	0.000214588	-8.44658	4.11711	0.000286974	-8.15583	4.10879	0.000135364	-8.90741	4.11942	0.000205715	-8.48882	4.10963	0.00101574	-6.89112	4.11255	0.000686149	-7.28373	4.11431	0.000420067	-7.77468	4.11242	0.263915	-1.02572	0.327265	-0.720579	0.0525399	-2.89221	0.012508	-4.3688	0.0586029	-2.77658	0.280187	-0.943533	0.0114576	-4.45757	0	0
BRCA1	L1539P	0	VUS	0.00232203	-6.06299	3.84834	0.00208563	-6.1706	3.84499	8.53203e-05	-9.36901	3.85283	0.00148373	-6.51171	3.87951	7.20522e-05	-9.53805	3.84624	0.00121897	-6.70853	3.87188	0.000157547	-8.75563	3.92682	0.000221225	-8.41611	3.92517	0.00250429	-5.98724	3.84917	0.265988	-1.01507	0.000925103	-6.98468	0.0533239	-2.87657	5.66923e-05	-9.77781	0.0592009	-2.76579	0.00100317	-6.90358	5.90338e-05	-9.73734	0	0
BRCA1	L1553M	2	Neut	0.0012385	-6.69261	3.89568	0.000633851	-7.36306	3.89674	4.77018e-05	-9.95049	3.90267	0.000895113	-7.01767	3.92062	2.91403e-05	-10.4434	3.89631	0.000310705	-8.07636	3.91517	0.000141566	-8.8626	3.96201	9.0236e-05	-9.31299	3.96017	0.00137472	-6.58813	3.89832	0.265988	-1.01507	0.00248108	-5.99658	0.0533239	-2.87657	0.000130783	-8.94184	0.0592009	-2.76579	0.00240043	-6.0297	0.000149056	-8.81104	-0.430047	4
BRCA1	L1564P	1	Neut	0.00202485	-6.20023	3.86179	0.00116514	-6.75375	3.85818	0.000492475	-7.61557	3.86112	0.00102706	-6.88003	3.89198	0.000396676	-7.832	3.85662	0.000853082	-7.0658	3.88699	0.000666405	-7.31295	3.93749	0.000461183	-7.68125	3.9386	0.00225104	-6.09411	3.8598	0.265988	-1.01507	0.0228272	-3.75671	0.0533239	-2.87657	0.000929136	-6.98033	0.0592009	-2.76579	0.0260973	-3.61948	0.00107472	-6.83462	0	0
BRCA1	L1570F	0	VUS	0.000528585	-7.54478	4.00649	0.000346202	-7.96814	4.0097	0.000614853	-7.39351	4.01153	0.000282525	-8.17146	4.01643	0.00036634	-7.91158	4.00993	0.000286432	-8.15772	4.0159	0.0015478	-6.46937	4.0384	0.00117388	-6.74627	4.03697	0.000460864	-7.68195	4.00963	0.263986	-1.02535	0.643342	0.589898	0.0524283	-2.89446	0.031232	-3.43458	0.057281	-2.8008	0.598561	0.399474	0.0335501	-3.36059	0	0
BRCA1	L1600F	0	VUS	0.000459866	-7.68412	4.2551	0.000358306	-7.93376	4.26066	7.36135e-05	-9.51661	4.26259	0.000550556	-7.50403	4.23553	4.04866e-05	-10.1145	4.27016	0.000436153	-7.73708	4.23773	0.000755463	-7.18742	4.21429	0.000442453	-7.72273	4.21298	0.000585983	-7.44163	4.25573	0.265151	-1.01937	0.0400897	-3.17572	0.0521466	-2.90014	0.000356353	-7.93923	0.0573951	-2.79869	0.038983	-3.20487	0.000444215	-7.71876	0	0
BRCA1	L1605V	0	VUS	0.000499423	-7.60156	3.97939	0.000502933	-7.59455	3.97958	2.95294e-05	-10.4301	3.98505	0.00037019	-7.90112	3.99459	2.06329e-05	-10.7886	3.98269	0.000280773	-8.17768	3.99021	7.68988e-05	-9.47294	4.01602	7.47562e-05	-9.5012	4.01465	0.000689681	-7.27859	3.98124	0.262071	-1.03523	0.000497554	-7.60531	0.052314	-2.89676	8.79398e-05	-9.33877	0.0573192	-2.80009	0.000473882	-7.65408	4.47974e-05	-10.0133	0	0
BRCA1	L1664P	0	Neut	0.0119585	-4.41428	3.7461	0.00866103	-4.74022	3.7428	0.000677996	-7.29569	3.74189	0.00621378	-5.07475	3.79182	0.000831698	-7.09121	3.7344	0.00530063	-5.23462	3.78142	0.000928451	-6.98106	3.85973	0.000993618	-6.91316	3.85784	0.0164971	-4.08794	3.73442	0.262071	-1.03523	0.00657374	-5.01808	0.052314	-2.89676	0.000634567	-7.36193	0.0573192	-2.80009	0.00579994	-5.14409	0.000582712	-7.44724	0	0
BRCA1	L1679Q	0	VUS	0.000290945	-8.14208	4.07267	0.000200837	-8.51282	4.07241	3.28582e-05	-10.3233	4.07778	0.000210384	-8.46637	4.07385	2.29696e-05	-10.6813	4.07637	0.000135087	-8.90946	4.07527	0.000200234	-8.51582	4.08443	0.000125284	-8.9848	4.08476	0.000339325	-7.98821	4.07407	0.266434	-1.01279	0.0113127	-4.47045	0.0528406	-2.88619	0.00120175	-6.72277	0.0568627	-2.80857	0.0119178	-4.41773	0.00129743	-6.64607	0	0
BRCA1	L1764P	5	Path	1	Inf	0.345022	1	Inf	0.352986	1	Inf	0.347455	1	Inf	0.323064	1	Inf	0.351044	1	Inf	0.327207	1	Inf	0.344636	1	Inf	0.341645	1	Inf	0.33909	0.266434	-1.01279	0.988705	4.47204	0.0528406	-2.88619	0.909183	2.30371	0.0568627	-2.80857	0.987997	4.41052	0.91332	2.35486	1.51001	2
BRCA1	L1780P	0	VUS	1	35.3505	0.708377	1	30.1701	0.707602	1	29.5077	0.719512	1	Inf	0.746328	1	32.7665	0.712423	1	Inf	0.739225	1	Inf	0.811475	1	Inf	0.809382	1	28.0082	0.70967	0.181947	-1.50321	0.817344	1.49846	0.795034	1.35554	0.957996	3.12709	0.66558	0.688261	0.784127	1.28988	0.950246	2.94962	-0.182296	1
BRCA1	L1786P	0	VUS	1	Inf	0.517581	1	Inf	0.520107	1	Inf	0.525938	1	Inf	0.525392	1	Inf	0.527259	1	Inf	0.526825	1	Inf	0.471505	1	Inf	0.480117	1	Inf	0.51304	0.173858	-1.55853	0.974272	3.63409	0.0526452	-2.8901	0.703011	0.861678	0.0486011	-2.97429	0.968611	3.4294	0.686424	0.783452	-0.201562	2
BRCA1	L1844P	0	VUS	0.000509131	-7.5823	3.89092	0.000374114	-7.89058	3.89101	0.00372447	-5.5891	3.89189	0.000428266	-7.75534	3.90395	0.0027038	-5.91039	3.89151	0.000255751	-8.27105	3.90112	0.0242653	-3.69414	3.92261	0.0198259	-3.90074	3.92248	0.000678252	-7.29531	3.89275	0.264359	-1.02343	0.964839	3.31203	0.051664	-2.90995	0.146569	-1.76177	0.0570271	-2.80551	0.964297	3.29616	0.160105	-1.65744	0	0
BRCA1	L1844R	1	Neut	0.00140727	-6.5647	3.89581	0.000156322	-8.76344	3.89806	0.00700315	-4.95437	3.91097	0.000833093	-7.08953	3.91217	0.000794831	-7.13659	3.91469	0.000125627	-8.98207	3.90995	0.030614	-3.45521	3.95728	0.00614466	-5.08601	3.95752	0.00171366	-6.36741	3.89407	0.264359	-1.02343	0.879592	1.98857	0.051664	-2.90995	0.124993	-1.94597	0.0570271	-2.80551	0.884309	2.03388	0.135344	-1.85451	-2.73792	11
BRCA1	L1854P	0	VUS	1	23.141	1.42273	1	20.4894	1.41183	1	22.5842	1.43562	1	23.1858	1.4692	1	21.7032	1.4281	1	22.944	1.46112	1	30.436	1.55415	1	32.8656	1.54683	1	21.6129	1.42697	0.26188	-1.03622	0.992387	4.8702	0.426837	-0.294767	0.991704	4.78368	0.342974	-0.650068	0.990572	4.65464	0.992597	4.89847	0	0
BRCA1	M1400I	0	VUS	0.00111235	-6.80016	3.89948	0.000980295	-6.92668	3.89864	0.000444125	-7.71896	3.90359	0.000755557	-7.1873	3.92435	0.000247959	-8.302	3.90092	0.00044653	-7.71356	3.92055	0.00057063	-7.4682	3.96574	0.000597029	-7.42295	3.96259	0.00117943	-6.74154	3.90086	0.263996	-1.0253	0.277338	-0.957705	0.0527806	-2.88739	0.0108053	-4.51685	0.0575958	-2.79499	0.248109	-1.10872	0.00984777	-4.61061	0	0
BRCA1	M1400T	0	VUS	0.00140501	-6.56631	3.88383	0.00116556	-6.75339	3.88059	0.00374396	-5.58386	3.88825	0.000888053	-7.02559	3.91214	0.00254051	-5.97285	3.88321	0.000751389	-7.19284	3.90526	0.0125429	-4.36598	3.9516	0.0116448	-4.44118	3.95016	0.00176708	-6.33666	3.88555	0.26447	-1.02287	0.871305	1.91255	0.0525895	-2.89122	0.134851	-1.85874	0.0572527	-2.80132	0.862367	1.83509	0.140227	-1.81341	0	0
BRCA1	M1400V	0	VUS	0.00105106	-6.8569	3.91445	0.0010189	-6.88801	3.90832	0.000463818	-7.67555	3.91598	0.000723539	-7.23063	3.93763	0.000298952	-8.11493	3.91091	0.000659128	-7.32393	3.92917	0.000647495	-7.34175	3.97293	0.00051863	-7.5638	3.97183	0.00111052	-6.80182	3.91397	0.263666	-1.027	0.374482	-0.513037	0.0526527	-2.88995	0.00743324	-4.89433	0.0575161	-2.79645	0.369435	-0.534643	0.00856928	-4.75097	0	0
BRCA1	M1411T	0	VUS	0.981029	3.94567	2.34973	0.973619	3.60839	2.34635	0.877442	1.96843	2.46883	0.999577	7.76752	2.37713	0.845653	1.70091	2.49017	0.999134	7.05037	2.36838	0.999746	8.27667	2.47621	0.999642	7.93531	2.47122	0.981152	3.95234	2.35546	0.265474	-1.01771	0.0606562	-2.73996	0.868323	1.88621	0.706071	0.876376	0.79893	1.37962	0.0653751	-2.66	0.695248	0.824771	0	0
BRCA1	M1628I	0	VUS	0.000425887	-7.76091	4.01447	0.000305897	-8.09196	4.01427	2.5971e-05	-10.5585	4.01708	0.000346616	-7.96695	4.02285	1.7326e-05	-10.9633	4.01813	0.000234397	-8.35826	4.02229	0.000116138	-9.06062	4.04043	7.31207e-05	-9.52333	4.04189	0.000541342	-7.52092	4.01492	0.265017	-1.02006	0.000165631	-8.70558	0.0526418	-2.89017	2.4155e-05	-10.631	0.0586614	-2.77552	0.00014922	-8.80994	1.4502e-05	-11.1412	0	0
BRCA1	M1628T	1	Neut	0.00111132	-6.8011	3.89487	0.00102608	-6.88099	3.89589	7.86485e-05	-9.45044	3.89862	0.00100365	-6.90311	3.91558	4.24234e-05	-10.0678	3.89598	0.000590207	-7.43445	3.91395	0.000252266	-8.28477	3.95493	0.00011511	-9.06951	3.95363	0.00156363	-6.45918	3.8959	0.265017	-1.02006	0.000387837	-7.85454	0.0526418	-2.89017	4.82539e-05	-9.93899	0.0586614	-2.77552	0.000375014	-7.88817	6.11447e-05	-9.70221	0	0
BRCA1	M1628V	0	VUS	0.0015152	-6.49069	3.92027	0.000354142	-7.94546	3.91485	7.91861e-05	-9.44363	3.9253	0.000917414	-6.99303	3.94331	1.26129e-05	-11.2808	3.92118	0.000141701	-8.86165	3.94162	0.000116134	-9.06065	3.98446	2.87855e-05	-10.4556	3.98149	0.00199345	-6.21589	3.92032	0.00383137	-5.56069	0.00083244	-7.09032	0.0523335	-2.89637	0.000185228	-8.59374	0.0104727	-4.54846	0.000135106	-8.90932	3.87743e-05	-10.1577	-2.36284	9
BRCA1	M1650K	0	VUS	0.00259598	-5.95119	3.87054	0.00252641	-5.97843	3.86571	0.000196033	-8.53703	3.87406	0.0260582	-3.62102	3.88855	0.000103253	-9.17822	3.87004	0.0204977	-3.86673	3.88542	0.0163453	-4.09733	3.94105	0.0135391	-4.28854	3.93976	0.00433588	-5.43649	3.86749	0.266178	-1.0141	0.0201726	-3.88305	0.796451	1.36426	0.174336	-1.55521	0.702164	0.857626	0.020086	-3.88744	0.162991	-1.63614	0	0
BRCA1	M1650L	0	VUS	0.00142346	-6.55324	3.93518	0.000953418	-6.9545	3.93648	5.46431e-05	-9.81463	3.94463	0.000758135	-7.18389	3.95972	4.26702e-05	-10.062	3.94177	0.000446876	-7.71278	3.95652	0.000121677	-9.01402	3.99543	0.000116164	-9.06039	3.99479	0.00136413	-6.59587	3.93704	0.263211	-1.02934	0.00127508	-6.66347	0.0518055	-2.90706	4.0253e-05	-10.1203	0.0578927	-2.78953	0.00140779	-6.56432	6.94784e-05	-9.57443	0	0
BRCA1	M1650R	0	VUS	0.00228012	-6.08125	3.90071	0.00170847	-6.37045	3.89725	0.000164751	-8.71091	3.90602	0.0160047	-4.11874	3.92188	0.000100776	-9.20251	3.90387	0.0139225	-4.26023	3.91564	0.00960543	-4.63578	3.96562	0.00747839	-4.88823	3.96706	0.00237593	-6.03999	3.90146	0.265055	-1.01986	0.00624327	-5.06999	0.794716	1.35359	0.0693561	-2.59662	0.699871	0.846682	0.0063849	-5.04741	0.0650222	-2.66579	0	0
BRCA1	M1650T	0	VUS	0.000570109	-7.46911	3.98822	0.000444341	-7.71847	3.98504	7.13171e-05	-9.5483	3.99374	0.00724524	-4.92014	4.00162	1.94935e-05	-10.8454	3.9916	0.00485976	-5.32189	3.99924	0.00504617	-5.28407	4.02799	0.00319655	-5.74248	4.0276	0.000976772	-6.93028	3.98706	0.124879	-1.94701	0.00187764	-6.27586	0.797652	1.37168	0.0432786	-3.09585	0.630671	0.535096	0.00123828	-6.69279	0.0342647	-3.33878	-0.350958	1
BRCA1	M1650V	0	VUS	0.000867217	-7.04935	3.99032	0.000465287	-7.67239	3.98684	8.76756e-05	-9.34178	3.99821	0.000478535	-7.6443	4.00123	2.59766e-05	-10.5583	3.99421	0.000390195	-7.84847	4.00074	0.00017994	-8.62271	4.02924	0.000156145	-8.76457	4.02742	0.000937199	-6.97168	3.98681	0.265769	-1.0162	0.00320021	-5.74133	0.052805	-2.8869	0.00029667	-8.12259	0.0583059	-2.78198	0.00342283	-5.67386	0.00023955	-8.33651	0	0
BRCA1	M1652I	1	Neut	0.024613	-3.67956	3.64528	0.0189629	-3.94613	3.63899	0.0102044	-4.57468	3.6435	0.0141983	-4.24033	3.69735	0.0067767	-4.98747	3.63248	0.0102368	-4.57148	3.68603	0.00935857	-4.66206	3.77946	0.012364	-4.38052	3.77793	0.0301654	-3.47043	3.63117	0.265769	-1.0162	0.148326	-1.7478	0.052805	-2.8869	0.0022692	-6.08605	0.0583059	-2.78198	0.142002	-1.79876	0.00216871	-6.13145	0	0
BRCA1	M1652K	0	VUS	1	Inf	-0.235351	1	Inf	-0.229394	1	Inf	-0.240332	1	Inf	-0.264155	1	Inf	-0.233772	1	Inf	-0.259065	1	Inf	-0.327879	1	Inf	-0.31479	1	Inf	-0.23175	0.265682	-1.01664	0.947772	2.89849	0.799263	1.3817	0.963636	3.27713	0.700286	0.848661	0.952558	2.99965	0.963642	3.2773	0	0
BRCA1	M1652T	1	Neut	0.000631276	-7.36714	3.97217	0.000758628	-7.18324	3.96948	0.00458658	-5.38002	3.97293	0.00220311	-6.11568	3.98798	0.0031617	-5.75348	3.97263	0.0017191	-6.36423	3.98437	0.169428	-1.58969	4.01232	0.137514	-1.8361	4.01209	0.000783854	-7.1505	3.97454	0.265682	-1.01664	0.918898	2.42746	0.799263	1.3817	0.966027	3.34763	0.700286	0.848661	0.917583	2.40995	0.965274	3.32493	0	0
BRCA1	M1663K	0	VUS	0.000577916	-7.4555	4.00243	0.000356207	-7.93964	3.99802	0.000302126	-8.10436	4.00497	0.000366629	-7.91079	4.01207	0.00021153	-8.46093	4.00202	0.000219211	-8.42526	4.00992	0.000633884	-7.36301	4.0312	0.000508739	-7.58307	4.03063	0.000667925	-7.31067	4.00281	0.0769956	-2.48389	0.471308	-0.114896	0.0522526	-2.898	0.0153714	-4.15976	0.034732	-3.32474	0.354816	-0.597937	0.011031	-4.49595	-0.585811	1
BRCA1	M1663L	0	VUS	0.00356181	-5.63392	3.85504	0.00329421	-5.71229	3.84949	0.000379802	-7.87548	3.86042	0.00223014	-6.10346	3.89091	0.000330668	-8.01407	3.8528	0.00127752	-6.66155	3.8846	0.000294835	-8.1288	3.93638	0.000428643	-7.75446	3.93627	0.00423714	-5.45962	3.857	0.266699	-1.01143	0.0469144	-3.01138	0.0522372	-2.89831	0.00177521	-6.33206	0.0587788	-2.7734	0.0579192	-2.78904	0.00175081	-6.34592	0	0
BRCA1	M1689R	4	Path	1	27.012	1.19523	1	28.319	1.20217	1	29.5877	1.19053	1	31.6934	1.22501	1	29.5179	1.19066	1	33.3695	1.22046	1	Inf	1.26091	1	Inf	1.265	1	28.3223	1.19132	0.266699	-1.01143	0.866712	1.8722	0.0522372	-2.89831	0.510597	0.0423957	0.0587788	-2.7734	0.856363	1.7854	0.520099	0.0804391	2.7864	3
BRCA1	M1689T	0	VUS	0.485789	-0.056858	2.98355	0.379891	-0.490012	3.13307	0.399641	-0.406963	3.11731	0.516055	0.0642411	3.02715	0.303279	-0.831733	3.24927	0.417704	-0.332206	3.15368	0.66264	0.675081	3.00354	0.615472	0.470375	3.06169	0.511868	0.0474809	2.94172	0.136341	-1.84602	0.594037	0.380679	0.421339	-0.31728	0.665484	0.687829	0.292808	-0.881784	0.521994	0.0880348	0.637683	0.565324	-0.313997	1
BRCA1	M1775K	5	Path	1	31.8848	0.825832	1	35.3505	0.824266	1	32.6425	0.834254	1	Inf	0.839849	1	33.4046	0.832344	1	Inf	0.839417	1	Inf	0.869239	1	Inf	0.869115	1	36.7368	0.827673	0.136341	-1.84602	0.998198	6.31697	0.421339	-0.31728	0.983381	4.08045	0.292808	-0.881784	0.997183	5.8691	0.979386	3.86096	0	0
BRCA1	M1775R	5	Path	1	Inf	0	1	Inf	0	1	Inf	0	1	Inf	0	1	Inf	0	1	Inf	0	1	Inf	0	1	Inf	0	1	Inf	0	1	Inf	1	Inf	1	Inf	1	Inf	1	Inf	1	Inf	1	Inf	8.67744	24
BRCA1	M1783I	0	VUS	0.00126994	-6.66752	3.9073	0.00128064	-6.65911	3.90272	0.000359609	-7.93013	3.91162	0.00114706	-6.7694	3.93551	0.00016193	-8.72819	3.90471	0.000605046	-7.4096	3.93086	0.00030797	-8.0852	3.96864	0.000282752	-8.17066	3.96879	0.0019439	-6.24112	3.90926	0.308932	-0.805117	0.0921633	-2.2875	0.0533942	-2.87518	0.00247809	-5.99779	0.0609531	-2.73476	0.0936771	-2.26954	0.00256666	-5.96258	0.0799003	1
BRCA1	M1783L	0	VUS	0.000590102	-7.43463	3.99381	0.000404615	-7.81217	3.99658	0.000165091	-8.70885	4.01023	0.000327918	-8.02242	3.99597	0.000130023	-8.94767	4.01674	0.000328626	-8.02026	4.0011	0.000489333	-7.62198	4.02563	0.000332445	-8.0087	4.02461	0.000692264	-7.27485	3.99363	0.322193	-0.74371	0.35602	-0.592681	0.0537302	-2.86855	0.0213083	-3.82712	0.0618602	-2.71902	0.359734	-0.576521	0.0226299	-3.76559	0.0970942	2
BRCA1	M1783T	0	VUS	0.227976	-1.21978	3.38498	0.187232	-1.4681	3.40174	0.137254	-1.83829	3.43476	0.700648	0.850388	3.15719	0.0993176	-2.20483	3.44854	0.631074	0.536825	3.18515	0.916307	2.3932	3.11311	0.900871	2.20694	3.11838	0.250359	-1.0967	3.37526	0.266288	-1.01354	0.633287	0.546343	0.792977	1.34297	0.751746	1.10794	0.701676	0.855293	0.61744	0.478695	0.751279	1.10545	0	0
BRCA1	N1468H	1	Neut	0.000336901	-7.99538	4.0421	0.00034471	-7.97246	4.04055	2.16572e-05	-10.7402	4.04842	0.000274088	-8.20179	4.04696	1.55072e-05	-11.0742	4.04947	0.000230472	-8.37515	4.04717	8.4462e-05	-9.37912	4.05606	9.61551e-05	-9.24945	4.05477	0.000421545	-7.77116	4.0456	0.266288	-1.01354	0.0017708	-6.33455	0.792977	1.34297	0.144006	-1.78241	0.701676	0.855293	0.00172438	-6.36116	0.134561	-1.86122	0	0
BRCA1	N1647K	0	VUS	0.000396423	-7.83263	3.96826	0.000323699	-8.03537	3.96387	2.74719e-05	-10.5023	3.96911	0.000321537	-8.04208	3.98139	2.07538e-05	-10.7828	3.96696	0.000248683	-8.29908	3.97779	8.13966e-05	-9.4161	4.00416	6.93682e-05	-9.57601	4.00403	0.000505188	-7.59007	3.96696	0.263922	-1.02568	0.00232443	-6.06195	0.0529207	-2.88459	0.000150848	-8.79908	0.0579769	-2.78799	0.00227333	-6.08423	0.000176792	-8.64036	0	0
BRCA1	N1730S	2	Neut	0.000423082	-7.76752	4.03115	0.000365622	-7.91355	4.03087	4.36324e-05	-10.0397	4.03454	0.000426827	-7.7587	4.04097	7.85061e-05	-9.45226	4.03491	0.000308009	-8.08507	4.03963	0.000108682	-9.12698	4.05229	0.000110234	-9.11279	4.05188	0.000619102	-7.38662	4.03337	0.263922	-1.02568	0.0435848	-3.08848	0.0529207	-2.88459	0.00104665	-6.86111	0.0579769	-2.78799	0.0447143	-3.06172	0.00121468	-6.71206	0	0
BRCA1	N1742I	0	VUS	0.00110893	-6.80325	3.93091	0.00135716	-6.601	3.92783	0.00644918	-5.03733	3.92802	0.00269131	-5.91503	3.94876	0.00426714	-5.45254	3.9286	0.00230336	-6.07108	3.94659	0.154891	-1.69674	3.91616	0.129886	-1.90197	3.92031	0.00121043	-6.71557	3.93501	0.26383	-1.02616	0.929172	2.57403	0.428656	-0.287335	0.903389	2.23547	0.339637	-0.664914	0.924608	2.50667	0.896274	2.1565	0	0
BRCA1	N1742K	0	VUS	0.00359043	-5.62589	3.85057	0.0027883	-5.87953	3.8458	0.00211982	-6.1543	3.8502	0.00924666	-4.6742	3.87787	0.00181592	-6.30935	3.8439	0.00663096	-5.00935	3.87368	0.0232874	-3.73628	3.89779	0.0211547	-3.83451	3.89796	0.00475061	-5.34472	3.85109	0.263243	-1.02918	0.575748	0.305343	0.426759	-0.295087	0.494222	-0.0231142	0.336283	-0.679904	0.571368	0.287437	0.484479	-0.0621057	0	0
BRCA1	N1742Y	0	VUS	0.00032817	-8.02165	4.06344	0.000256294	-8.26893	4.06347	0.00140562	-6.56587	4.06566	0.00121938	-6.70819	4.06399	0.00117369	-6.74643	4.06466	0.000815605	-7.11076	4.06366	0.075576	-2.50403	4.05254	0.0614678	-2.7258	4.05189	0.000404033	-7.81361	4.06426	0.26511	-1.01958	0.825899	1.55683	0.425231	-0.301336	0.897477	2.1695	0.342933	-0.65025	0.844292	1.69052	0.892834	2.12002	0	0
BRCA1	N1745D	0	VUS	0.00100389	-6.90287	3.92429	0.00113788	-6.77745	3.92419	0.00105803	-6.85029	3.92907	0.000628966	-7.3708	3.94715	0.000855024	-7.06353	3.92608	0.000525529	-7.55058	3.94488	0.00209148	-6.16779	3.98608	0.00202882	-6.19827	3.98566	0.00140007	-6.56983	3.92889	0.266973	-1.01003	0.612451	0.457626	0.0528595	-2.88581	0.0370531	-3.25765	0.0575174	-2.79643	0.620302	0.490831	0.0413786	-3.14273	0	0
BRCA1	N1745H	0	VUS	0.00161459	-6.42706	3.83844	0.00163564	-6.41409	3.8362	0.00219517	-6.1193	3.82562	0.00446413	-5.40721	3.85961	0.00140656	-6.5652	3.82607	0.0034928	-5.65355	3.85509	0.0418619	-3.13062	3.86672	0.0377134	-3.2393	3.86651	0.00198457	-6.22036	3.83727	0.264226	-1.02412	0.827712	1.5695	0.423637	-0.307859	0.636765	0.561349	0.338197	-0.671337	0.814008	1.47627	0.620146	0.490166	0	0
BRCA1	N1745I	0	VUS	0.00032779	-8.02281	4.02832	0.000250861	-8.29036	4.0307	0.00242837	-6.0181	4.0237	0.00429171	-5.44677	4.0308	0.00174678	-6.34823	4.02359	0.0032912	-5.71321	4.03101	0.415147	-0.342726	3.98992	0.359601	-0.577096	3.99528	0.000388198	-7.85361	4.0286	0.265122	-1.01952	0.967139	3.38205	0.794379	1.35153	0.993034	4.95966	0.703578	0.864394	0.967961	3.40822	0.993836	5.08288	0	0
BRCA1	N1745K	0	VUS	0.000299962	-8.11155	4.064	0.0003063	-8.09064	4.06322	0.000664933	-7.31516	4.06301	0.00461298	-5.37426	4.06147	0.000547955	-7.50877	4.0647	0.00320789	-5.73893	4.06323	0.074507	-2.51943	4.05112	0.0652876	-2.66144	4.05157	0.000457272	-7.68978	4.0636	0.26391	-1.02574	0.795424	1.35794	0.797143	1.36854	0.867386	1.87804	0.701525	0.854573	0.784427	1.29166	0.861757	1.82996	0	0
BRCA1	N1745S	0	VUS	0.0017907	-6.32336	3.85321	0.00162446	-6.42095	3.85021	0.000525915	-7.54984	3.84408	0.00557252	-5.18432	3.87371	0.000416831	-7.78241	3.84129	0.00444414	-5.41172	3.86825	0.00540105	-5.21575	3.9003	0.00493729	-5.30599	3.89949	0.0024306	-6.01719	3.85482	0.265241	-1.01891	0.300665	-0.844134	0.422107	-0.314132	0.129194	-1.9081	0.346525	-0.634348	0.342421	-0.652525	0.135993	-1.84897	0	0
BRCA1	N1745T	0	VUS	0.000653362	-7.33273	3.92839	0.000574727	-7.46104	3.92786	0.00227187	-6.08488	3.91967	0.00189122	-6.26864	3.94227	0.00169052	-6.38103	3.91965	0.00136768	-6.59327	3.93939	0.0570607	-2.80489	3.93448	0.0496846	-2.9511	3.93303	0.000824117	-7.10037	3.92936	0.262851	-1.03121	0.902386	2.22402	0.42242	-0.312848	0.915207	2.37893	0.343521	-0.647642	0.899207	2.18844	0.908989	2.30136	0	0
BRCA1	N1745Y	0	VUS	0.000282884	-8.17019	4.07428	0.000217708	-8.43214	4.07615	0.0016245	-6.42093	4.07047	0.00385414	-5.55475	4.07288	0.00109977	-6.81156	4.07075	0.00293039	-5.82969	4.0743	0.37873	-0.494941	4.05372	0.330415	-0.706311	4.05517	0.000351198	-7.95381	4.07607	0.264459	-1.02292	0.939963	2.75088	0.798883	1.37933	0.990347	4.6308	0.699983	0.847218	0.92701	2.54164	0.990134	4.60875	0	0
BRCA1	N1819S	2	Neut	0.00046076	-7.68217	4.01612	0.000385465	-7.86067	4.01563	2.83747e-05	-10.47	4.0204	0.000421281	-7.77179	4.02803	2.04392e-05	-10.798	4.02116	0.000288752	-8.14965	4.02581	8.85119e-05	-9.33229	4.04579	8.54699e-05	-9.36726	4.04734	0.000576855	-7.45734	4.01956	0.264459	-1.02292	0.00285634	-5.85535	0.798883	1.37933	0.0845234	-2.38242	0.699983	0.847218	0.00290376	-5.83884	0.0806103	-2.43408	0	0
BRCA1	N1819Y	0	VUS	0.000387514	-7.85537	4.22512	0.000247737	-8.30289	4.22724	3.76202e-05	-10.1879	4.22959	0.000344012	-7.97449	4.20165	1.80356e-05	-10.9231	4.2322	0.000350772	-7.95502	4.20692	0.000195146	-8.54157	4.16776	0.000115648	-9.06484	4.16832	0.000451545	-7.70238	4.22594	0.266227	-1.01385	0.00467657	-5.3605	0.0529904	-2.8832	0.000275845	-8.1954	0.058056	-2.78654	0.0045998	-5.37713	0.000337726	-7.99294	0	0
BRCA1	P1430S	2	Neut	0.000398454	-7.82752	4.00215	0.000355843	-7.94067	3.99845	2.85359e-05	-10.4643	4.00634	0.000328068	-8.02196	4.00994	1.68619e-05	-10.9904	4.00578	0.000325787	-8.02894	4.00975	0.000110539	-9.11003	4.02658	9.24635e-05	-9.2886	4.02728	0.000599468	-7.41887	4.00368	0.266227	-1.01385	0.00229215	-6.07597	0.0529904	-2.8832	0.000349461	-7.95877	0.058056	-2.78654	0.00247653	-5.99842	0.000442534	-7.72255	0	0
BRCA1	P1469S	0	VUS	0.000415309	-7.78607	4.01739	0.000336719	-7.99593	4.01395	2.94285e-05	-10.4335	4.02453	0.000430214	-7.7508	4.02634	2.29932e-05	-10.6803	4.02218	0.000257258	-8.26517	4.02294	0.000228896	-8.38202	4.03746	0.000101012	-9.20017	4.03696	0.000444668	-7.71774	4.01826	0.266283	-1.01356	0.00561059	-5.17747	0.0517522	-2.90815	0.000489122	-7.62241	0.0586496	-2.77574	0.00488603	-5.31648	0.000574733	-7.46103	0	0
BRCA1	P1502S	0	VUS	0.000590656	-7.43369	3.99673	0.000355892	-7.94053	3.99697	2.46081e-05	-10.6124	3.99865	0.000391522	-7.84508	4.00804	2.1042e-05	-10.769	4.00222	0.000262899	-8.24348	4.00862	9.01115e-05	-9.31437	4.03459	7.42991e-05	-9.50734	4.03321	0.000570325	-7.46873	3.9969	0.298352	-0.855158	0.000513708	-7.57334	0.0513995	-2.91536	1.54121e-05	-11.0803	0.0615184	-2.72493	0.000643849	-7.3474	1.64375e-05	-11.0159	0.0617897	1
BRCA1	P1544L	0	VUS	0.0003615	-7.92489	4.04954	0.000301389	-8.10681	4.05038	2.12666e-05	-10.7584	4.05617	0.000273933	-8.20235	4.05346	1.55298e-05	-11.0727	4.05583	0.000205748	-8.48865	4.05408	7.76804e-05	-9.46283	4.06823	7.08847e-05	-9.55439	4.06693	0.00042077	-7.773	4.05127	0.306276	-0.817587	0.00108974	-6.82073	0.0522776	-2.89749	0.000138119	-8.88726	0.0612107	-2.73027	0.00122861	-6.70064	0.000133341	-8.92247	0.0755992	1
BRCA1	P1562L	0	VUS	0.000336349	-7.99703	4.17071	0.000223977	-8.40374	4.17398	0.00227718	-6.08254	4.17926	0.000303751	-8.099	4.15911	0.00149278	-6.50562	4.18135	0.000245812	-8.3107	4.16212	0.02752	-3.56493	4.16118	0.0234991	-3.72701	4.16025	0.000395828	-7.83414	4.17374	0.264113	-1.0247	0.933648	2.64412	0.0532025	-2.87898	0.154536	-1.69946	0.0574063	-2.79848	0.931534	2.6105	0.163763	-1.63049	0	0
BRCA1	P1575H	0	VUS	0.000791818	-7.14039	3.92035	0.00075788	-7.18423	3.91699	0.000231411	-8.37108	3.92203	0.000693791	-7.27265	3.9398	0.00021533	-8.44313	3.91908	0.000386229	-7.85869	3.93622	0.000377353	-7.88195	3.97547	0.000276009	-8.1948	3.97486	0.001316	-6.63184	3.92091	0.266642	-1.01173	0.147607	-1.75349	0.0534428	-2.87422	0.00257006	-5.96125	0.056662	-2.81232	0.158622	-1.66851	0.00247108	-6.00063	0	0
BRCA1	P1579A	0	VUS	0.000741563	-7.20601	3.93626	0.000100969	-9.2006	3.93738	4.3098e-05	-10.052	3.93943	0.00047071	-7.6608	3.95661	7.48663e-06	-11.8024	3.9385	8.4643e-05	-9.37698	3.95381	9.64019e-05	-9.24689	3.99172	2.90472e-05	-10.4466	3.98889	0.000937256	-6.97162	3.93896	0.00577764	-5.14797	0.0033966	-5.68158	0.0515036	-2.91323	0.000233464	-8.36225	0.0116571	-4.44012	0.000639277	-7.35453	7.02221e-05	-9.56378	-2.07574	3
BRCA1	P1614S	1	Neut	0.000340041	-7.98611	4.03203	0.000233602	-8.36166	4.03363	2.63488e-05	-10.5441	4.03651	0.000249447	-8.29601	4.04022	1.34183e-05	-11.2189	4.0384	0.000177503	-8.63635	4.03876	6.26504e-05	-9.67788	4.05539	7.25318e-05	-9.53141	4.05636	0.000381982	-7.86975	4.03369	0.00577764	-5.14797	0.000510295	-7.58001	0.0515036	-2.91323	3.76927e-05	-10.186	0.0116571	-4.44012	0.00011125	-9.10362	1.30351e-05	-11.2479	0	0
BRCA1	P1637L	1	Neut	0.000303369	-8.10026	4.07599	0.00021605	-8.43978	4.07563	0.000154686	-8.77396	4.08303	0.000304342	-8.09705	4.06667	0.000122329	-9.00868	4.08248	0.000261158	-8.25012	4.0691	0.000487588	-7.62555	4.07019	0.000483406	-7.63417	4.07132	0.000389839	-7.84939	4.07527	0.00577764	-5.14797	0.241031	-1.14703	0.0515036	-2.91323	0.00593615	-5.12074	0.0116571	-4.44012	0.071462	-2.56444	0.0023307	-6.05925	0	0
BRCA1	P1749A	0	VUS	0.000427161	-7.75792	4.02308	0.000321541	-8.04206	4.02604	0.00355035	-5.63715	4.00382	0.00157588	-6.45136	4.01941	0.00261976	-5.94205	4.00939	0.000806292	-7.12226	4.01886	0.211547	-1.31562	3.99504	0.174785	-1.55209	3.99591	0.000631514	-7.36676	4.02236	0.264487	-1.02277	0.999358	7.35085	0.423339	-0.309081	0.999452	7.50853	0.34294	-0.650221	0.999366	7.36335	0.999389	7.39901	0	0
BRCA1	P1749L	0	VUS	1	Inf	0.341539	1	Inf	0.337718	1	Inf	0.336817	1	Inf	0.330656	1	Inf	0.335395	1	Inf	0.330735	1	Inf	0.315091	1	Inf	0.312207	1	Inf	0.342343	0.26289	-1.031	0.997534	6.00279	0.866188	1.86767	0.999771	8.38318	0.800356	1.38852	0.997021	5.81307	0.999814	8.58879	0	0
BRCA1	P1749Q	0	VUS	1	Inf	0.390416	1	Inf	0.394243	1	Inf	0.393955	1	Inf	0.38729	1	Inf	0.392382	1	Inf	0.38251	1	Inf	0.378133	1	Inf	0.376841	1	Inf	0.3917	0.266546	-1.01222	0.999641	7.93076	0.864674	1.85467	0.999959	10.0953	0.80034	1.38842	0.999616	7.86353	0.999951	9.92245	0	0
BRCA1	P1749R	0	VUS	1	Inf	0.559096	1	33.7924	0.549766	1	Inf	0.570875	1	Inf	0.59369	1	Inf	0.564488	1	Inf	0.585397	1	Inf	0.64754	1	Inf	0.643612	1	Inf	0.558994	0.267686	-1.00639	0.999253	7.1984	0.865393	1.86083	0.999974	10.5707	0.800094	1.38688	0.999149	7.06777	0.999965	10.2662	0	0
BRCA1	P1749S	0	VUS	0.9735	3.60377	2.19129	0.970288	3.48603	2.18197	0.99441	5.18121	2.17711	0.999505	7.61028	2.18922	0.9933	4.99892	2.16575	0.999037	6.94437	2.18451	0.999997	12.7732	2.2772	0.999998	13.2253	2.27453	0.97604	3.70713	2.19794	0.264532	-1.02255	0.995277	5.3506	0.871738	1.91642	0.999714	8.15997	0.799164	1.38108	0.99526	5.34689	0.999618	7.86874	0	0
BRCA1	P1749T	0	VUS	0.0628617	-2.70189	3.66761	0.0454797	-3.04394	3.67692	0.329641	-0.709808	3.40424	0.344638	-0.642695	3.45615	0.248085	-1.10885	3.47487	0.258201	-1.05534	3.52399	0.982017	4.0002	2.99229	0.970149	3.48123	2.99816	0.0714811	-2.56416	3.66143	0.167008	-1.60698	0.998336	6.39699	0.796231	1.3629	0.999715	8.16122	0.666243	0.691243	0.997688	6.06713	0.999632	7.90701	-0.221881	1
BRCA1	P1771L	0	VUS	0.00588328	-5.12974	3.79162	0.00365577	-5.60779	3.79463	0.0301414	-3.47125	3.7924	0.0150143	-4.18363	3.81309	0.0188063	-3.95458	3.79707	0.0105706	-4.53905	3.81441	0.482388	-0.0704777	3.69024	0.427105	-0.293673	3.70842	0.00592049	-5.1234	3.79362	0.266446	-1.01273	0.995929	5.49972	0.426094	-0.297804	0.997349	5.93021	0.338153	-0.671536	0.995824	5.47419	0.99753	6.00124	0	0
BRCA1	P1771R	2	Neut	0.00347738	-5.65799	3.85214	0.00304723	-5.79047	3.84426	0.0213895	-3.82323	3.85587	0.00648578	-5.03164	3.88869	0.0163753	-4.09547	3.84863	0.00557562	-5.18376	3.88138	0.49769	-0.00923913	3.93257	0.419848	-0.323396	3.93182	0.00485771	-5.32232	3.85059	0.266446	-1.01273	0.983696	4.09993	0.426094	-0.297804	0.993843	5.08399	0.338153	-0.671536	0.978472	3.81666	0.993889	5.09156	0	0
BRCA1	P1776H	2	Neut	0.000310646	-8.07655	4.08036	0.00037479	-7.88877	4.08149	0.00256895	-5.96169	4.08647	0.00026002	-8.25449	4.07659	0.00307016	-5.78295	4.08651	0.00037696	-7.88299	4.07625	0.0396107	-3.18824	4.06709	0.044332	-3.0707	4.06569	0.000490713	-7.61916	4.08441	0.266446	-1.01273	0.984185	4.13084	0.426094	-0.297804	0.994699	5.23449	0.338153	-0.671536	0.984274	4.13662	0.994726	5.23967	0.615375	1
BRCA1	P1776L	0	VUS	0.000333145	-8.0066	4.14372	7.29288e-05	-9.52595	4.14502	0.00260572	-5.94744	4.15083	0.00108037	-6.82937	4.13811	0.00062663	-7.37453	4.15364	0.000340391	-7.98508	4.13881	0.226111	-1.2304	4.15271	0.0981323	-2.21815	4.12972	0.000335747	-7.99882	4.14401	0.016423	-4.09251	0.994598	5.21555	0.424722	-0.30342	0.997687	6.06687	0.15877	-1.66741	0.977752	3.78301	0.993987	5.10781	-1.40801	3
BRCA1	P1806A	0	VUS	0.000613938	-7.395	3.99005	0.000571316	-7.467	3.98834	0.00090165	-7.01038	3.99126	0.000582661	-7.44732	3.99346	0.000904613	-7.0071	3.98966	0.000289908	-8.14566	3.99367	0.0039009	-5.54264	4.01879	0.00418379	-5.47235	4.01827	0.000753367	-7.1902	3.99192	0.265202	-1.0191	0.503331	0.0133248	0.0515533	-2.91221	0.0532412	-2.87821	0.0576267	-2.79442	0.500791	0.00316467	0.0551859	-2.84028	0	0
BRCA1	P1812A	0	VUS	0.0026416	-5.93372	3.88887	0.00955776	-4.6408	3.87892	0.00796694	-4.82446	3.8874	0.00140768	-6.5644	3.91697	0.0279251	-3.54991	3.87033	0.00469976	-5.35553	3.90913	0.0195218	-3.91651	3.9566	0.0533661	-2.87574	3.94089	0.00407927	-5.49775	3.88643	0.953824	3.02802	0.927698	2.55185	0.0533007	-2.87703	0.155128	-1.69493	0.251113	-1.09268	0.983631	4.09583	0.342967	-0.650101	1.89792	1
BRCA1	P1856S	0	VUS	0.000358495	-7.93324	4.06055	0.000249111	-8.29736	4.05848	3.05147e-05	-10.3973	4.06501	0.00028005	-8.18026	4.06552	4.04853e-05	-10.1145	4.06558	0.000226362	-8.39315	4.06301	0.000146219	-8.83026	4.07606	0.00010347	-9.17613	4.07529	0.000497658	-7.6051	4.06201	0.264412	-1.02316	0.019002	-3.94403	0.0524628	-2.89376	0.000568018	-7.47279	0.0576635	-2.79374	0.0193143	-3.92741	0.000623051	-7.38026	0	0
BRCA1	P1859R	1	Neut	0.000904404	-7.00733	3.94503	0.000580687	-7.45072	3.94904	4.05727e-05	-10.1124	3.96071	0.000618937	-7.38689	3.95361	3.95546e-05	-10.1378	3.9655	0.000475258	-7.65118	3.95375	0.000124869	-8.98812	3.99226	8.93328e-05	-9.32305	3.99253	0.000943413	-6.96506	3.94418	0.264412	-1.02316	0.00438139	-5.426	0.0524628	-2.89376	0.000124035	-8.99483	0.0576635	-2.79374	0.00422261	-5.46307	0.000212629	-8.45575	0	0
BRCA1	Q1388L	0	VUS	0.000357958	-7.93474	4.22172	0.000269257	-8.21958	4.22595	0.000709356	-7.25044	4.22654	0.00150173	-6.49963	4.20285	0.000450095	-7.7056	4.23553	0.00111339	-6.79923	4.20906	0.0497009	-2.95075	4.19699	0.0405985	-3.16258	4.19238	0.000491179	-7.61821	4.22126	0.263242	-1.02919	0.609204	0.443966	0.421093	-0.318287	0.621946	0.497817	0.340592	-0.660656	0.606182	0.43129	0.617529	0.479073	0	0
BRCA1	Q1395R	0	VUS	0.00380695	-5.56711	3.78788	0.00280985	-5.87181	3.78477	0.0209336	-3.84525	3.78397	0.0364488	-3.27472	3.80859	0.0145698	-4.21413	3.78062	0.0269624	-3.58598	3.80547	0.734402	1.01707	3.62462	0.692828	0.813373	3.63055	0.00477428	-5.33973	3.78697	0.25487	-1.0728	0.894204	2.13443	0.799059	1.38043	0.98193	3.99528	0.695091	0.824029	0.87721	1.96627	0.982571	4.03203	-0.0184315	1
BRCA1	Q1604R	0	VUS	0.000841705	-7.07924	3.92469	0.000641241	-7.35146	3.9228	5.9943e-05	-9.72206	3.92781	0.000647603	-7.34159	3.94723	3.47188e-05	-10.2682	3.9237	0.000359361	-7.93082	3.94074	9.9289e-05	-9.21738	3.98122	0.000121185	-9.01807	3.97784	0.00114577	-6.77053	3.9263	0.263372	-1.02851	0.00890288	-4.71244	0.0532819	-2.8774	0.000472294	-7.65744	0.0581276	-2.78523	0.00842134	-4.76853	0.000243543	-8.31997	0	0
BRCA1	Q1747E	0	VUS	0.00131996	-6.62883	3.91742	0.000994836	-6.91194	3.9171	0.00430021	-5.44478	3.91923	0.000739992	-7.20813	3.9446	0.00282054	-5.868	3.91629	0.000729047	-7.22304	3.93896	0.00690975	-4.96789	3.97971	0.00552762	-5.19246	3.97986	0.00174492	-6.3493	3.92131	0.265935	-1.01535	0.900883	2.20707	0.0524168	-2.89469	0.0678136	-2.62077	0.0584175	-2.77995	0.907582	2.28446	0.0725165	-2.54866	0	0
BRCA1	Q1747H	0	VUS	0.00040193	-7.81883	4.03725	0.000262384	-8.24544	4.03413	0.00215114	-6.1396	4.03914	0.00027108	-8.21282	4.04062	0.0014462	-6.53737	4.03906	0.000257897	-8.26269	4.04162	0.00697889	-4.95786	4.0585	0.00683938	-4.9782	4.05718	0.000433058	-7.74421	4.03745	0.264075	-1.02489	0.841243	1.66751	0.0511043	-2.92143	0.0537304	-2.86855	0.0577923	-2.79137	0.842586	1.6776	0.0585876	-2.77686	0	0
BRCA1	Q1747K	0	VUS	0.00207809	-6.17423	3.89246	0.00178094	-6.32883	3.88874	0.0084136	-4.76946	3.89264	0.00139135	-6.57609	3.91765	0.00662307	-5.01055	3.88641	0.000793672	-7.13805	3.9167	0.0207694	-3.85329	3.95734	0.0176332	-4.02018	3.95593	0.00231053	-6.06796	3.89164	0.266631	-1.01178	0.952663	3.00196	0.0533357	-2.87634	0.14345	-1.78693	0.0577652	-2.79187	0.95652	3.091	0.151877	-1.71996	0	0
BRCA1	Q1747L	0	VUS	0.000280223	-8.17964	4.10267	0.000275402	-8.197	4.10388	0.00215053	-6.13989	4.10242	0.00109333	-6.81743	4.09879	0.00165816	-6.40039	4.10529	0.000730186	-7.22148	4.09932	0.136557	-1.84419	4.08853	0.111817	-2.07232	4.08597	0.000357798	-7.93518	4.10353	0.265085	-1.0197	0.99239	4.87068	0.421917	-0.314907	0.98078	3.93241	0.348946	-0.623676	0.991632	4.77499	0.980915	3.93956	0	0
BRCA1	Q1747P	0	VUS	1	28.9072	0.813765	1	32.5779	0.816796	1	29.6945	0.813249	1	36.7368	0.825546	1	33.7924	0.807655	1	34.945	0.822868	1	Inf	0.745182	1	Inf	0.743829	1	28.8066	0.818584	0.267546	-1.00711	0.991493	4.75827	0.422725	-0.311598	0.980034	3.89354	0.341431	-0.656922	0.991842	4.80054	0.980942	3.941	0	0
BRCA1	Q1747R	0	VUS	0.00113464	-6.78031	3.93167	0.000994746	-6.91203	3.92806	0.00227973	-6.08142	3.93659	0.000824986	-7.09932	3.95374	0.0017926	-6.32229	3.9325	0.000565504	-7.47723	3.9491	0.00324661	-5.72689	3.98882	0.00329317	-5.7126	3.98779	0.00170057	-6.37509	3.93149	0.264854	-1.02089	0.888731	2.07784	0.0539108	-2.86501	0.0200436	-3.8896	0.0576162	-2.79461	0.883058	2.02171	0.0223008	-3.78058	0	0
BRCA1	Q1785H	0	VUS	0.0366337	-3.26946	3.63727	0.0286206	-3.52459	3.63275	0.0106736	-4.52925	3.65247	0.0247045	-3.67576	3.68962	0.00768389	-4.86092	3.63836	0.0190066	-3.94378	3.68308	0.0200084	-3.89139	3.76796	0.018904	-3.9493	3.76906	0.0384879	-3.21816	3.63375	0.263101	-1.02991	0.0759472	-2.49873	0.051348	-2.91642	0.00521449	-5.25109	0.0575556	-2.79572	0.0779035	-2.47118	0.00585392	-5.13477	0	0
BRCA1	Q1811R	0	VUS	1	Inf	0.64816	1	Inf	0.642681	1	Inf	0.66282	1	Inf	0.688434	1	Inf	0.656953	1	Inf	0.678682	1	Inf	0.752377	1	Inf	0.746092	1	Inf	0.653678	0.260716	-1.04225	0.884092	2.03176	0.0531053	-2.88091	0.137701	-1.83451	0.0573565	-2.7994	0.882675	2.01801	0.152341	-1.71636	-0.00722617	3
BRCA1	Q1826H	0	VUS	0.00210659	-6.16058	3.82298	0.00157805	-6.44999	3.81843	0.000323244	-8.03678	3.82656	0.00140339	-6.56746	3.8517	0.000201672	-8.50866	3.81976	0.00114239	-6.77349	3.84666	0.000530511	-7.54114	3.90536	0.000397265	-7.83051	3.9042	0.0031974	-5.74221	3.82316	0.265611	-1.01701	0.047076	-3.00777	0.0520734	-2.90162	0.000782291	-7.1525	0.0570277	-2.8055	0.0498952	-2.94665	0.000760607	-7.18063	0	0
BRCA1	R1443G	1	Neut	0.0131273	-4.31985	3.71051	0.0106217	-4.53418	3.70199	0.000679733	-7.29313	3.70914	0.00692563	-4.96558	3.75516	0.000792446	-7.13959	3.69926	0.00647121	-5.0339	3.74563	0.00186212	-6.28418	3.8253	0.00208875	-6.1691	3.82385	0.0163629	-4.09624	3.70097	0.265611	-1.01701	0.00534641	-5.22597	0.0520734	-2.90162	0.00140459	-6.5666	0.0570277	-2.8055	0.00582136	-5.14038	0.00137417	-6.58853	0	0
BRCA1	R1443Q	0	VUS	0.00037141	-7.89783	4.03337	0.000271652	-8.21072	4.03243	3.32144e-05	-10.3125	4.03947	0.00026339	-8.24161	4.03821	2.72436e-05	-10.5107	4.03831	0.000250289	-8.29264	4.03696	0.00020958	-8.4702	4.04842	0.000252622	-8.28336	4.05081	0.000466757	-7.66923	4.03639	0.26339	-1.02842	0.00527394	-5.23969	0.0523666	-2.8957	0.00222569	-6.10546	0.0576772	-2.79349	0.00512171	-5.26913	0.00233671	-6.05667	0	0
BRCA1	R1495K	0	VUS	0.000688536	-7.28025	3.95804	0.00183688	-6.29785	3.95448	0.000117412	-9.04971	3.95922	0.0004173	-7.78129	3.97334	0.000224516	-8.40134	3.96023	0.00100281	-6.90395	3.9697	0.000309703	-8.07959	4.00445	0.000603022	-7.41295	4.00276	0.000767845	-7.17115	3.95946	0.908614	2.29682	0.116412	-2.02686	0.0528848	-2.8853	0.00449928	-5.39933	0.190489	-1.44684	0.320234	-0.752697	0.0122383	-4.39087	1.45225	5
BRCA1	R1507T	2	Neut	0.000331306	-8.01214	4.09073	0.000119508	-9.032	4.09162	2.03663e-05	-10.8016	4.09485	0.000300513	-8.10972	4.0913	7.21431e-06	-11.8394	4.09852	0.000105063	-9.16084	4.09259	0.000145955	-8.83207	4.09819	4.90952e-05	-9.9217	4.0985	0.000398206	-7.82814	4.09187	0.908614	2.29682	0.00088896	-7.02457	0.0528848	-2.8853	5.64263e-05	-9.78252	0.190489	-1.44684	0.00493354	-5.30675	0.000333531	-8.00544	-0.870923	5
BRCA1	R1589C	0	VUS	0.000429465	-7.75254	4.01778	0.000315337	-8.06155	4.01855	2.80162e-05	-10.4827	4.02142	0.000361677	-7.9244	4.02936	2.08079e-05	-10.7802	4.02194	0.000291102	-8.14155	4.02472	0.000157937	-8.75316	4.04721	9.92216e-05	-9.21806	4.04578	0.000476388	-7.6488	4.02328	0.263358	-1.02859	0.0050033	-5.29264	0.0525306	-2.8924	0.000352497	-7.95012	0.0578348	-2.79059	0.0054172	-5.21274	0.00026927	-8.21953	0	0
BRCA1	R1589H	2	Neut	0.000383679	-7.86532	4.00047	0.000362507	-7.92211	4.00097	2.55352e-05	-10.5754	4.00502	0.000314526	-8.06413	4.01433	2.49428e-05	-10.5989	4.00449	0.000271055	-8.21292	4.01173	0.000114281	-9.07674	4.03335	8.04953e-05	-9.42723	4.03299	0.000590743	-7.43354	4.00307	0.263358	-1.02859	0.0015147	-6.49102	0.0525306	-2.8924	0.000116899	-9.05408	0.0578348	-2.79059	0.00153485	-6.47779	6.63129e-05	-9.62106	0	0
BRCA1	R1645G	0	VUS	0.00034628	-7.96792	4.04075	0.000294236	-8.13083	4.04003	2.52707e-05	-10.5858	4.04431	0.000275782	-8.19562	4.04589	2.3415e-05	-10.6621	4.04629	0.00018716	-8.58336	4.04599	0.000140965	-8.86686	4.05949	9.06389e-05	-9.30854	4.06115	0.000448765	-7.70856	4.04127	0.260981	-1.04087	0.0021492	-6.14051	0.0527438	-2.88812	0.000212029	-8.45857	0.0570538	-2.80501	0.00198353	-6.22089	0.00015508	-8.77141	0	0
BRCA1	R1645M	0	VUS	0.0005283	-7.54532	3.99643	0.000303901	-8.0985	3.99906	2.9127e-05	-10.4438	4.00551	0.000460526	-7.68268	4.00241	2.20481e-05	-10.7223	4.00794	0.000255997	-8.27009	4.00321	8.3214e-05	-9.39401	4.01949	7.85298e-05	-9.45195	4.01778	0.000671246	-7.3057	3.9981	0.260676	-1.04246	0.00019908	-8.5216	0.0534333	-2.87441	1.43788e-05	-11.1497	0.0579228	-2.78898	0.000230032	-8.37706	2.30599e-05	-10.6774	0	0
BRCA1	R1645S	0	VUS	0.000374186	-7.89038	4.04456	0.000293215	-8.13431	4.0425	2.32724e-05	-10.6682	4.05185	0.000361571	-7.92469	4.04951	1.4901e-05	-11.1141	4.04848	0.000191144	-8.56229	4.04686	6.97378e-05	-9.5707	4.0632	7.9612e-05	-9.43827	4.06481	0.0004393	-7.72989	4.0479	0.265377	-1.0182	0.00131866	-6.62982	0.0520749	-2.90159	0.000104318	-9.16796	0.0573924	-2.79874	0.00130125	-6.64313	7.59853e-05	-9.48489	0	0
BRCA1	R1645T	0	VUS	0.000368098	-7.90679	4.05327	0.00023525	-8.35463	4.05432	2.62197e-05	-10.549	4.05891	0.000298473	-8.11653	4.05796	1.66906e-05	-11.0007	4.0578	0.000254732	-8.27505	4.05864	8.36693e-05	-9.38855	4.07093	0.000106613	-9.1462	4.07037	0.000435426	-7.73875	4.05416	0.263783	-1.0264	0.00118719	-6.73498	0.0518671	-2.90581	0.000112374	-9.09356	0.0575052	-2.79666	0.00115375	-6.76358	0.000168934	-8.68583	0	0
BRCA1	R1649G	0	VUS	0.00124879	-6.68433	3.93335	0.000756609	-7.18591	3.9315	0.000162344	-8.72563	3.93975	0.000751836	-7.19224	3.9553	9.11142e-05	-9.30331	3.93363	0.000760165	-7.18121	3.9496	0.00023913	-8.33826	3.98723	0.000227583	-8.38777	3.98746	0.00164517	-6.40826	3.93305	0.265261	-1.0188	0.00840479	-4.77051	0.0525986	-2.89103	0.00106701	-6.84183	0.0577294	-2.79253	0.00811729	-4.80561	0.00102849	-6.87863	0	0
BRCA1	R1649I	0	VUS	0.00111646	-6.79648	3.93832	0.000948167	-6.96003	3.93628	0.000127701	-8.96569	3.94324	0.000723607	-7.23054	3.96003	7.55159e-05	-9.49109	3.94039	0.000556313	-7.49362	3.95576	0.000371471	-7.89767	3.99437	0.000185165	-8.59408	3.992	0.00122175	-6.70625	3.93876	0.264082	-1.02486	0.014358	-4.22899	0.0526937	-2.88913	0.000647868	-7.34118	0.0570807	-2.80452	0.0152816	-4.1657	0.000679204	-7.29391	0	0
BRCA1	R1649K	0	VUS	0.000639696	-7.35388	3.99073	0.000580478	-7.45108	3.98909	3.49956e-05	-10.2603	3.99515	0.000464217	-7.67469	4.00434	3.00228e-05	-10.4135	3.9958	0.000294856	-8.12873	4.00111	0.000111543	-9.10099	4.02759	7.50121e-05	-9.49779	4.02749	0.000996936	-6.90983	3.99101	0.267589	-1.00689	0.00306053	-5.7861	0.0523595	-2.89584	0.00025414	-8.27737	0.0583568	-2.78105	0.00316109	-5.75367	0.000239031	-8.33868	0	0
BRCA1	R1649S	0	VUS	0.000554931	-7.49611	3.97751	0.000753199	-7.19043	3.97478	5.64234e-05	-9.78257	3.98455	0.000487337	-7.62607	3.99341	3.55627e-05	-10.2442	3.97883	0.000392003	-7.84385	3.9896	0.000106856	-9.14392	4.01843	0.000127064	-8.97069	4.01757	0.000973374	-6.93377	3.97839	0.265228	-1.01897	0.00492234	-5.30904	0.0524123	-2.89478	0.000201536	-8.50934	0.0561671	-2.82162	0.00485796	-5.32227	0.00026381	-8.24002	0	0
BRCA1	R1649T	0	VUS	0.00117982	-6.74121	3.94232	0.00101713	-6.88975	3.94249	4.87473e-05	-9.92881	3.94771	0.000679104	-7.29406	3.96432	7.41407e-05	-9.50947	3.9423	0.000711855	-7.24692	3.9594	0.000205803	-8.48838	3.99641	0.000124564	-8.99056	3.99709	0.00130636	-6.63921	3.94483	0.263182	-1.0295	0.00486382	-5.32105	0.0517736	-2.90771	0.000505432	-7.58959	0.057978	-2.78797	0.00484179	-5.32562	0.000417613	-7.78054	0	0
BRCA1	R1699L	0	VUS	1	23.5703	1.5241	1	23.854	1.52767	1	25.3941	1.52419	1	30.483	1.55173	1	23.6233	1.52196	1	28.0326	1.54641	1	35.6382	1.60844	1	34.2519	1.60768	1	24.4954	1.523	0.266685	-1.01151	0.985135	4.1938	0.867828	1.88189	0.999494	7.58827	0.797879	1.37309	0.981351	3.96313	0.999623	7.88297	0	0
BRCA1	R1699P	0	VUS	0.0121653	-4.39693	3.74148	0.00909262	-4.69116	3.73845	0.0684601	-2.61059	3.70815	0.27783	-0.955251	3.62714	0.0528127	-2.88675	3.71183	0.227151	-1.22447	3.64917	0.978566	3.82109	3.3143	0.969021	3.44298	3.31674	0.013273	-4.30866	3.74109	0.262234	-1.03439	0.980335	3.90905	0.865183	1.85902	0.998985	6.89206	0.802465	1.40177	0.975728	3.69384	0.998886	6.79835	0	0
BRCA1	R1699Q	5	Path	1	Inf	0.242507	1	Inf	0.247691	1	Inf	0.260478	1	Inf	0.251331	1	Inf	0.258259	1	Inf	0.251367	1	Inf	0.286989	1	Inf	0.287049	1	Inf	0.241715	0.262234	-1.03439	0.974848	3.65735	0.865183	1.85902	0.998662	6.61558	0.802465	1.40177	0.969526	3.45992	0.998518	6.51275	1.40645	16
BRCA1	R1699W	5	Path	1	20.3882	1.75411	1	21.6546	1.75497	1	21.6388	1.76018	1	24.4162	1.77209	1	21.9297	1.76273	1	27.6182	1.76895	1	32.3801	1.80888	1	36.7368	1.80893	1	22.0128	1.7532	0.262234	-1.03439	0.994847	5.26297	0.865183	1.85902	0.999636	7.91886	0.802465	1.40177	0.994191	5.14252	0.999604	7.83486	3.02004	11
BRCA1	R1726G	0	VUS	0.621936	0.497775	2.96505	0.546667	0.187213	3.02574	0.0991602	-2.20659	3.42848	0.562724	0.252224	3.05981	0.0688256	-2.60487	3.44736	0.482367	-0.0705611	3.12491	0.168595	-1.59562	3.5349	0.159873	-1.65918	3.54012	0.641281	0.580929	2.94313	0.264607	-1.02216	0.00107043	-6.83862	0.0533187	-2.87668	0.000140504	-8.87014	0.0576134	-2.79466	0.00117457	-6.74568	0.000248318	-8.30055	0	0
BRCA1	R1737G	0	VUS	0.0571659	-2.80293	3.67553	0.044991	-3.05526	3.67613	0.241182	-1.14621	3.51156	0.289404	-0.898281	3.52187	0.201143	-1.37916	3.53851	0.242659	-1.13816	3.54977	0.977642	3.77796	3.00346	0.97024	3.48436	3.00444	0.0597724	-2.75558	3.67224	0.264816	-1.02108	0.994527	5.20237	0.798599	1.37756	0.998596	6.56689	0.701375	0.853856	0.994166	5.13816	0.998422	6.44971	0	0
BRCA1	R1737I	0	VUS	0.000305689	-8.09264	4.1008	0.00028151	-8.17506	4.09766	0.00251001	-5.98496	4.09707	0.00424841	-5.45695	4.09085	0.0017063	-6.37172	4.10074	0.00318768	-5.74527	4.09243	0.448367	-0.207271	4.08305	0.397557	-0.415654	4.0829	0.000395692	-7.83448	4.09887	0.264544	-1.02248	0.990535	4.65069	0.798989	1.37999	0.993879	5.08992	0.704201	0.867384	0.990462	4.64284	0.994505	5.19843	0	0
BRCA1	R1737S	0	VUS	0.00722164	-4.92343	3.7766	0.00578308	-5.14702	3.77229	0.0458551	-3.03533	3.75215	0.0670728	-2.63255	3.77641	0.033408	-3.36498	3.75112	0.0462128	-3.02718	3.78418	0.880205	1.99437	3.40134	0.846905	1.71053	3.41157	0.00838292	-4.77314	3.77755	0.266799	-1.01093	0.98572	4.23451	0.797265	1.36929	0.993048	4.96178	0.699624	0.845508	0.986486	4.29045	0.993227	4.98804	0	0
BRCA1	R1737T	0	VUS	0.00037212	-7.89592	4.07359	0.000237853	-8.34362	4.07414	0.00254702	-5.97028	4.06977	0.00115717	-6.76062	4.06948	0.00183551	-6.2986	4.07283	0.00086158	-7.05588	4.06803	0.110963	-2.08095	4.04581	0.0926404	-2.28181	4.04836	0.000355398	-7.94192	4.07352	0.265704	-1.01653	0.981213	3.9556	0.429041	-0.285765	0.903139	2.2326	0.340339	-0.661782	0.981757	3.98556	0.90522	2.25662	0	0
BRCA1	R1751G	0	VUS	1	20.0989	1.37688	1	17.2874	1.37129	1	15.982	1.38576	1	22.2139	1.41043	1	17.0308	1.37997	1	23.4811	1.40305	1	32.0273	1.46114	1	23.0868	1.45943	1	16.0301	1.38161	0.263268	-1.02905	0.999506	7.61209	0.7993	1.38192	0.999813	8.58306	0.703441	0.863739	0.999421	7.4531	0.999847	8.78421	0	0
BRCA1	R1751L	0	VUS	0.0109353	-4.50476	3.79141	0.00819096	-4.7965	3.78731	0.0609945	-2.73404	3.75474	0.0782331	-2.4666	3.784	0.0500838	-2.94268	3.75297	0.0583181	-2.78176	3.79112	0.906874	2.27606	3.31446	0.877115	1.96539	3.32364	0.0102382	-4.57134	3.79075	0.264712	-1.02162	0.998316	6.38475	0.794364	1.35143	0.999772	8.38777	0.697174	0.833878	0.997865	6.14723	0.999861	8.88095	0	0
BRCA1	R1751P	0	VUS	1	Inf	-0.0259259	1	Inf	-0.0131826	1	Inf	-0.0226326	1	Inf	-0.0677279	1	Inf	-0.0107385	1	Inf	-0.0516516	1	Inf	-0.0777696	1	Inf	-0.0804664	1	Inf	-0.0307912	0.0559609	-2.82551	0.999057	6.96554	0.796913	1.36711	0.999908	9.29724	0.566651	0.2682	0.997795	6.11466	0.999804	8.53692	-0.741856	2
BRCA1	R1751Q	1	Neut	0.0128327	-4.34284	3.67574	0.0119329	-4.41645	3.66894	0.0845987	-2.38144	3.67349	0.00928961	-4.66953	3.71923	0.0663825	-2.64363	3.66483	0.00749498	-4.886	3.70882	0.393384	-0.433112	3.79299	0.354928	-0.597447	3.79079	0.0164555	-4.0905	3.66675	0.0559609	-2.82551	0.992511	4.88681	0.796913	1.36711	0.998599	6.56943	0.566651	0.2682	0.983033	4.05935	0.997952	6.18885	0	0
BRCA1	R1753G	0	VUS	1	Inf	0.16135	1	Inf	0.158629	1	Inf	0.159875	1	Inf	0.137448	1	Inf	0.15547	1	Inf	0.139382	1	Inf	0.12052	1	Inf	0.117025	1	Inf	0.160446	0.264897	-1.02067	0.999306	7.27301	0.869838	1.89953	0.999986	11.1904	0.802359	1.4011	0.999163	7.08533	0.99998	10.8202	0	0
BRCA1	R1753I	0	VUS	1	36.7368	0.537125	1	Inf	0.541233	1	Inf	0.540104	1	Inf	0.558687	1	30.9287	0.538856	1	Inf	0.550245	1	Inf	0.586668	1	Inf	0.581686	1	35.6382	0.541567	0.265771	-1.01618	0.999128	7.0441	0.865301	1.86003	0.999888	9.09676	0.797242	1.36914	0.999093	7.00465	0.999892	9.13234	0	0
BRCA1	R1753K	0	VUS	0.999999	13.8621	1.69455	0.999986	11.1767	1.69691	0.999999	14.2919	1.6369	0.999971	10.4554	1.68942	0.999999	14.4027	1.63888	0.999948	9.87237	1.6906	1	22.9224	1.68037	1	23.2779	1.67883	0.999995	12.1952	1.69923	0.264522	-1.0226	0.976805	3.74033	0.429236	-0.28497	0.983525	4.08928	0.342793	-0.650871	0.974457	3.64153	0.981474	3.9699	0	0
BRCA1	R1753S	0	VUS	1	Inf	0.322457	1	Inf	0.322279	1	33.7924	0.320849	1	Inf	0.32166	1	Inf	0.320793	1	Inf	0.320501	1	Inf	0.316945	1	Inf	0.320338	1	Inf	0.323719	0.264067	-1.02493	0.998104	6.26619	0.865913	1.8653	0.999537	7.67786	0.800794	1.39126	0.998118	6.27367	0.999547	7.70019	0	0
BRCA1	R1753T	0	VUS	1	Inf	0.301885	1	Inf	0.302613	1	Inf	0.303707	1	Inf	0.287687	1	Inf	0.305448	1	Inf	0.29333	1	Inf	0.285934	1	Inf	0.289977	1	Inf	0.297173	0.26365	-1.02708	0.999361	7.35555	0.867435	1.87846	0.999834	8.70512	0.801028	1.39273	0.999294	7.25549	0.999899	9.19672	0	0
BRCA1	R1758I	0	VUS	0.000352723	-7.94947	4.05075	0.000249822	-8.29451	4.05066	3.05203e-05	-10.3971	4.05688	0.000259497	-8.2565	4.05507	1.92719e-05	-10.8568	4.05724	0.000209801	-8.46914	4.05657	8.64451e-05	-9.35592	4.07069	8.86327e-05	-9.33092	4.0697	0.000410893	-7.79677	4.05262	0.262461	-1.03322	0.0246766	-3.67691	0.0518701	-2.90575	0.000297547	-8.11964	0.0575367	-2.79607	0.0264462	-3.60584	0.000263455	-8.24136	0	0
BRCA1	R1758S	0	VUS	0.00156478	-6.45844	3.90866	0.00130381	-6.64116	3.90358	0.00023424	-8.35893	3.91123	0.00130279	-6.64195	3.93432	0.000175161	-8.64963	3.90641	0.000530873	-7.54046	3.92876	0.000294619	-8.12953	3.97346	0.000334261	-8.00325	3.97069	0.00168962	-6.38156	3.90941	0.263772	-1.02646	0.0656834	-2.65497	0.0517121	-2.90897	0.00166367	-6.39707	0.057397	-2.79865	0.0709165	-2.57269	0.00168009	-6.38722	0	0
BRCA1	R1835P	0	VUS	0.000375026	-7.88814	4.20433	0.000303232	-8.10071	4.20836	0.00296512	-5.81787	4.21621	0.00224298	-6.0977	4.19249	0.00162857	-6.41842	4.21824	0.00138003	-6.58427	4.19586	0.289286	-0.898854	4.30552	0.237353	-1.16725	4.28239	0.000692351	-7.27472	4.20641	0.264287	-1.02381	0.753071	1.11506	0.418661	-0.328273	0.790633	1.32874	0.343399	-0.648184	0.735732	1.0239	0.795149	1.35625	0	0
BRCA1	R1835Q	2	Neut	0.000241545	-8.32821	4.08348	5.64844e-05	-9.78149	4.08618	0.000384803	-7.8624	4.09312	0.000267185	-8.2273	4.0814	7.48074e-05	-9.50052	4.09105	5.8964e-05	-9.73852	4.08285	0.00204532	-6.19015	4.09026	0.000765597	-7.17409	4.08889	0.000351013	-7.95434	4.08389	0.264287	-1.02381	0.623875	0.50603	0.418661	-0.328273	0.733389	1.01189	0.343399	-0.648184	0.60065	0.408175	0.737155	1.03123	-1.86155	8
BRCA1	S1360G	0	VUS	0.00271624	-5.90578	3.82583	0.00248155	-5.99639	3.82293	0.000186291	-8.58801	3.83086	0.00196078	-6.23245	3.85743	0.000148716	-8.81332	3.82608	0.00145111	-6.53397	3.85271	0.000421939	-7.77023	3.90612	0.000335559	-7.99938	3.90389	0.00374145	-5.58453	3.82835	0.263231	-1.02924	0.000976527	-6.93053	0.0513522	-2.91633	0.000126665	-8.97384	0.0572049	-2.80221	0.00105808	-6.85024	0.000108031	-9.13298	0	0
BRCA1	S1370F	0	VUS	0.000346217	-7.9681	4.24764	0.000297442	-8.11999	4.25069	3.30224e-05	-10.3183	4.25465	0.00194745	-6.23928	4.22513	2.02494e-05	-10.8074	4.26159	0.00139893	-6.57065	4.2307	0.00288743	-5.8445	4.204	0.00176806	-6.3361	4.20159	0.000493511	-7.61347	4.24628	0.265026	-1.02001	0.00648183	-5.03225	0.427684	-0.291308	0.00862655	-4.74425	0.343476	-0.647843	0.0060329	-5.10448	0.00688935	-4.97086	0	0
BRCA1	S1448G	2	Neut	0.000386674	-7.85754	4.01213	0.000360887	-7.92658	4.01294	3.14348e-05	-10.3676	4.01751	0.000273905	-8.20246	4.02069	2.25036e-05	-10.7018	4.01693	0.000232379	-8.36691	4.01995	0.000111899	-9.0978	4.0329	0.00012079	-9.02134	4.03484	0.000560976	-7.48527	4.01364	0.265026	-1.02001	0.003821	-5.56341	0.427684	-0.291308	0.0130114	-4.32884	0.343476	-0.647843	0.00403098	-5.50971	0.0116282	-4.44262	0	0
BRCA1	S1448T	0	VUS	0.000412466	-7.79294	4.03035	0.000298687	-8.11582	4.02665	3.95013e-05	-10.1391	4.03338	0.000357206	-7.93684	4.03421	6.16264e-05	-9.69436	4.03446	0.000201598	-8.50904	4.03214	0.000225533	-8.39682	4.04649	0.000246161	-8.30928	4.04375	0.000569907	-7.46947	4.03004	0.263527	-1.02772	0.0162648	-4.10235	0.0518835	-2.90548	0.00315542	-5.75547	0.0581674	-2.7845	0.0172419	-4.04302	0.00318553	-5.74594	0	0
BRCA1	S1457A	0	VUS	0.0005963	-7.42417	3.94757	0.000434346	-7.74123	3.94342	9.94698e-05	-9.21556	3.95476	0.000434327	-7.74128	3.9634	6.2493e-05	-9.68039	3.95573	0.000426673	-7.75907	3.95941	0.000186063	-8.58924	3.99748	0.000323818	-8.03501	3.99487	0.000694238	-7.272	3.94843	0.265793	-1.01607	0.0367286	-3.26678	0.0540655	-2.86198	0.00192764	-6.24953	0.0586934	-2.77494	0.0375694	-3.24327	0.00216877	-6.13142	0	0
BRCA1	S1484T	0	VUS	0.00039292	-7.84151	4.03009	0.000334829	-8.00156	4.03164	3.202e-05	-10.3491	4.03528	0.000407826	-7.80426	4.03487	2.17953e-05	-10.7338	4.0364	0.000241598	-8.328	4.03482	9.80483e-05	-9.22995	4.04756	0.000158685	-8.74843	4.04816	0.000489613	-7.6214	4.03268	0.300679	-0.844067	0.00155997	-6.46153	0.052539	-2.89223	0.000274314	-8.20096	0.0612835	-2.729	0.00137606	-6.58715	0.000296435	-8.12338	0.0640629	1
BRCA1	S1486C	0	VUS	0.000348959	-7.96021	4.07774	0.000242362	-8.32483	4.07793	2.15587e-05	-10.7447	4.08438	0.000293899	-8.13198	4.06745	1.49192e-05	-11.1128	4.08287	0.000205205	-8.4913	4.07068	8.70378e-05	-9.34908	4.07452	0.000137133	-8.89442	4.07403	0.000427114	-7.75803	4.07738	0.263544	-1.02763	0.000626909	-7.37408	0.0523872	-2.89528	0.000192405	-8.55571	0.0566392	-2.81275	0.000721072	-7.23405	0.000193612	-8.54946	0	0
BRCA1	S1497A	0	VUS	0.000443377	-7.72065	4.00105	0.000388783	-7.8521	3.99848	3.09986e-05	-10.3815	4.0025	0.000292983	-8.1351	4.01245	1.87288e-05	-10.8854	4.00127	0.00024428	-8.31695	4.01106	7.51587e-05	-9.49583	4.03378	0.00012205	-9.01096	4.0348	0.000509376	-7.58182	4.00228	0.265638	-1.01687	0.0085818	-4.74949	0.0528177	-2.88665	0.00014075	-8.86838	0.0585945	-2.77673	0.0100914	-4.58593	0.000163916	-8.71599	0	0
BRCA1	S1512C	0	VUS	0.000296977	-8.12156	4.14196	0.000227852	-8.38659	4.14216	1.97192e-05	-10.8339	4.15062	0.000269314	-8.21936	4.13707	1.4124e-05	-11.1676	4.15139	0.000225478	-8.39706	4.13973	0.000124054	-8.99467	4.1348	0.000138106	-8.88735	4.13358	0.000426082	-7.76045	4.14366	0.262463	-1.0332	0.0011169	-6.79608	0.0517226	-2.90875	0.000135468	-8.90664	0.0577643	-2.79188	0.00142904	-6.54933	0.000114412	-9.07559	0	0
BRCA1	S1512I	1	Neut	0.000371519	-7.89754	4.03258	0.000277648	-8.18888	4.03443	3.73832e-05	-10.1943	4.0384	0.000286724	-8.1567	4.0365	1.784e-05	-10.934	4.04186	0.000229148	-8.38091	4.03552	0.000108936	-9.12464	4.05032	0.00011189	-9.09788	4.05115	0.000449857	-7.70613	4.03574	0.262463	-1.0332	0.00948875	-4.64811	0.0517226	-2.90875	0.000522115	-7.5571	0.0577643	-2.79188	0.00945239	-4.65199	0.000407518	-7.80502	0	0
BRCA1	S1524A	0	VUS	0.000478755	-7.64384	3.97802	0.000388787	-7.85209	3.97737	2.91983e-05	-10.4414	3.98719	0.000345057	-7.97146	3.98965	1.90245e-05	-10.8698	3.98627	0.000289048	-8.14863	3.98713	7.39292e-05	-9.51233	4.01614	6.54846e-05	-9.63363	4.01745	0.000590548	-7.43387	3.98026	0.263433	-1.0282	0.000312548	-8.07044	0.0518632	-2.90589	1.87439e-05	-10.8846	0.0575565	-2.79571	0.000336099	-7.99777	2.16782e-05	-10.7392	0	0
BRCA1	S1542A	0	VUS	0.000546439	-7.51154	3.9754	0.000391988	-7.84389	3.9771	2.71822e-05	-10.5129	3.98722	0.000362249	-7.92282	3.98939	1.8248e-05	-10.9114	3.98805	0.000238117	-8.34251	3.98812	7.20889e-05	-9.53754	4.01687	6.30038e-05	-9.67225	4.0148	0.000537136	-7.52872	3.97654	0.261363	-1.0389	0.000775066	-7.16179	0.0513055	-2.91729	2.61816e-05	-10.5504	0.0579482	-2.78851	0.000818966	-7.10665	2.68909e-05	-10.5237	0	0
BRCA1	S1542C	0	VUS	0.000559028	-7.48875	3.99073	0.000127547	-8.96689	3.99072	3.03796e-05	-10.4017	3.99491	0.000354891	-7.94334	4.00184	7.9425e-06	-11.7433	3.99375	0.000111909	-9.09771	4.00308	7.50631e-05	-9.49711	4.02751	2.81344e-05	-10.4785	4.02527	0.000540948	-7.52165	3.99312	0.0160029	-4.11885	0.00147146	-6.52003	0.0524158	-2.89471	9.16859e-05	-9.29705	0.0188611	-3.95161	0.000482662	-7.63571	4.18427e-05	-10.0816	-1.41247	5
BRCA1	S1577P	0	VUS	0.000666457	-7.31287	3.97012	0.000475141	-7.65142	3.96888	3.32321e-05	-10.312	3.97511	0.000380964	-7.87242	3.98626	2.48945e-05	-10.6008	3.97171	0.000314749	-8.06342	3.98335	0.00013605	-8.90236	4.01297	9.47231e-05	-9.26446	4.01207	0.00065892	-7.32425	3.97281	0.265604	-1.01704	0.00141553	-6.55883	0.052864	-2.88572	5.04421e-05	-9.89463	0.0576412	-2.79415	0.00142464	-6.55241	3.38991e-05	-10.2921	0	0
BRCA1	S1577Y	0	VUS	0.00030471	-8.09585	4.1969	0.000159445	-8.74365	4.20166	2.61485e-05	-10.5517	4.2089	0.000452881	-7.69943	4.18735	1.34262e-05	-11.2183	4.2127	0.000223696	-8.405	4.19063	0.000220879	-8.41768	4.15626	8.62596e-05	-9.35806	4.15885	0.000421941	-7.77022	4.1963	0.0903665	-2.30917	0.00515356	-5.2629	0.0524764	-2.89349	0.000204728	-8.49362	0.0368364	-3.26374	0.00303892	-5.79321	0.000118527	-9.04025	-0.508974	2
BRCA1	S1580F	0	VUS	0.000294787	-8.12896	4.17493	0.000231616	-8.3702	4.17816	2.13619e-05	-10.7539	4.179	0.0014629	-6.52587	4.16296	1.2597e-05	-11.282	4.18402	0.00097207	-6.93511	4.16701	0.00138539	-6.58039	4.1558	0.00112244	-6.79113	4.15523	0.000368378	-7.90603	4.17333	0.255853	-1.06763	0.000920145	-6.99006	0.424376	-0.304836	0.00220127	-6.11652	0.337463	-0.67462	0.00105204	-6.85597	0.00201373	-6.20575	-0.0174978	1
BRCA1	S1580Y	0	VUS	0.000274702	-8.19955	4.18525	0.000211556	-8.46081	4.19204	2.3304e-05	-10.6669	4.19789	0.000407081	-7.80609	4.16435	1.47329e-05	-11.1254	4.20286	0.000295858	-8.12533	4.16894	0.000168132	-8.69059	4.15135	0.000260263	-8.25356	4.15113	0.000402961	-7.81627	4.18686	0.265712	-1.01649	0.000726746	-7.22621	0.0523193	-2.89665	8.28356e-05	-9.39857	0.0579063	-2.78928	0.000793763	-7.13793	8.46119e-05	-9.37735	0	0
BRCA1	S1596L	0	VUS	0.000341952	-7.9805	4.03336	0.000302311	-8.10375	4.03514	0.000550042	-7.50497	4.04399	0.00033251	-8.00851	4.04273	0.000369476	-7.90306	4.03975	0.00025925	-8.25746	4.04128	0.00148098	-6.51357	4.05775	0.00118847	-6.7339	4.05787	0.00045521	-7.6943	4.03958	0.264419	-1.02312	0.350671	-0.616091	0.0528534	-2.88593	0.0103298	-4.56234	0.0568288	-2.8092	0.357625	-0.585686	0.0103099	-4.56429	0	0
BRCA1	S1613C	0	VUS	0.0020935	-6.16682	3.84643	0.00192473	-6.25105	3.84418	9.00115e-05	-9.31548	3.85096	0.00155352	-6.46568	3.87987	9.69745e-05	-9.24097	3.84343	0.000912144	-6.9988	3.87332	0.0002122	-8.45777	3.9327	0.000219138	-8.42559	3.93106	0.00246677	-6.00238	3.84816	0.264097	-1.02478	0.00704191	-4.94881	0.0548026	-2.84766	0.000373446	-7.89236	0.0593229	-2.7636	0.00733274	-4.90805	0.000285666	-8.1604	0	0
BRCA1	S1613G	1	Neut	0.000187863	-8.57961	4.12517	0.0001503	-8.80273	4.12637	1.45526e-05	-11.1377	4.12453	0.000157327	-8.75703	4.11611	9.77607e-06	-11.5356	4.12618	0.000137716	-8.89018	4.11774	6.14028e-05	-9.69799	4.11098	5.54676e-05	-9.79966	4.10818	0.000243674	-8.31943	4.12446	0.264097	-1.02478	0.00106268	-6.84589	0.0548026	-2.84766	0.000200625	-8.51387	0.0593229	-2.7636	0.00101705	-6.88983	0.000159326	-8.7444	0	0
BRCA1	S1631N	0	VUS	0.000362896	-7.92103	4.03218	0.000508874	-7.5828	4.03301	2.40214e-05	-10.6365	4.04011	0.000254236	-8.27699	4.03049	2.73966e-05	-10.5051	4.0401	0.000416802	-7.78248	4.03042	7.97045e-05	-9.43711	4.04269	9.62788e-05	-9.24817	4.0418	0.000468485	-7.66554	4.03279	0.683826	0.771409	0.000300297	-8.11044	0.0519636	-2.90385	4.30452e-05	-10.0532	0.107108	-2.12063	0.000556034	-7.49413	4.13736e-05	-10.0928	0.686534	1
BRCA1	S1651A	0	VUS	0.000579283	-7.45314	4.00085	0.000526505	-7.54872	4.00205	0.00260677	-5.94703	4.01125	0.000397016	-7.83114	4.01565	0.00181782	-6.3083	4.0085	0.000386239	-7.85867	4.01504	0.0100232	-4.59278	4.03728	0.00815853	-4.8005	4.03614	0.000695771	-7.26979	4.00606	0.264493	-1.02274	0.872828	1.92619	0.0538757	-2.86569	0.100681	-2.18968	0.0575361	-2.79608	0.858586	1.8036	0.10714	-2.1203	0	0
BRCA1	S1651C	0	VUS	0.00054934	-7.50624	3.98304	0.000600543	-7.41708	3.97955	0.00220498	-6.11483	3.98904	0.00194483	-6.24064	3.9999	0.00186395	-6.28319	3.98582	0.00135287	-6.60417	3.99522	0.0412538	-3.14588	4.0198	0.0370747	-3.25704	4.02032	0.000807695	-7.12052	3.9837	0.263024	-1.03031	0.845616	1.70062	0.42752	-0.291978	0.579369	0.320184	0.339622	-0.664977	0.841813	1.67178	0.584948	0.343118	0	0
BRCA1	S1651F	0	VUS	0.222097	-1.25349	3.44666	0.186599	-1.47226	3.49308	0.541133	0.164904	3.0196	0.0832067	-2.39955	3.69562	0.501521	0.00608527	3.06039	0.0766925	-2.48816	3.69373	0.611527	0.453734	3.19751	0.571776	0.289103	3.23263	0.251178	-1.09234	3.40251	0.267424	-1.00773	0.994419	5.18276	0.0506938	-2.92993	0.789912	1.3244	0.0575198	-2.79639	0.99365	5.05287	0.790682	1.32904	0	0
BRCA1	S1651P	0	VUS	1	Inf	0.118903	1	Inf	0.122425	1	Inf	0.113013	1	Inf	0.106442	1	Inf	0.119331	1	Inf	0.110118	1	Inf	0.0841449	1	Inf	0.084399	1	Inf	0.115768	0.266489	-1.01251	0.957078	3.1045	0.052769	-2.88762	0.493653	-0.0253889	0.0567156	-2.81132	0.955059	3.05643	0.516357	0.0654519	0	0
BRCA1	S1651Y	0	VUS	0.000927165	-6.98245	3.96122	0.000635639	-7.36024	3.95732	0.00438156	-5.42596	3.96679	0.000694708	-7.27132	3.97991	0.00324253	-5.72815	3.96263	0.000317742	-8.05395	3.97499	0.016174	-4.10805	4.00897	0.0144122	-4.22516	4.00812	0.00113046	-6.784	3.96245	0.26521	-1.01906	0.918581	2.42322	0.0520974	-2.90114	0.138991	-1.8237	0.0563737	-2.81773	0.922295	2.47394	0.154701	-1.6982	0	0
BRCA1	S1655F	0	VUS	1	20.4706	1.08955	1	25.5121	1.09592	1	24.5407	1.10925	1	27.8239	1.1217	1	27.3208	1.10459	1	29.2069	1.10814	1	Inf	1.20774	1	35.6382	1.20744	1	26.3806	1.09111	0.855479	1.77824	0.995152	5.32442	0.423672	-0.307719	0.997773	6.10488	0.564224	0.258322	0.997498	5.98824	0.998719	6.65854	1.17709	1
BRCA1	S1715C	0	VUS	1	Inf	0.569357	1	36.0437	0.569967	1	Inf	0.583547	1	Inf	0.600805	1	33.9642	0.574769	1	Inf	0.599504	1	Inf	0.656312	1	Inf	0.652659	1	36.0437	0.576988	0.174038	-1.55727	0.985512	4.21983	0.867129	1.87581	0.999721	8.18474	0.77318	1.22635	0.979699	3.8766	0.999712	8.15393	-0.204941	1
BRCA1	S1715N	5	Path	1	32.7114	0.758304	1	32.9082	0.762902	1	25.09	0.774428	1	Inf	0.779362	1	31.6188	0.7735	1	Inf	0.779356	1	Inf	0.844611	1	Inf	0.845788	1	35.6382	0.755016	0.174038	-1.55727	0.508769	0.0350803	0.867129	1.87581	0.969635	3.46363	0.77318	1.22635	0.474716	-0.101224	0.96401	3.28786	0	0
BRCA1	S1715R	5	Path	1	32.0183	0.912197	1	35.6382	0.915533	1	Inf	0.916169	1	Inf	0.932117	1	36.0437	0.914375	1	Inf	0.931742	1	Inf	0.978282	1	Inf	0.980066	1	34.7909	0.908587	0.174038	-1.55727	0.95826	3.13367	0.867129	1.87581	0.99896	6.86714	0.77318	1.22635	0.949242	2.9286	0.998908	6.81873	0	0
BRCA1	S1722F	0	VUS	1	Inf	0.530583	1	Inf	0.530252	1	Inf	0.545535	1	Inf	0.55885	1	Inf	0.53565	1	Inf	0.551443	1	Inf	0.61107	1	Inf	0.602867	1	33.4787	0.53734	0.622464	0.500018	0.992544	4.8913	0.424909	-0.302651	0.990355	4.6316	0.451694	-0.19383	0.993743	5.06775	0.992313	4.86054	0.570676	1
BRCA1	S1755C	0	VUS	0.000343061	-7.97726	4.08534	0.000225456	-8.39716	4.08595	0.00196785	-6.22884	4.08621	0.00116083	-6.75746	4.08277	0.00128513	-6.65561	4.08893	0.00073227	-7.21863	4.0846	0.0809242	-2.42986	4.07253	0.0704265	-2.58016	4.06883	0.000458535	-7.68702	4.08657	0.265748	-1.0163	0.969284	3.45178	0.431051	-0.277566	0.851821	1.74896	0.342062	-0.65412	0.971864	3.54218	0.852459	1.75402	0	0
BRCA1	S1790Y	0	VUS	0.000249083	-8.29747	4.21108	0.000191302	-8.56147	4.21385	0.00102548	-6.88157	4.21643	0.00116242	-6.75609	4.20255	0.000595291	-7.42587	4.21827	0.00064984	-7.33813	4.20531	0.0918858	-2.29082	4.21081	0.0750775	-2.51119	4.20845	0.000334453	-8.00268	4.21227	0.263154	-1.02964	0.781227	1.27283	0.42575	-0.299213	0.804928	1.41738	0.346909	-0.632656	0.750669	1.10218	0.788406	1.31535	0	0
BRCA1	S1841N	0	VUS	1	Inf	0.696295	1	Inf	0.693725	1	36.7368	0.715514	1	Inf	0.735559	1	34.7909	0.707876	1	Inf	0.729804	1	Inf	0.803653	1	Inf	0.795371	1	Inf	0.702265	0.265134	-1.01945	0.766692	1.18972	0.796328	1.3635	0.875585	1.95127	0.700962	0.851884	0.722322	0.956007	0.864533	1.85346	0	0
BRCA1	S1841R	0	VUS	1	14.5191	1.58341	1	17.1412	1.57562	1	18.1032	1.60006	1	23.8934	1.63902	1	17.4397	1.59065	1	22.746	1.62632	1	28.7994	1.72528	1	28.1623	1.7199	1	17.2272	1.58865	0.263369	-1.02853	0.541681	0.167113	0.865067	1.85803	0.935611	2.67626	0.798824	1.37896	0.534643	0.138793	0.929401	2.57752	0	0
BRCA1	T1394I	0	VUS	0.000290146	-8.14483	4.16541	3.82367e-05	-10.1717	4.16614	0.00148132	-6.51334	4.17131	0.019349	-3.92557	4.15401	0.000193138	-8.55191	4.17577	0.00323591	-5.7302	4.15638	0.664758	0.684572	4.25529	0.317242	-0.766476	4.194	0.000330136	-8.01568	4.1654	0.0039057	-5.5414	0.790136	1.32574	0.863054	1.84089	0.978313	3.80913	0.412054	-0.355481	0.344725	-0.642309	0.91013	2.31522	-2.34348	6
BRCA1	T1485I	0	VUS	0.000281494	-8.17512	4.09741	0.000194201	-8.54642	4.09894	2.22676e-05	-10.7124	4.10194	0.000254543	-8.27579	4.09365	1.33356e-05	-11.2251	4.1054	0.000250467	-8.29193	4.0969	8.81496e-05	-9.33639	4.09411	7.60134e-05	-9.48452	4.09381	0.000466634	-7.6695	4.09977	0.262986	-1.03051	0.00106521	-6.84352	0.0520969	-2.90115	0.000200496	-8.51451	0.0574792	-2.79713	0.00108088	-6.8289	0.000190283	-8.56681	0	0
BRCA1	T1548M	0	VUS	0.000382243	-7.86907	4.01228	0.000291437	-8.1404	4.01035	2.189e-05	-10.7295	4.01849	0.000399218	-7.8256	4.01982	1.92945e-05	-10.8557	4.01715	0.000230798	-8.37374	4.01874	9.01726e-05	-9.3137	4.04182	0.000114995	-9.07051	4.04049	0.000482162	-7.63675	4.01427	0.261664	-1.03734	0.000292782	-8.13579	0.0526377	-2.89025	2.52172e-05	-10.588	0.0568423	-2.80895	0.00026142	-8.24912	1.90316e-05	-10.8694	0	0
BRCA1	T1550I	0	VUS	0.000322612	-8.03874	4.07065	7.27266e-05	-9.52873	4.07169	2.17685e-05	-10.735	4.07566	0.000253361	-8.28044	4.07016	4.65025e-06	-12.2786	4.07668	6.30985e-05	-9.67075	4.07186	8.35986e-05	-9.3894	4.08179	3.13221e-05	-10.3712	4.08382	0.000387975	-7.85418	4.07238	0.00840652	-4.77031	0.00101902	-6.88789	0.0529588	-2.88383	0.000130765	-8.94198	0.0139147	-4.26079	0.000238546	-8.34071	4.21381e-05	-10.0745	-1.80153	5
BRCA1	T1561I	0	VUS	0.000296618	-8.12277	4.13013	0.000270674	-8.21432	4.13121	0.000154132	-8.77755	4.13794	0.000305389	-8.09362	4.12529	8.76648e-05	-9.3419	4.13869	0.000176869	-8.63993	4.12774	0.000375184	-7.88772	4.1252	0.000407929	-7.80401	4.12514	0.000355436	-7.94181	4.13037	0.264653	-1.02192	0.237445	-1.16674	0.0526482	-2.89004	0.00309517	-5.77481	0.0571241	-2.80371	0.243755	-1.1322	0.00329672	-5.71153	0	0
BRCA1	T1597A	0	VUS	0.000596549	-7.42375	3.95013	0.000556244	-7.49375	3.94693	6.79951e-05	-9.59601	3.95347	0.000504987	-7.59047	3.96441	4.92159e-05	-9.91925	3.95083	0.000365299	-7.91443	3.9652	0.000221313	-8.41571	3.99668	0.000305107	-8.09454	3.99498	0.00080939	-7.11842	3.9499	0.264316	-1.02366	0.0118541	-4.42316	0.0519769	-2.90358	0.000914549	-6.99616	0.0580583	-2.7865	0.0106914	-4.52757	0.00102727	-6.87982	0	0
BRCA1	T1685A	5	Path	1	30.5693	0.90232	1	29.9706	0.898047	1	31.7195	0.92073	1	33.2711	0.942095	1	28.7547	0.909175	1	36.7368	0.930192	1	Inf	1.00604	1	Inf	1.00301	1	31.3755	0.907197	0.264316	-1.02366	0.78212	1.27806	0.0519769	-2.90358	0.352436	-0.608347	0.0580583	-2.7865	0.75622	1.13207	0.352898	-0.606323	0.216157	1
BRCA1	T1685I	5	Path	1	Inf	-0.00978452	1	Inf	-0.00150146	1	Inf	-0.00311123	1	Inf	-0.00988521	1	Inf	-0.00119219	1	Inf	-0.00686048	1	Inf	0.00374677	1	Inf	0.00202809	1	Inf	-0.011612	0.264316	-1.02366	0.830862	1.59175	0.0519769	-2.90358	0.299312	-0.850574	0.0580583	-2.7865	0.803617	1.40906	0.306586	-0.816127	0	0
BRCA1	T1691I	0	VUS	1	Inf	0.655102	1	Inf	0.65781	1	Inf	0.672018	1	35.6382	0.683713	1	Inf	0.670306	1	Inf	0.68133	1	Inf	0.745977	1	Inf	0.739238	1	Inf	0.65498	0.967752	3.40152	0.931278	2.60649	0.864524	1.85339	0.995997	5.51663	0.954326	3.03946	0.985602	4.22615	0.998718	6.65777	2.14017	4
BRCA1	T1691K	0	VUS	1	Inf	-0.368361	1	Inf	-0.365063	1	Inf	-0.37977	1	Inf	-0.40518	1	Inf	-0.372447	1	Inf	-0.397983	1	Inf	-0.475276	1	Inf	-0.463581	1	Inf	-0.372577	0.159318	-1.66331	0.99153	4.76268	0.86676	1.87261	0.999556	7.71878	0.764279	1.17628	0.989422	4.53836	0.999383	7.39054	-0.241418	2
BRCA1	T1700A	0	VUS	0.995991	5.51509	2.50002	0.994963	5.28581	2.50146	0.999146	7.06466	2.51055	0.999789	8.46199	2.52695	0.998803	6.72633	2.50968	0.999441	7.48969	2.51967	1	15.0747	2.58724	1	15.1011	2.58648	0.997069	5.82937	2.50265	0.263639	-1.02714	0.986905	4.32235	0.796143	1.36236	0.998179	6.30651	0.707347	0.882536	0.986231	4.27148	0.997896	6.16203	0	0
BRCA1	T1720A	1	Neut	0.000622521	-7.38111	3.99097	0.000535944	-7.53094	3.98782	0.000472546	-7.6569	3.99402	0.000356127	-7.93987	4.00081	0.000356024	-7.94016	3.9942	0.00043204	-7.74656	4.00047	0.00124224	-6.68959	4.02347	0.00115861	-6.75938	4.02316	0.000608101	-7.40456	3.99094	0.263639	-1.02714	0.367103	-0.544666	0.796143	1.36236	0.818162	1.50395	0.707347	0.882536	0.347241	-0.631188	0.815686	1.48739	0	0
BRCA1	T1720I	0	VUS	0.000587652	-7.43879	3.97639	0.000367661	-7.90798	3.97429	0.000194436	-8.54521	3.97714	0.000399442	-7.82504	3.98085	0.000146402	-8.82901	3.9752	0.000303409	-8.10013	3.98072	0.000766739	-7.1726	3.99128	0.000575495	-7.4597	3.99139	0.000600582	-7.41701	3.97772	0.263773	-1.02645	0.207173	-1.34205	0.0527423	-2.88815	0.0131196	-4.32044	0.0575316	-2.79617	0.208774	-1.33233	0.0143975	-4.2262	0	0
BRCA1	T1773I	0	VUS	0.00257042	-5.96111	3.93299	0.00131165	-6.63516	3.93151	0.0162546	-4.10299	3.92727	0.0909125	-2.30254	3.89047	0.00803744	-4.81558	3.9277	0.0493526	-2.95815	3.91473	0.904335	2.24635	3.59006	0.821363	1.52561	3.61365	0.0034665	-5.66114	3.93091	0.0621382	-2.71424	0.982641	4.03615	0.866636	1.87153	0.997923	6.17456	0.690437	0.802165	0.970195	3.48282	0.997349	5.93011	-0.688194	2
BRCA1	T1773S	0	VUS	0.00514369	-5.26483	3.84107	0.00377716	-5.575	3.83321	0.0208904	-3.84736	3.83371	0.031993	-3.40972	3.86468	0.0156354	-4.14246	3.82709	0.0253031	-3.6512	3.85887	0.63884	0.570334	3.6473	0.591548	0.370368	3.66505	0.00499089	-5.29514	3.84056	0.265328	-1.01846	0.970663	3.49912	0.79966	1.38417	0.98627	4.27438	0.702907	0.861179	0.969615	3.46293	0.985393	4.21151	0	0
BRCA1	V1534M	1	Neut	0.000392085	-7.84364	4.02819	0.00027607	-8.19458	4.02404	2.07371e-05	-10.7836	4.03007	0.000287251	-8.15487	4.0317	1.5661e-05	-11.0643	4.03087	0.000199569	-8.51915	4.03095	6.9695e-05	-9.57131	4.05	6.51046e-05	-9.63945	4.05025	0.000511411	-7.57783	4.02647	0.265328	-1.01846	0.00137441	-6.58836	0.79966	1.38417	0.0568073	-2.8096	0.702907	0.861179	0.00125233	-6.6815	0.0535569	-2.87197	0	0
BRCA1	V1653M	0	VUS	1	33.6923	0.730133	1	34.2519	0.723713	1	36.0437	0.741691	1	36.0437	0.756281	1	32.5173	0.733519	1	35.3505	0.76035	1	Inf	0.815518	1	Inf	0.816355	1	32.2709	0.736206	0.558577	0.235389	0.913711	2.35981	0.052017	-2.90277	0.161002	-1.65079	0.0868047	-2.35329	0.91871	2.42495	0.194247	-1.42264	0.468322	1
BRCA1	V1665A	0	VUS	0.000382077	-7.86951	4.00894	0.000260771	-8.25161	4.0094	0.00142267	-6.5538	4.0122	0.00464697	-5.36688	4.01984	0.000957481	-6.95025	4.01422	0.00349947	-5.65164	4.01835	0.190447	-1.44711	3.9837	0.164411	-1.62577	3.98636	0.000555084	-7.49584	4.01035	0.264395	-1.02325	0.859055	1.80746	0.793459	1.3459	0.916816	2.39985	0.702415	0.858823	0.839261	1.65274	0.909894	2.31234	0	0
BRCA1	V1665E	0	VUS	1	Inf	0.329671	1	Inf	0.332389	1	Inf	0.336091	1	Inf	0.333134	1	Inf	0.335251	1	Inf	0.33708	1	Inf	0.273619	1	Inf	0.284614	1	Inf	0.323531	0.26293	-1.03079	0.896709	2.16118	0.867121	1.87574	0.980334	3.90899	0.802592	1.40258	0.887927	2.06974	0.977657	3.77866	0	0
BRCA1	V1665G	0	VUS	0.00215799	-6.13642	3.83604	0.00160798	-6.43117	3.83358	0.0129895	-4.33054	3.83689	0.0754181	-2.50629	3.84561	0.00979215	-4.61633	3.83276	0.0577527	-2.7921	3.84507	0.906267	2.26889	3.59288	0.879434	1.98708	3.59959	0.00240938	-6.02597	3.83764	0.264811	-1.02111	0.955474	3.06613	0.864652	1.85448	0.996228	5.57648	0.802351	1.40105	0.954574	3.04518	0.996046	5.52901	0	0
BRCA1	V1665M	0	VUS	0.00577116	-5.1491	3.83587	0.00351464	-5.6473	3.8378	0.00131922	-6.6294	3.83531	0.00983241	-4.61219	3.87304	0.000841803	-7.07912	3.83191	0.00787364	-4.83633	3.86959	0.00580386	-5.14341	3.93179	0.00338991	-5.68356	3.93382	0.00668455	-5.00125	3.83521	0.156123	-1.68737	0.288952	-0.900477	0.425392	-0.300678	0.0556753	-2.83093	0.301032	-0.842387	0.258787	-1.05228	0.0499949	-2.94455	-0.255185	4
BRCA1	V1696L	0	VUS	0.0181694	-3.98968	3.65896	0.0147902	-4.19889	3.65322	0.0809808	-2.42909	3.63036	0.0524638	-2.89374	3.68624	0.0635225	-2.69073	3.63115	0.0434505	-3.09171	3.68003	0.773047	1.2256	3.41057	0.735198	1.02116	3.42251	0.021877	-3.8002	3.65864	0.317964	-0.763144	0.928	2.55636	0.423491	-0.308458	0.957409	3.11258	0.362083	-0.566333	0.908928	2.30062	0.952868	3.00652	0.0967025	2
BRCA1	V1713A	0	VUS	1	36.0437	0.653498	1	33.0992	0.658836	1	35.6382	0.664188	1	Inf	0.668492	1	Inf	0.664431	1	Inf	0.663497	1	Inf	0.733818	1	Inf	0.730788	1	36.0437	0.64303	0.265227	-1.01898	0.977631	3.77743	0.430344	-0.280449	0.976449	3.72474	0.34813	-0.627268	0.973355	3.59815	0.974265	3.63383	0	0
BRCA1	V1714G	0	VUS	0.999608	7.84462	1.374	0.999849	8.7952	1.37879	1	15.7523	1.39101	1	17.7851	1.43575	0.999936	9.65006	1.38671	0.999948	9.86497	1.43505	1	17.4415	1.59659	1	18.7335	1.58702	0.999994	12.0917	1.36601	0.263205	-1.02938	0.957402	3.11241	0.86335	1.8434	0.9985	6.50097	0.798185	1.37499	0.957384	3.11197	0.998351	6.40598	0	0
BRCA1	V1719E	0	VUS	1	Inf	-0.0846169	1	Inf	-0.0799868	1	Inf	-0.0855226	1	Inf	-0.0935255	1	Inf	-0.0811236	1	Inf	-0.0899569	1	Inf	-0.155316	1	Inf	-0.150389	1	Inf	-0.0853485	0.264745	-1.02145	0.99543	5.38359	0.798885	1.37934	0.999572	7.75609	0.702044	0.85705	0.994638	5.223	0.999696	8.09667	0	0
BRCA1	V1736A	0	VUS	1	Inf	0.803857	1	34.945	0.806726	1	Inf	0.81012	1	Inf	0.815394	1	Inf	0.810452	1	36.0437	0.815592	1	Inf	0.853099	1	Inf	0.849267	1	Inf	0.803646	0.180148	-1.51535	0.999297	7.26012	0.795372	1.35762	0.999679	8.0428	0.668366	0.700806	0.99892	6.82952	0.999601	7.82577	-0.186072	10
BRCA1	V1736G	4	Path	1	Inf	0.545616	1	Inf	0.546582	1	Inf	0.557985	1	Inf	0.573471	1	Inf	0.549386	1	Inf	0.567718	1	Inf	0.624463	1	Inf	0.624654	1	Inf	0.552081	0.180148	-1.51535	0.999344	7.32917	0.795372	1.35762	0.99995	9.90739	0.668366	0.700806	0.999012	6.91862	0.999894	9.15553	0	0
BRCA1	V1740A	0	VUS	0.000520978	-7.55928	3.93939	0.000493144	-7.61422	3.93601	0.00182202	-6.30599	3.93713	0.00792748	-4.82946	3.93897	0.0012253	-6.70334	3.93533	0.00709652	-4.94103	3.93815	0.238418	-1.16137	3.90766	0.213339	-1.30491	3.91017	0.000857493	-7.06064	3.94034	0.264117	-1.02468	0.773628	1.22891	0.80042	1.38892	0.935378	2.6724	0.69981	0.846393	0.771208	1.21515	0.934934	2.66508	0	0
BRCA1	V1740E	0	VUS	0.00964902	-4.6312	3.72548	0.00733693	-4.90747	3.71858	0.0643109	-2.67755	3.69033	0.344102	-0.645067	3.56476	0.0472877	-3.00306	3.69318	0.28413	-0.924067	3.59078	0.9849	4.17783	3.28482	0.98062	3.92395	3.27774	0.0124004	-4.37755	3.72361	0.266161	-1.01419	0.917595	2.4101	0.866789	1.87286	0.995832	5.47609	0.80297	1.40496	0.907181	2.27969	0.995568	5.4144	0	0
BRCA1	V1740G	0	VUS	0.000943091	-6.9654	3.9045	0.000677853	-7.2959	3.90004	0.00780719	-4.84487	3.89339	0.0660779	-2.64856	3.87259	0.00552535	-5.19287	3.89299	0.0505589	-2.93273	3.87668	0.91254	2.34506	3.64464	0.880251	1.99481	3.64462	0.00113892	-6.77654	3.9046	0.265758	-1.01625	0.983416	4.0826	0.865897	1.86516	0.999458	7.51892	0.799572	1.38362	0.979259	3.8547	0.999464	7.53093	0	0
BRCA1	V1740L	0	VUS	0.000334086	-8.00378	4.05149	0.000265608	-8.23323	4.05264	0.000166871	-8.69812	4.0526	0.000890409	-7.02294	4.05436	0.000122293	-9.00897	4.05111	0.000997488	-6.90927	4.05716	0.0031747	-5.74936	4.0434	0.0025694	-5.96151	4.04449	0.000391985	-7.8439	4.05339	0.264615	-1.02212	0.322947	-0.740263	0.430041	-0.281683	0.207874	-1.33779	0.340716	-0.660106	0.324889	-0.731395	0.208815	-1.33208	0	0
BRCA1	V1740M	0	VUS	0.000278763	-8.18487	4.0906	0.000235819	-8.35221	4.08956	0.00112603	-6.78793	4.09244	0.00110989	-6.80239	4.08505	0.000653554	-7.33243	4.09287	0.000661211	-7.32078	4.08785	0.0319474	-3.4112	4.07291	0.0260458	-3.62151	4.06968	0.000388959	-7.85165	4.08935	0.264551	-1.02245	0.840223	1.65989	0.423995	-0.306396	0.741806	1.05538	0.339965	-0.663451	0.828523	1.57519	0.74327	1.06304	0	0
BRCA1	V1741A	0	VUS	1	Inf	-0.0515093	1	Inf	-0.0540848	1	Inf	-0.0669252	1	Inf	-0.0699442	1	Inf	-0.0622153	1	Inf	-0.0693747	1	Inf	-0.174605	1	Inf	-0.173959	1	Inf	-0.059037	0.266374	-1.0131	0.826573	1.56153	0.422784	-0.311354	0.85017	1.73594	0.339988	-0.663349	0.814318	1.47831	0.838407	1.64642	0	0
BRCA1	V1741D	0	VUS	0.00243352	-6.01598	3.84464	0.00238075	-6.03796	3.83931	0.0139625	-4.25732	3.83602	0.0259087	-3.62693	3.86317	0.0108724	-4.5106	3.8339	0.0191897	-3.93401	3.86	0.720467	0.946782	3.60793	0.6812	0.75929	3.62189	0.00265975	-5.92686	3.84671	0.261802	-1.03662	0.94827	2.9086	0.794833	1.35431	0.994366	5.17332	0.701813	0.855947	0.950938	2.96436	0.994722	5.23898	0	0
BRCA1	V1741G	0	VUS	0.998253	6.34811	2.18226	0.998094	6.26104	2.18125	0.999498	7.59559	2.19774	0.999711	8.14824	2.22666	0.999534	7.67178	2.18864	0.999459	7.52184	2.21953	0.999999	14.2802	2.32434	0.999999	13.9726	2.31726	0.99875	6.68372	2.18809	0.265933	-1.01535	0.982794	4.04514	0.799632	1.384	0.998713	6.65408	0.70385	0.865698	0.97935	3.85915	0.998869	6.7834	0	0
BRCA1	V1791L	0	VUS	0.00113598	-6.77912	3.9119	0.000505151	-7.59015	3.90973	0.00533817	-5.22752	3.91362	0.000547073	-7.51038	3.92871	0.00218429	-6.12428	3.90943	0.000296381	-8.12357	3.92558	0.029202	-3.50388	3.93989	0.0156681	-4.14033	3.94067	0.0013289	-6.62208	3.91512	0.0600908	-2.74993	0.939138	2.73635	0.0526431	-2.89014	0.273563	-0.976618	0.0318333	-3.41489	0.87805	1.97409	0.219135	-1.27072	-0.708392	3
BRCA1	V1804A	0	VUS	0.000513884	-7.573	3.99484	0.000429991	-7.75132	3.99339	2.47226e-05	-10.6078	3.9972	0.000450125	-7.70553	3.99977	1.96626e-05	-10.8368	3.99463	0.000253233	-8.28095	3.99765	8.3917e-05	-9.3856	4.00524	8.30085e-05	-9.39648	4.00447	0.000644432	-7.3465	3.99677	0.265167	-1.01928	0.000148205	-8.81676	0.0529873	-2.88326	1.67216e-05	-10.9988	0.0583784	-2.78066	0.000142584	-8.85544	2.10821e-05	-10.7671	0	0
BRCA1	V1804D	1	Neut	0.00133155	-6.62008	3.87106	0.000871622	-7.04428	3.86724	0.000118661	-9.03912	3.86942	0.000841128	-7.07993	3.89247	5.9488e-05	-9.72968	3.86714	0.000705848	-7.2554	3.88937	0.000191942	-8.55812	3.93589	0.00017613	-8.64411	3.93475	0.00142866	-6.54959	3.86891	0.265167	-1.01928	0.00866806	-4.7394	0.0529873	-2.88326	0.00023622	-8.35051	0.0583784	-2.78066	0.00800859	-4.8192	0.000263517	-8.24113	0	0
BRCA1	V1808A	0	VUS	0.0041091	-5.49043	3.80893	0.00277721	-5.88353	3.80379	0.00928978	-4.66951	3.81084	0.00833397	-4.77905	3.84861	0.0068855	-4.97143	3.80384	0.00669779	-4.99926	3.83811	0.132697	-1.87732	3.85628	0.11862	-2.00556	3.86109	0.00375014	-5.5822	3.81037	0.26663	-1.01179	0.627696	0.522346	0.42066	-0.320065	0.647844	0.609576	0.342643	-0.651536	0.606784	0.433813	0.634764	0.552711	0	0
BRCA1	V1809A	0	VUS	0.985698	4.23293	2.35311	0.982684	4.03867	2.34102	0.988313	4.43755	2.37109	0.992017	4.82238	2.41308	0.98532	4.20649	2.35934	0.989422	4.5383	2.40064	0.998795	6.71979	2.51843	0.998875	6.78864	2.50934	0.986637	4.30181	2.36244	0.261511	-1.03813	0.615829	0.471883	0.422969	-0.310596	0.640917	0.579344	0.343066	-0.649659	0.559257	0.238148	0.627285	0.520588	0	0
BRCA1	V1809F	0	VUS	1	Inf	0.0992881	1	Inf	0.103441	1	Inf	0.0999926	1	Inf	0.0754417	1	Inf	0.104878	1	Inf	0.0822033	1	Inf	0.0627115	1	Inf	0.0651721	1	Inf	0.0962972	0.264395	-1.02325	0.0709299	-2.57249	0.0517176	-2.90885	0.00438061	-5.42618	0.0582635	-2.78275	0.0713517	-2.56611	0.00444197	-5.41221	0	0
BRCA1	V1810G	0	VUS	1	29.6661	1.03413	1	30.5672	1.02937	1	30.4178	1.05178	1	32.1217	1.07866	1	31.788	1.04362	1	34.1719	1.06933	1	Inf	1.15345	1	Inf	1.15158	1	27.7594	1.03952	0.266276	-1.0136	0.826038	1.5578	0.866478	1.87017	0.974591	3.64693	0.799013	1.38014	0.835797	1.62729	0.974124	3.62822	0	0
BRCA1	V1833M	0	VUS	0.999671	8.01807	2.41658	0.99915	7.06951	2.4129	0.999937	9.67133	2.43012	0.999716	8.16456	2.4446	0.999864	8.90146	2.42185	0.999136	7.05326	2.43958	0.999999	13.986	2.50488	0.999997	12.7269	2.50277	0.999662	7.99172	2.41981	0.0777556	-2.47324	0.956102	3.081	0.0526243	-2.89052	0.589071	0.360126	0.0356418	-3.29794	0.910199	2.31607	0.528799	0.115325	-0.585811	1
BRCA1	V1838E	5	Path	0.999999	14.3555	1.79801	0.999999	13.99	1.79135	1	16.1164	1.82091	1	17.6522	1.85785	1	14.5654	1.80779	1	15.1918	1.8466	1	23.3195	1.95322	1	22.9751	1.94752	0.999999	14.4044	1.80522	0.0777556	-2.47324	0.988059	4.41573	0.0526243	-2.89052	0.811548	1.4601	0.0356418	-3.29794	0.978719	3.82844	0.771977	1.21951	0	0
BRCA1	W1718C	0	VUS	1	36.0437	0.620066	1	35.6382	0.628161	1	Inf	0.634454	1	Inf	0.633168	1	33.3695	0.638669	1	Inf	0.637822	1	Inf	0.684141	1	Inf	0.686515	1	Inf	0.618749	0.261944	-1.03589	0.980771	3.93191	0.863994	1.84887	0.999394	7.40875	0.798874	1.37927	0.982565	4.03171	0.999409	7.43242	0	0
BRCA1	W1718S	0	VUS	1	27.3229	1.09189	1	27.875	1.08433	1	27.2191	1.1072	1	31.1092	1.13345	1	27.6153	1.09807	1	30.2614	1.12959	1	Inf	1.21298	1	34.945	1.20927	1	26.1796	1.09554	0.265557	-1.01728	0.970623	3.49774	0.864633	1.85431	0.998862	6.77737	0.80211	1.39953	0.974081	3.6265	0.998982	6.88922	0	0
BRCA1	W1837C	0	VUS	1	26.2815	0.569416	1	32.9301	0.576589	1	28.08	0.567749	1	35.6382	0.542869	1	32.1621	0.577348	1	Inf	0.549399	1	Inf	0.541	1	34.6574	0.548822	1	26.9083	0.569495	0.770982	1.21387	0.980893	3.93838	0.865928	1.86543	0.999367	7.36415	0.894332	2.13577	0.991083	4.7108	0.999717	8.17044	0.889899	1
BRCA1	W1837G	0	VUS	1	16.6569	1.52251	1	19.4647	1.51436	1	20.6497	1.53741	1	25.4499	1.57961	1	23.5008	1.52639	1	19.4448	1.56486	1	29.2536	1.65856	1	28.1961	1.65311	1	19.7526	1.52489	0.965005	3.31692	0.98484	4.17379	0.864769	1.85548	0.9995	7.60035	0.952259	2.99304	0.996835	5.75234	0.999751	8.2996	2.08713	2
BRCA1	W1837R	0	VUS	1	Inf	0.116496	1	Inf	0.12503	1	Inf	0.117062	1	Inf	0.0909605	1	Inf	0.122773	1	Inf	0.097831	1	Inf	0.0769128	1	Inf	0.0798481	1	Inf	0.111903	0.457234	-0.171482	0.990834	4.68309	0.866069	1.86664	0.999644	7.94119	0.836319	1.63109	0.992794	4.92567	0.999567	7.74514	0.312897	4
BRCA1	W1837S	0	VUS	1	Inf	0.220966	1	Inf	0.22685	1	Inf	0.21829	1	Inf	0.211919	1	Inf	0.221266	1	Inf	0.216212	1	Inf	0.136825	1	Inf	0.144726	1	Inf	0.214518	0.264093	-1.0248	0.994212	5.14617	0.866832	1.87323	0.999734	8.23256	0.798394	1.37629	0.993743	5.06777	0.999833	8.70011	0	0
BRCA1	WT	0	Neut	0	#NAME?	4	0	#NAME?	4	0	#NAME?	4	0	#NAME?	4	0	#NAME?	4	0	#NAME?	4	0	#NAME?	4	0	#NAME?	4	0	#NAME?	4	0	#NAME?	0	#NAME?	0	#NAME?	0	#NAME?	0	#NAME?	0	#NAME?	0	#NAME?	0	0
BRCA1	Y1522C	0	VUS	0.00111058	-6.80176	3.90642	0.000473313	-7.65528	3.89961	6.55718e-05	-9.6323	3.90786	0.000604984	-7.4097	3.9316	2.28983e-05	-10.6844	3.90604	0.00036081	-7.9268	3.92409	9.22227e-05	-9.29121	3.96753	5.417e-05	-9.82333	3.96978	0.00131507	-6.63255	3.90432	0.0536567	-2.87	0.00010709	-9.14173	0.0525279	-2.89245	1.85576e-05	-10.8946	0.030792	-3.44923	6.07818e-05	-9.70816	1.09166e-05	-11.4252	-0.766821	1
BRCA1	Y1853C	0	VUS	1	29.9278	0.934952	1	24.9106	0.92918	1	29.228	0.945568	1	30.4527	0.979864	1	27.0163	0.943932	1	33.9036	0.968156	1	Inf	1.06329	1	Inf	1.05679	1	30.5841	0.9374	0.263094	-1.02995	0.998558	6.54014	0.8668	1.87296	0.999975	10.6057	0.800764	1.39108	0.998327	6.39173	0.999977	10.6859	0	0
BRCA1	Y1853X	0	Path	1	Inf	0.126019	1	Inf	0.126465	1	Inf	0.126475	1	Inf	0.127665	1	Inf	0.126566	1	Inf	0.127061	1	Inf	0.14032	1	Inf	0.139023	1	Inf	0.125366	0.263094	-1.02995	0.62247	0.500045	0.8668	1.87296	0.980308	3.90765	0.800764	1.39108	0.616879	0.476321	0.979897	3.8866	0	0
BRCA2	A2603P	0	VUS	0.999377	7.38091	-0.204568	0.999223	7.1588	-0.199336	0.999986	11.2068	-0.239365	0.999997	12.7943	-0.274713	0.999978	10.72	-0.224689	0.999948	9.86323	-0.235676	1	17.3075	-0.293152	0.999998	13.0707	-0.264835	0.999299	7.26242	-0.197959	0.309424	-0.802812	0.743352	1.06346	0.34917	-0.622689	0.961234	3.21068	0.313697	-0.782893	0.760118	1.15333	0.957072	3.10435	0	0
BRCA2	A2632E	0	VUS	0.555249	0.221902	1.38349	0.512627	0.0505199	1.40257	0.947388	2.89077	1.23551	0.988285	4.43511	1.37502	0.916957	2.4017	1.21418	0.896364	2.15746	1.27211	0.999532	7.66717	1.39171	0.994552	5.20698	1.32362	0.540785	0.163502	1.39383	0.311851	-0.79148	0.932859	2.63145	0.721279	0.950815	0.999151	7.07062	0.686091	0.781907	0.941034	2.77002	0.999029	6.93616	0	0
BRCA2	A2632G	0	VUS	4.32598e-05	-10.0482	3.30457	1.3035e-05	-11.2479	3.30154	0.000462809	-7.67773	3.31263	0.0325259	-3.39265	3.34347	8.464e-05	-9.37702	3.31276	0.00114043	-6.77521	3.31289	0.121231	-1.98083	3.32744	0.0198066	-3.90174	3.32444	0.000162973	-8.72176	3.30481	0.308887	-0.805327	0.388922	-0.451847	0.562266	0.250364	0.901978	2.2194	0.511501	0.0460134	0.360367	-0.573773	0.881765	2.00925	0	0
BRCA2	A2632S	0	VUS	1.57078e-05	-11.0613	3.42658	4.48634e-06	-12.3145	3.42563	9.46078e-05	-9.26568	3.43365	0.0342372	-3.3396	3.446	1.26295e-05	-11.2795	3.43232	0.000966702	-6.94065	3.43171	0.147597	-1.75358	3.44114	0.0224246	-3.77492	3.44228	0.000108722	-9.12661	3.42713	0.31152	-0.793021	0.420479	-0.320808	0.721766	0.953237	0.98753	4.37189	0.683997	0.772202	0.407387	-0.374778	0.98354	4.0902	0	0
BRCA2	A2671S	0	VUS	6.83736e-06	-11.8931	3.48141	5.88705e-06	-12.0427	3.4811	1.84139e-05	-10.9024	3.48278	0.0284267	-3.53159	3.48982	5.94763e-06	-12.0325	3.47935	0.00156797	-6.4564	3.48085	0.0212577	-3.82955	3.48716	0.00607806	-5.09697	3.48764	7.4154e-05	-9.50929	3.48136	0.398243	-0.412791	0.126406	-1.93312	0.720263	0.945764	0.739179	1.04171	0.737861	1.03488	0.180366	-1.51387	0.771563	1.21716	0.360832	1
BRCA2	A2717S	1	Neut	5.19742e-06	-12.1673	3.59937	3.5694e-06	-12.5431	3.60066	1.02426e-05	-11.4889	3.59952	0.00110109	-6.81035	3.60785	1.19146e-06	-13.6403	3.59736	3.23542e-05	-10.3387	3.60007	0.000491183	-7.6182	3.60782	0.000111817	-9.09854	3.603	0.000106926	-9.14326	3.60127	0.398243	-0.412791	0.128342	-1.91569	0.720263	0.945764	0.299637	-0.849029	0.737861	1.03488	0.149655	-1.73731	0.353064	-0.605599	0	0
BRCA2	A2730P	0	VUS	0.998955	6.86308	0.148404	0.999932	9.59847	0.148962	0.999812	8.5767	0.149367	0.99995	9.90937	0.148561	0.999985	11.1041	0.14814	0.999959	10.1102	0.151782	0.999991	11.632	0.149174	0.999986	11.1982	0.147302	0.998618	6.58299	0.148655	0.62073	0.492648	0.775021	1.23688	0.0590681	-2.76818	0.0999748	-2.1975	0.147044	-1.75798	0.948286	2.90893	0.325188	-0.730033	1.25843	4
BRCA2	A2730V	0	VUS	0.118172	-2.00986	1.87114	0.0879897	-2.33843	1.875	0.270848	-0.990324	1.84854	0.706659	0.87921	1.82625	0.14635	-1.76352	1.87276	0.135305	-1.85484	1.89819	0.710482	0.897728	1.83368	0.341983	-0.654471	1.86745	0.129094	-1.90899	1.86647	0.31108	-0.795076	0.596135	0.389385	0.0599909	-2.7517	0.0114097	-4.46182	0.0581355	-2.78509	0.548847	0.196012	0.0128496	-4.34151	0	0
BRCA2	A2770D	0	VUS	8.57663e-05	-9.3638	3.07834	7.80904e-05	-9.45757	3.07633	0.00190169	-6.26311	3.08052	0.0238057	-3.71374	3.10415	0.00119784	-6.72604	3.07718	0.00278203	-5.88179	3.08276	0.190412	-1.44734	3.09614	0.0877145	-2.34187	3.08507	0.000361449	-7.92503	3.07869	0.44172	-0.234183	0.804424	1.41417	0.346168	-0.635925	0.913136	2.35254	0.396296	-0.420921	0.888078	2.07126	0.947148	2.88597	0.517281	4
BRCA2	A2770T	0	VUS	1.70165e-05	-10.9813	3.37965	7.90669e-06	-11.7478	3.37423	0.000497846	-7.60472	3.37775	0.00201907	-6.20309	3.40823	5.07571e-05	-9.88841	3.37439	7.08262e-05	-9.55521	3.38182	0.0249715	-3.66473	3.40791	0.00454138	-5.38997	3.39259	0.000160407	-8.73764	3.37737	0.310485	-0.797851	0.857402	1.79387	0.0583963	-2.78033	0.257511	-1.05894	0.0587997	-2.77302	0.871405	1.91344	0.308184	-0.808622	0	0
BRCA2	A2786P	0	VUS	0.989243	4.52141	0.473503	0.987323	4.35518	0.479883	0.997633	6.04392	0.484315	0.998466	6.47858	0.518691	0.996484	5.64693	0.494993	0.985842	4.24322	0.538713	0.999613	7.85762	0.520606	0.996071	5.5354	0.510635	0.988516	4.45522	0.469393	0.309674	-0.801646	0.824708	1.54858	0.0588207	-2.77264	0.0384367	-3.21955	0.0581223	-2.78533	0.774548	1.23418	0.0362862	-3.27936	0	0
BRCA2	A2851V	0	VUS	6.88746e-06	-11.8858	3.6781	4.42368e-07	-14.6311	3.67713	8.13287e-06	-11.7196	3.67845	0.0102713	-4.56808	3.69223	2.5244e-07	-15.1921	3.67867	0.00010058	-9.20446	3.68103	0.00702622	-4.95106	3.69299	0.000400294	-7.82291	3.6815	3.53819e-05	-10.2493	3.67924	0.223737	-1.24402	0.0129731	-4.33182	0.568268	0.274788	0.246967	-1.11485	0.437101	-0.252936	0.00531115	-5.23262	0.112081	-2.06966	-0.431055	1
BRCA2	A2951T	1	Neut	1.92507e-05	-10.8579	3.32946	7.44795e-06	-11.8076	3.32692	6.1102e-05	-9.7029	3.33668	0.00266148	-5.92621	3.35964	4.35175e-06	-12.3449	3.33342	0.000100898	-9.2013	3.3389	0.00102922	-6.87793	3.3684	0.000189068	-8.57322	3.35094	0.000155802	-8.76677	3.32856	0.223737	-1.24402	0.0152353	-4.16879	0.568268	0.274788	0.0996637	-2.20097	0.437101	-0.252936	0.00801586	-4.81828	0.0402482	-3.17161	0	0
BRCA2	A3028P	0	VUS	0.997107	5.84257	0.319303	0.998823	6.74402	0.314595	0.990158	4.61122	0.330928	0.99981	8.57062	0.345525	0.994268	5.15587	0.327261	0.999163	7.08493	0.332105	0.999499	7.59824	0.34456	0.996266	5.5866	0.338594	0.996641	5.69274	0.315492	0.421281	-0.317516	0.00979583	-4.61595	0.0577655	-2.79186	0.000533357	-7.53579	0.0802225	-2.43933	0.0214243	-3.82157	0.000964776	-6.94265	0.436337	1
BRCA2	A3029V	0	VUS	3.25843e-06	-12.6343	3.79812	5.11392e-07	-14.4861	3.79491	7.85064e-06	-11.7549	3.79755	0.000936279	-6.97266	3.77504	7.95088e-07	-14.0448	3.79401	2.08207e-05	-10.7795	3.79236	0.000629969	-7.36921	3.76779	0.000108338	-9.13015	3.78318	4.18502e-05	-10.0814	3.80276	0.300854	-0.843234	0.116422	-2.02676	0.0587023	-2.77478	0.00347235	-5.65944	0.0560991	-2.8229	0.0946241	-2.25844	0.00451299	-5.39627	-0.0353629	1
BRCA2	A3088V	0	VUS	1.3537e-06	-13.5127	3.97382	2.16293e-07	-15.3466	3.9737	6.01933e-06	-12.0205	3.96497	0.000710305	-7.2491	3.94654	6.0754e-07	-14.3138	3.96756	1.43336e-05	-11.1529	3.95986	0.000458552	-7.68698	3.95074	7.31359e-05	-9.52312	3.95643	7.33858e-05	-9.51971	3.9698	0.30898	-0.804894	0.411359	-0.35835	0.0577639	-2.79189	0.00321261	-5.73745	0.057841	-2.79048	0.305717	-0.820219	0.00323392	-5.73082	0	0
BRCA2	C2765Y	0	VUS	2.70713e-05	-10.517	3.27707	8.86208e-06	-11.6337	3.27596	0.001681	-6.38668	3.27795	0.0564585	-2.81613	3.27908	0.000288989	-8.14883	3.27517	0.00179053	-6.32345	3.27756	0.435145	-0.260891	3.23983	0.110739	-2.08322	3.27062	0.000190193	-8.56728	3.27915	0.307897	-0.809967	0.934915	2.66477	0.720996	0.949409	0.995081	5.30967	0.682043	0.763178	0.941364	2.77597	0.994475	5.19301	0	0
BRCA2	C2817F	0	VUS	0.00483273	-5.3275	2.40044	0.00147777	-6.51574	2.39808	0.015749	-4.1351	2.40639	0.619331	0.486708	2.36641	0.0026366	-5.93562	2.40123	0.0532667	-2.87771	2.40924	0.803745	1.40987	2.34919	0.280938	-0.939816	2.39612	0.0101403	-4.58105	2.3997	0.266033	-1.01484	0.0653775	-2.65997	0.724248	0.965634	0.970198	3.48292	0.648713	0.613386	0.0607977	-2.73748	0.952938	3.00809	-0.211807	3
BRCA2	C3069R	0	VUS	0.000107861	-9.13456	3.09487	2.4332e-05	-10.6237	3.09269	0.000985238	-6.92164	3.10038	0.00567004	-5.16687	3.14023	0.000139905	-8.8744	3.09517	0.000237588	-8.34473	3.10589	0.017079	-4.05268	3.14374	0.00391248	-5.53966	3.11798	0.000339157	-7.98871	3.09792	0.306718	-0.81551	0.803405	1.40771	0.0588219	-2.77262	0.0984165	-2.21494	0.0574676	-2.79735	0.755682	1.12915	0.0961173	-2.24113	-0.0103396	2
BRCA2	C3198R	0	VUS	1.69138e-06	-13.29	4.03598	1.25201e-07	-15.8933	4.03622	2.0816e-06	-13.0824	4.03989	0.000553881	-7.49801	4.03859	8.75283e-08	-16.2513	4.03974	1.09905e-05	-11.4185	4.03876	0.000261411	-8.24915	4.04153	3.44573e-05	-10.2758	4.04064	5.08883e-05	-9.88583	4.03559	0.309049	-0.80457	0.00304448	-5.79137	0.0575735	-2.7954	0.000153318	-8.78285	0.0574797	-2.79713	0.00335798	-5.69305	0.000148107	-8.81743	0	0
BRCA2	D2489Y	0	VUS	3.82308e-06	-12.4745	3.82415	6.3344e-07	-14.2721	3.82545	7.7278e-05	-9.46802	3.82646	0.00348116	-5.6569	3.84081	1.02797e-05	-11.4853	3.82428	6.92283e-05	-9.57803	3.82734	0.0168851	-4.06429	3.84933	0.00278745	-5.87984	3.8381	6.61821e-05	-9.62303	3.82752	0.310038	-0.79994	0.796291	1.36327	0.347765	-0.62888	0.605577	0.428759	0.309192	-0.8039	0.768152	1.19791	0.58125	0.327907	0	0
BRCA2	D2606G	0	VUS	0.106859	-2.12323	2.02909	0.082197	-2.41286	2.03927	0.326164	-0.725587	1.94859	0.899237	2.18877	1.80868	0.197827	-1.39993	1.99712	0.423237	-0.309499	1.91213	0.980664	3.92627	1.80798	0.822376	1.53253	1.79527	0.114604	-2.04455	2.02626	0.313026	-0.786012	0.565159	0.262125	0.724134	0.965062	0.991687	4.78156	0.682953	0.767378	0.557634	0.231567	0.989332	4.52975	0	0
BRCA2	D2606N	0	VUS	7.9354e-05	-9.44151	3.15988	2.7716e-05	-10.4935	3.16391	0.000255982	-8.27015	3.17963	0.0202084	-3.88124	3.23808	3.77794e-05	-10.1837	3.17059	0.000751286	-7.19297	3.18466	0.0289342	-3.51337	3.24733	0.00509713	-5.27397	3.21039	0.000356418	-7.93905	3.1681	0.312604	-0.787972	0.0967042	-2.23439	0.347222	-0.631274	0.559819	0.240427	0.312952	-0.786356	0.0885357	-2.33165	0.498988	-0.00404731	0	0
BRCA2	D2611G	0	VUS	0.873622	1.93337	0.964821	0.673219	0.722778	1.02011	0.994101	5.12709	0.988046	0.998754	6.68696	1.08087	0.95799	3.12693	0.978768	0.947623	2.8955	1.0163	0.999956	10.0239	1.09564	0.997259	5.89676	1.05695	0.85344	1.76184	0.968094	0.196408	-1.40889	0.972381	3.56125	0.72244	0.956599	0.996354	5.61058	0.576481	0.308343	0.925233	2.51567	0.99051	4.64798	-0.610795	3
BRCA2	D2661H	0	VUS	0.00516069	-5.26151	2.51021	0.00316108	-5.75367	2.50719	0.0899727	-2.31397	2.49209	0.579839	0.322114	2.39437	0.0316963	-3.41935	2.50538	0.072467	-2.5494	2.51779	0.934567	2.65906	2.27201	0.595307	0.385947	2.34114	0.0102004	-4.57507	2.50916	0.309568	-0.80214	0.537105	0.148691	0.721136	0.950101	0.996204	5.57006	0.681023	0.758477	0.564905	0.261095	0.995546	5.40955	0	0
BRCA2	D2665G	2	Neut	6.82697e-06	-11.8946	3.72163	6.42303e-07	-14.2582	3.71948	6.58888e-05	-9.62748	3.72195	0.0198755	-3.89819	3.73022	9.72921e-06	-11.5404	3.72373	0.000542051	-7.51961	3.72207	0.142892	-1.79148	3.73612	0.0238997	-3.7097	3.73016	5.7696e-05	-9.76027	3.72516	0.309568	-0.80214	0.238602	-1.16036	0.721136	0.950101	0.952371	2.99551	0.681023	0.758477	0.255751	-1.06817	0.947908	2.90125	0	0
BRCA2	D2679G	0	VUS	1.13835e-05	-11.3833	3.50956	4.17913e-06	-12.3854	3.51135	0.000502616	-7.59518	3.5105	0.0269641	-3.58592	3.51418	0.000168526	-8.68825	3.51205	0.00144169	-6.5405	3.51001	0.287234	-0.908854	3.49699	0.0971589	-2.2292	3.5005	0.000163633	-8.71772	3.50991	0.401326	-0.399944	0.97498	3.66274	0.721886	0.953837	0.991063	4.70858	0.738391	1.03762	0.983582	4.09283	0.9933	4.99886	0.368785	3
BRCA2	D2680G	0	VUS	6.02366e-05	-9.71717	3.16603	4.11835e-05	-10.0974	3.16659	0.000837484	-7.08427	3.17013	0.0176689	-4.01812	3.20755	0.000116559	-9.05699	3.16948	0.000721649	-7.23325	3.17649	0.0679842	-2.61807	3.20867	0.012723	-4.35154	3.18563	0.000244071	-8.31781	3.16531	0.308113	-0.808956	0.828972	1.57836	0.347905	-0.62826	0.750859	1.1032	0.310135	-0.799488	0.791475	1.33384	0.71843	0.936689	0	0
BRCA2	D2712N	0	VUS	1.48185e-06	-13.4222	4.12979	1.25171e-07	-15.8936	4.12905	2.40743e-06	-12.9369	4.12664	0.000558664	-7.4894	4.08393	6.52004e-08	-16.5458	4.12662	7.34368e-06	-11.8217	4.12204	0.000290706	-8.14291	4.07765	2.41035e-05	-10.6331	4.11174	2.40102e-05	-10.637	4.1312	0.251126	-1.09262	0.116513	-2.02588	0.0586469	-2.77578	0.000882003	-7.03243	0.0473852	-3.0009	0.0573927	-2.79873	0.000724916	-7.22873	-0.284317	4
BRCA2	D2723A	0	VUS	0.99599	5.51499	0.339217	0.997493	5.98606	0.337408	0.999851	8.80947	0.357412	0.999974	10.5633	0.370057	0.999877	9.00163	0.353233	0.999776	8.40429	0.364697	1	14.7536	0.361481	0.999991	11.6172	0.366162	0.994947	5.28281	0.338158	0.380811	-0.486108	0.994516	5.20036	0.721993	0.954368	0.998945	6.85333	0.725617	0.9725	0.996464	5.64132	0.998991	6.89797	0.284572	2
BRCA2	D2723E	0	VUS	0.919323	2.43319	0.795928	0.852585	1.75502	0.829917	0.926822	2.53887	0.862817	0.997924	6.1754	0.907834	0.82639	1.56025	0.888541	0.972117	3.55147	0.844028	0.997894	6.16062	0.918992	0.963555	3.27482	0.900742	0.900598	2.20389	0.800916	0.255661	-1.06864	0.44809	-0.208391	0.566056	0.265779	0.113872	-2.05178	0.466167	-0.135538	0.256019	-1.06676	0.0561727	-2.82151	-0.254876	1
BRCA2	D2723G	0	VUS	0.992808	4.92763	0.427519	0.99887	6.78403	0.421905	0.999708	8.1393	0.450894	0.999953	9.96219	0.470151	0.999892	9.13599	0.446417	0.999908	9.29151	0.462434	0.999998	13.2789	0.470573	0.999993	11.9023	0.465832	0.991339	4.74028	0.424041	0.521216	0.0849145	0.983529	4.08952	0.722372	0.956258	0.989206	4.51791	0.792878	1.34236	0.994357	5.17163	0.995996	5.51649	0.821657	5
BRCA2	D2723H	5	Path	1	Inf	0	1	Inf	0	1	Inf	0	1	Inf	0	1	Inf	0	1	Inf	0	1	Inf	0	1	Inf	0	1	Inf	0	1	Inf	1	Inf	1	Inf	1	Inf	1	Inf	1	Inf	1	Inf	1.89904	21
BRCA2	D2723N	0	VUS	0.999263	7.21199	-0.135771	0.999617	7.86634	-0.13088	0.999943	9.76969	-0.153573	0.999993	11.9044	-0.195853	0.999946	9.83269	-0.138018	0.999961	10.1456	-0.162862	1	14.9679	-0.205498	0.999992	11.7716	-0.186204	0.998901	6.81246	-0.133507	0.394419	-0.428774	0.555075	0.221197	0.344759	-0.642157	0.881215	2.00398	0.365586	-0.5512	0.601347	0.411082	0.901702	2.21627	0.343094	1
BRCA2	D2723V	0	VUS	0.998267	6.35637	0.166294	0.999128	7.04431	0.164067	0.999891	9.12109	0.17282	0.999988	11.3582	0.178239	0.999953	9.96423	0.170196	0.99994	9.72642	0.179053	1	15.511	0.176107	0.999997	12.7752	0.175176	0.997907	6.16727	0.162106	0.411087	-0.359473	0.95288	3.00679	0.723	0.959392	0.992517	4.88763	0.742337	1.05815	0.974651	3.64932	0.995361	5.3685	0.403031	2
BRCA2	D2723Y	0	VUS	0.997756	6.0974	0.203359	0.99653	5.66002	0.208118	0.9999	9.20625	0.222375	0.999984	11.039	0.224764	0.999831	8.6844	0.224633	0.999806	8.54977	0.215177	1	14.872	0.220199	0.999956	10.0325	0.225268	0.996892	5.77065	0.201882	0.315134	-0.776223	0.976309	3.71869	0.719811	0.943527	0.997746	6.09261	0.684824	0.776031	0.974556	3.64552	0.997497	5.98759	0	0
BRCA2	D2733V	0	VUS	0.363974	-0.558156	1.58772	0.316049	-0.771988	1.59948	0.863006	1.84048	1.47041	0.97803	3.79586	1.53594	0.793063	1.34349	1.46722	0.788762	1.31748	1.50105	0.999054	6.96194	1.54817	0.98531	4.2058	1.50477	0.361541	-0.568683	1.59173	0.308541	-0.806951	0.963254	3.2663	0.722088	0.95484	0.994068	5.12136	0.681679	0.7615	0.959232	3.15823	0.992631	4.9031	0	0
BRCA2	D2913E	0	VUS	4.12447e-06	-12.3986	3.75329	5.46241e-07	-14.4202	3.74909	8.52445e-06	-11.6726	3.74611	0.0107947	-4.51785	3.73739	6.57701e-07	-14.2345	3.75009	0.000216445	-8.43796	3.74716	0.00441725	-5.41781	3.7477	0.000546845	-7.5108	3.74693	5.12014e-05	-9.87969	3.75128	0.296629	-0.863404	0.000609282	-7.40262	0.561349	0.246639	0.0025691	-5.96163	0.496031	-0.0158756	0.00046192	-7.67966	0.00104364	-6.864	-0.0591658	1
BRCA2	D2913G	0	VUS	0.00519675	-5.25451	2.399	0.00292411	-5.83184	2.39834	0.00502418	-5.28846	2.40498	0.640804	0.578856	2.34071	0.00107686	-6.83263	2.40084	0.0756689	-2.5027	2.39874	0.568632	0.276273	2.35658	0.16233	-1.64099	2.3967	0.00956781	-4.63974	2.39787	0.312356	-0.78913	0.00966959	-4.62905	0.724256	0.96567	0.636872	0.561812	0.683857	0.771555	0.0123318	-4.38317	0.592676	0.375038	0	0
BRCA2	D2913H	0	VUS	0.000383753	-7.86513	2.78323	0.000132262	-8.93059	2.77741	0.000416853	-7.78236	2.78082	0.248386	-1.10724	2.78816	0.000108897	-9.125	2.77163	0.0128069	-4.34488	2.7841	0.176515	-1.54014	2.79842	0.0294868	-3.49388	2.79486	0.00136958	-6.59188	2.78221	0.310807	-0.79635	0.00317432	-5.74948	0.722559	0.957192	0.685086	0.777244	0.681827	0.76218	0.00339823	-5.6811	0.59212	0.372736	0	0
BRCA2	D2965H	2	Neut	3.25433e-06	-12.6355	3.74365	8.25059e-07	-14.0078	3.74345	6.65483e-06	-11.9202	3.74211	0.000906522	-7.00499	3.7517	8.14329e-07	-14.0209	3.7407	2.90242e-05	-10.4474	3.74045	0.000448577	-7.70898	3.76081	7.03125e-05	-9.56249	3.74644	3.57403e-05	-10.2392	3.74469	0.310807	-0.79635	0.0528747	-2.88551	0.722559	0.957192	0.345651	-0.638211	0.681827	0.76218	0.041526	-3.13902	0.280288	-0.943032	0	0
BRCA2	D3095E	5	Path	0.99605	5.53016	0.28048	0.96102	3.20496	0.27766	0.997142	5.85483	0.298564	0.999945	9.79958	0.327568	0.95971	3.17052	0.295357	0.994817	5.25719	0.303568	0.999944	9.79528	0.332516	0.994401	5.1795	0.319811	0.996383	5.61846	0.278625	0.310807	-0.79635	0.583217	0.335995	0.722559	0.957192	0.494522	-0.0219133	0.681827	0.76218	0.474983	-0.100152	0.411235	-0.358863	-0.845954	3
BRCA2	D3112Y	0	VUS	0.00125388	-6.68026	2.73479	0.000707434	-7.25316	2.73243	0.0215961	-3.81341	2.73772	0.261176	-1.03986	2.72189	0.00572686	-5.15684	2.74173	0.0173341	-4.03759	2.75488	0.563526	0.255486	2.61679	0.207688	-1.33892	2.69128	0.00353865	-5.64046	2.73382	0.310219	-0.799094	0.889092	2.0815	0.562796	0.252518	0.868879	1.89108	0.514668	0.0586881	0.89133	2.1044	0.852451	1.75395	0	0
BRCA2	D3170G	1	Neut	2.55763e-06	-12.8764	3.87783	3.14434e-07	-14.9725	3.87628	4.00612e-05	-10.1251	3.87361	0.000715629	-7.24163	3.87197	1.58282e-06	-13.3563	3.87268	1.4267e-05	-11.1575	3.8751	0.00167104	-6.39263	3.87309	0.000312033	-8.07209	3.87363	5.31103e-05	-9.84309	3.87649	0.310219	-0.799094	0.294595	-0.873173	0.562796	0.252518	0.512074	0.0483041	0.514668	0.0586881	0.293744	-0.877271	0.495062	-0.0197527	0	0
BRCA2	E2571G	0	VUS	1.81861e-06	-13.2174	4.03767	8.04594e-07	-14.0329	4.04482	5.13526e-05	-9.87674	4.01574	0.000764274	-7.17582	3.96578	4.78519e-06	-12.25	4.02207	1.97113e-05	-10.8343	4.0025	0.00318006	-5.74767	3.96509	0.000628201	-7.37202	3.97513	4.31049e-05	-10.0518	4.0388	0.344948	-0.641322	0.806257	1.42587	0.0594497	-2.76133	0.0801517	-2.44029	0.0650278	-2.6657	0.82118	1.52436	0.106447	-2.12756	0.152432	17
BRCA2	E2663K	0	VUS	0.999359	7.35182	-0.270892	0.999627	7.89324	-0.274912	0.999965	10.246	-0.289614	0.999994	11.9945	-0.314593	0.999975	10.583	-0.288655	0.999992	11.7888	-0.295923	1	17.9064	-0.321968	0.999999	13.7193	-0.31003	0.998967	6.87406	-0.269105	0.380756	-0.486342	0.360889	-0.571507	0.559216	0.237983	0.920204	2.44512	0.563156	0.25398	0.463256	-0.147242	0.933811	2.64676	0.294827	3
BRCA2	E2757V	0	VUS	2.84107e-06	-12.7713	3.90123	3.4766e-07	-14.872	3.90134	1.07068e-05	-11.4446	3.89827	0.00806004	-4.81274	3.89347	7.17951e-07	-14.1469	3.89966	0.000121383	-9.01643	3.89734	0.0240762	-3.70216	3.89589	0.00315384	-5.75598	3.8954	4.46898e-05	-10.0157	3.89988	0.310606	-0.797287	0.392513	-0.43676	0.563238	0.254313	0.773544	1.22843	0.512299	0.0492068	0.367729	-0.541972	0.726894	0.97892	0	0
BRCA2	E2847K	0	VUS	0.0471548	-3.00602	2.04254	0.0321772	-3.40379	2.0418	0.285114	-0.919232	2.00523	0.848139	1.72008	1.93511	0.147697	-1.75278	2.02707	0.22502	-1.23665	2.02575	0.96695	3.37613	1.91917	0.734976	1.02002	1.9447	0.0581766	-2.78433	2.04031	0.311653	-0.792404	0.545065	0.18075	0.562896	0.252925	0.786831	1.30593	0.5107	0.0428047	0.562043	0.249458	0.758824	1.14624	0	0
BRCA2	E2848Q	0	VUS	1.56176e-06	-13.3697	3.82394	1.3761e-06	-13.4963	3.82254	5.20083e-06	-12.1667	3.82181	0.000790712	-7.14179	3.81369	4.24471e-07	-14.6724	3.82246	2.1299e-05	-10.7568	3.81831	0.000358577	-7.93301	3.81799	5.95747e-05	-9.72822	3.81766	3.72617e-05	-10.1975	3.82468	0.325934	-0.726633	0.00935176	-4.66279	0.0578633	-2.79007	0.000775736	-7.16092	0.0620243	-2.7162	0.00701539	-4.95261	0.000526147	-7.5494	0.06605	1
BRCA2	E2856A	1	Neut	6.93957e-06	-11.8783	3.64544	1.27551e-06	-13.5722	3.64647	1.52407e-05	-11.0915	3.63951	0.00122218	-6.7059	3.63091	1.49346e-06	-13.4144	3.64305	6.20259e-05	-9.6879	3.63629	0.000503282	-7.59386	3.63512	0.000101797	-9.19243	3.63466	6.68422e-05	-9.61311	3.6465	0.325934	-0.726633	0.00738156	-4.90136	0.0578633	-2.79007	0.000150344	-8.80244	0.0620243	-2.7162	0.00667834	-5.00218	0.000195573	-8.53938	0	0
BRCA2	E2947K	2	Neut	1.63923e-06	-13.3213	3.95763	1.13992e-07	-15.9871	3.95608	3.2511e-06	-12.6365	3.94878	0.000638735	-7.35538	3.93693	2.24918e-07	-15.3075	3.9536	1.87816e-05	-10.8826	3.94774	0.00027422	-8.20131	3.93771	5.80485e-05	-9.75417	3.94386	2.59838e-05	-10.558	3.95476	0.325934	-0.726633	0.0115	-4.45384	0.0578633	-2.79007	0.00070648	-7.25451	0.0620243	-2.7162	0.0100537	-4.58971	0.000786002	-7.14777	0	0
BRCA2	E2981K	0	VUS	1.27727e-06	-13.5708	4.05254	3.28244e-07	-14.9295	4.05138	2.48992e-06	-12.9033	4.04277	0.000633138	-7.36419	4.01766	5.04975e-07	-14.4988	4.04533	3.65544e-05	-10.2167	4.0413	0.000317683	-8.05414	4.01665	0.000112446	-9.09292	4.03451	2.50899e-05	-10.593	4.05317	0.41276	-0.352569	0.0626828	-2.70493	0.0585905	-2.77681	0.00177394	-6.33277	0.0792051	-2.4532	0.0953118	-2.25044	0.00381619	-5.56468	0.41981	2
BRCA2	E3002D	0	VUS	0.0261831	-3.61611	2.12294	0.00361241	-5.61976	2.12105	0.0388992	-3.20711	2.12027	0.796299	1.36332	2.03848	0.00324586	-5.72712	2.12588	0.0653507	-2.6604	2.12543	0.696879	0.832479	2.04969	0.130906	-1.89297	2.1046	0.0359321	-3.28953	2.12269	0.188506	-1.45975	0.429193	-0.285143	0.557885	0.232583	0.0705015	-2.57901	0.401036	-0.401152	0.168645	-1.59526	0.0227959	-3.75811	-0.66374	4
BRCA2	E3002K	0	VUS	0.99906	6.9686	0.0528887	0.999684	8.0598	0.0562893	0.999924	9.48421	0.0494866	0.999994	12.0218	0.0593488	0.999966	10.2926	0.0469221	0.99998	10.8237	0.0521423	1	14.9537	0.0598986	0.999997	12.6617	0.0564588	0.998785	6.71153	0.0537996	0.453914	-0.184869	0.824291	1.54569	0.563743	0.256369	0.879294	1.98576	0.611249	0.452565	0.920477	2.44885	0.9302	2.58977	0.559908	9
BRCA2	E3071D	0	VUS	2.27711e-05	-10.69	3.32751	5.37489e-06	-12.1338	3.32688	6.06205e-05	-9.71082	3.33113	0.0258636	-3.62872	3.35463	3.7059e-05	-10.203	3.33175	0.000982625	-6.9243	3.33427	0.0116683	-4.43915	3.36053	0.00296318	-5.81853	3.34328	9.70861e-05	-9.23981	3.32563	0.311037	-0.795274	0.551393	0.206299	0.561009	0.245257	0.0772461	-2.48037	0.509515	0.0380638	0.389663	-0.448728	0.0403322	-3.16944	0	0
BRCA2	E3152K	0	VUS	9.31142e-06	-11.5843	3.86303	1.13763e-06	-13.6866	3.86508	1.62911e-05	-11.0249	3.85427	0.00083133	-7.09165	3.83497	2.3504e-06	-12.9609	3.85824	2.22293e-05	-10.7141	3.85253	0.00090033	-7.01185	3.83688	0.00017426	-8.65479	3.84606	4.60046e-05	-9.98672	3.86704	0.309821	-0.800955	0.124536	-1.95016	0.058008	-2.78742	0.00912819	-4.68722	0.0571256	-2.80368	0.104434	-2.1489	0.0106165	-4.53467	0	0
BRCA2	F2562C	0	VUS	0.987862	4.39922	0.560032	0.983994	4.11867	0.55507	0.99898	6.88674	0.584352	0.999931	9.58276	0.62906	0.998677	6.62658	0.573468	0.999096	7.00723	0.591192	0.999997	12.6357	0.634254	0.999907	9.2831	0.614309	0.983902	4.11281	0.557842	0.307768	-0.810574	0.561744	0.248241	0.721687	0.952844	0.991277	4.733	0.683482	0.76982	0.599506	0.403406	0.990937	4.69451	-0.00847387	1
BRCA2	F2562L	0	VUS	0.750869	1.10325	1.14383	0.71915	0.94025	1.15075	0.96869	3.43202	1.11684	0.991174	4.72118	1.18746	0.949168	2.92705	1.10398	0.908473	2.29513	1.14131	0.999019	6.92603	1.19961	0.988596	4.46236	1.16924	0.726767	0.978283	1.15003	0.302829	-0.833862	0.697042	0.833252	0.347911	-0.628234	0.814975	1.48267	0.307116	-0.813638	0.650517	0.621312	0.797824	1.37275	-0.0353629	1
BRCA2	F2568S	0	VUS	5.6024e-05	-9.78967	3.29377	1.06051e-05	-11.4542	3.29249	0.000211621	-8.4605	3.30381	0.0307707	-3.44994	3.35467	4.02193e-05	-10.1211	3.29685	0.00106451	-6.84417	3.30846	0.0197107	-3.90669	3.3678	0.00386405	-5.55217	3.33057	0.000309314	-8.08084	3.29657	0.311696	-0.792203	0.549741	0.199625	0.563065	0.253611	0.178239	-1.52832	0.51642	0.0657052	0.433781	-0.266443	0.125598	-1.94046	0	0
BRCA2	F2642S	0	VUS	0.998379	6.42312	0.137948	0.997921	6.17382	0.140729	0.999791	8.47326	0.160777	0.999989	11.3774	0.181376	0.999686	8.06599	0.155575	0.999722	8.18796	0.157724	0.999999	14.0769	0.179437	0.999927	9.5209	0.171749	0.998115	6.27172	0.138731	0.310982	-0.795531	0.759848	1.15184	0.562231	0.250221	0.897309	2.16768	0.513802	0.0552238	0.730016	0.994703	0.875501	1.9505	0	0
BRCA2	F2794L	0	VUS	1.5134e-05	-11.0985	3.41487	2.18438e-06	-13.0342	3.41619	4.65371e-05	-9.97521	3.4149	0.00199506	-6.21509	3.41707	1.69627e-06	-13.2871	3.41285	4.97683e-05	-9.90808	3.41382	0.00197338	-6.22603	3.4149	0.000222588	-8.40997	3.4164	0.000104731	-9.16401	3.41446	0.278666	-0.951091	0.0419672	-3.12799	0.0584251	-2.77981	0.019945	-3.89463	0.052029	-2.90252	0.0304501	-3.46074	0.0133901	-4.29976	-0.155352	5
BRCA2	F2873C	0	VUS	6.76588e-05	-9.60097	3.23682	1.78377e-05	-10.9342	3.23364	0.000143062	-8.85209	3.25089	0.0377475	-3.23836	3.28957	5.29672e-05	-9.84578	3.24515	0.00152304	-6.48552	3.25446	0.0308792	-3.4463	3.30467	0.00560814	-5.17791	3.27179	0.00039017	-7.84854	3.23431	0.311049	-0.795221	0.127848	-1.92012	0.560043	0.241337	0.327913	-0.71764	0.510415	0.041667	0.086436	-2.35795	0.2419	-1.14229	0	0
BRCA2	G2508R	0	VUS	0.998808	6.73106	0.163452	0.998424	6.45144	0.162076	0.999888	9.09278	0.169144	0.999994	12.0174	0.152796	0.999828	8.66643	0.16603	0.999908	9.29794	0.166819	1	15.5397	0.144139	0.999993	11.8395	0.158319	0.998591	6.56312	0.159142	0.309239	-0.80368	0.571383	0.287496	0.719774	0.943343	0.992234	4.8502	0.684611	0.775045	0.591883	0.371756	0.989777	4.57289	0	0
BRCA2	G2508S	0	VUS	0.000457419	-7.68945	2.78346	5.7799e-05	-9.75848	2.78489	0.0190488	-3.94152	2.77975	0.167982	-1.6	2.80172	0.00183613	-6.29826	2.78332	0.00421869	-5.464	2.78653	0.700104	0.847794	2.75259	0.184189	-1.48822	2.78228	0.0014646	-6.52471	2.78741	0.237758	-1.16501	0.625513	0.513014	0.559938	0.24091	0.983917	4.11375	0.448763	-0.205672	0.564587	0.259798	0.973923	3.62029	-0.357922	20
BRCA2	G2544S	0	VUS	6.41344e-06	-11.9571	3.58864	1.89125e-06	-13.1783	3.58699	5.86117e-05	-9.74452	3.5877	0.0113721	-4.46516	3.60156	2.54956e-06	-12.8796	3.58626	0.000314549	-8.06406	3.59029	0.0513975	-2.9154	3.60332	0.00775584	-4.85152	3.59481	5.09856e-05	-9.88392	3.58867	0.311116	-0.794907	0.0927138	-2.28094	0.566503	0.267599	0.882001	2.01151	0.512471	0.049894	0.104865	-2.1443	0.863902	1.84809	0	0
BRCA2	G2584D	0	VUS	0.0487458	-2.97116	2.17473	0.0136871	-4.27752	2.19269	0.395464	-0.424401	2.03782	0.825111	1.55137	1.98721	0.128939	-1.91037	2.15384	0.148438	-1.74691	2.18937	0.984154	4.12884	1.95665	0.754362	1.12201	1.97136	0.056802	-2.8097	2.17286	0.228918	-1.21443	0.965397	3.32861	0.720905	0.948954	0.994781	5.25017	0.617508	0.478983	0.916692	2.39822	0.990187	4.61417	-0.408208	1
BRCA2	G2585R	0	VUS	0.994521	5.20133	0.453046	0.993223	4.98746	0.456212	0.999687	8.06909	0.487519	0.999973	10.5035	0.530366	0.999473	7.54844	0.476707	0.999561	7.73015	0.494047	0.999999	13.5997	0.534515	0.99997	10.3993	0.520086	0.99283	4.9307	0.451402	0.311037	-0.795276	0.964356	3.29788	0.721721	0.953014	0.99374	5.06724	0.682362	0.764648	0.954145	3.03534	0.991924	4.81075	0	0
BRCA2	G2596E	0	VUS	0.996724	5.7178	0.286724	0.995951	5.50528	0.286949	0.999823	8.63833	0.309296	0.999977	10.6774	0.333529	0.999781	8.42532	0.303417	0.999626	7.88976	0.314742	0.999999	14.3376	0.333011	0.999987	11.2331	0.324408	0.995893	5.49102	0.285401	0.311167	-0.794671	0.974323	3.63614	0.720663	0.947752	0.997643	6.04785	0.683856	0.771549	0.966678	3.36766	0.997124	5.84846	0	0
BRCA2	G2596R	0	VUS	0.990113	4.60662	0.491412	0.967665	3.39875	0.496938	0.999148	7.06743	0.539431	0.999906	9.27468	0.594844	0.996326	5.60276	0.520857	0.996574	5.6728	0.544928	0.999988	11.3138	0.601712	0.99971	8.14612	0.574711	0.987201	4.34553	0.487391	0.231594	-1.19933	0.930443	2.59352	0.722716	0.957975	0.983687	4.09933	0.618642	0.483789	0.857025	1.7908	0.970152	3.48132	-0.385856	2
BRCA2	G2609D	4	Path	0.975688	3.69219	0.644942	0.968359	3.42115	0.64439	0.999401	7.4201	0.671349	0.999912	9.34008	0.697925	0.999033	6.94085	0.667032	0.998788	6.71468	0.675386	0.999998	13.2333	0.701685	0.999951	9.9258	0.69336	0.973979	3.6225	0.648802	0.231594	-1.19933	0.94057	2.76169	0.722716	0.957975	0.994485	5.19479	0.618642	0.483789	0.915643	2.38457	0.989569	4.55248	0	0
BRCA2	G2609V	0	VUS	0.998497	6.49859	0.172409	0.999527	7.65501	0.178151	0.999923	9.47501	0.193261	0.999988	11.3723	0.21655	0.999972	10.4784	0.187819	0.999959	10.1013	0.20201	1	14.7704	0.213428	0.999998	13.3482	0.206854	0.997911	6.16875	0.171139	0.46676	-0.133158	0.932709	2.62907	0.726541	0.977145	0.99873	6.66763	0.76767	1.1952	0.971004	3.51118	0.999314	7.28349	0.616175	2
BRCA2	G2748D	5	Path	0.999144	7.06191	-0.392246	0.999932	9.60074	-0.390611	0.999952	9.93716	-0.449942	0.999999	13.9817	-0.542549	0.999999	13.5358	-0.42851	0.999999	14.4623	-0.452332	1	19.1301	-0.566663	1	16.8846	-0.519086	0.998543	6.52982	-0.381897	0.46676	-0.133158	0.817745	1.50115	0.726541	0.977145	0.987583	4.37617	0.76767	1.1952	0.907605	2.28474	0.993102	4.96966	1.16958	9
BRCA2	G2793E	0	VUS	0.998567	6.54644	0.240305	0.999281	7.23674	0.238833	0.999885	9.07317	0.252774	0.999994	11.9616	0.263235	0.999904	9.24761	0.250118	0.999959	10.096	0.256275	1	15.7556	0.261875	0.999998	13.0054	0.261726	0.998067	6.24677	0.240126	0.408712	-0.36929	0.398722	-0.410794	0.717879	0.933964	0.996072	5.53558	0.741414	1.05333	0.576214	0.307251	0.997402	5.9503	0.394448	1
BRCA2	G2793R	0	VUS	0.998349	6.40451	0.239997	0.999317	7.28839	0.250273	0.999933	9.60532	0.265139	0.999991	11.6532	0.317253	0.999956	10.0258	0.256515	0.999952	9.95413	0.277085	1	14.973	0.322268	0.999997	12.8682	0.302241	0.998126	6.2779	0.238907	0.432165	-0.273022	0.558819	0.236369	0.721343	0.951134	0.998352	6.40674	0.755452	1.12791	0.757684	1.14003	0.998798	6.72285	0.472612	7
BRCA2	G2812E	0	VUS	0.0180944	-3.99389	2.23495	0.00718307	-4.92882	2.23396	0.294204	-0.875051	2.17457	0.795668	1.35944	2.1065	0.106141	-2.13078	2.21672	0.124636	-1.94924	2.22392	0.985179	4.19678	2.08444	0.764563	1.17786	2.09918	0.0275528	-3.56371	2.23049	0.257907	-1.05687	0.990681	4.66633	0.721402	0.951429	0.999313	7.28247	0.644941	0.596876	0.985788	4.23932	0.998904	6.81486	-0.234685	4
BRCA2	G2813E	0	VUS	1.67937e-06	-13.2971	3.91182	9.94651e-07	-13.8209	3.91084	0.000284645	-8.16398	3.90424	0.0134479	-4.29539	3.89607	8.32123e-05	-9.39403	3.905	0.000594516	-7.42717	3.90665	0.299963	-0.847473	3.88293	0.0880153	-2.33811	3.89678	2.26507e-05	-10.6953	3.9114	0.405928	-0.380824	0.981069	3.94786	0.724899	0.968896	0.998268	6.35669	0.740376	1.04792	0.989233	4.52049	0.998862	6.77735	0.371602	1
BRCA2	G2816D	0	VUS	6.45097e-06	-11.9513	3.55524	2.90812e-07	-15.0506	3.55563	2.26675e-05	-10.6946	3.55486	0.0223985	-3.77611	3.56644	7.96422e-07	-14.0431	3.5531	0.000177673	-8.63539	3.55416	0.0242291	-3.69568	3.56814	0.00152696	-6.48295	3.55975	7.64699e-05	-9.47854	3.5559	0.208633	-1.33318	0.500194	0.000775658	0.724791	0.968354	0.637923	0.566361	0.589732	0.362857	0.225905	-1.23158	0.397823	-0.414546	-0.532972	2
BRCA2	G2837E	0	VUS	0.00814554	-4.80211	2.37155	0.0045288	-5.39276	2.37077	0.0889774	-2.32618	2.36654	0.666317	0.691576	2.29596	0.0318406	-3.41465	2.37002	0.0948897	-2.25534	2.3747	0.947954	2.90217	2.25055	0.610339	0.448737	2.28272	0.013633	-4.28154	2.37201	0.308298	-0.80809	0.102989	-2.16444	0.722826	0.958525	0.997987	6.20622	0.680774	0.75733	0.148403	-1.74718	0.997994	6.20984	0	0
BRCA2	G2901D	0	VUS	2.07488e-05	-10.783	3.34471	3.65489e-06	-12.5194	3.34877	0.000268284	-8.2232	3.3491	0.0421327	-3.12388	3.36774	3.70141e-05	-10.2042	3.34858	0.0011434	-6.7726	3.3534	0.237031	-1.16903	3.35369	0.0458201	-3.03613	3.35737	0.000152502	-8.78818	3.34214	0.311785	-0.791787	0.0356976	-3.29632	0.721687	0.952846	0.97574	3.69438	0.681151	0.759067	0.0445032	-3.06667	0.972065	3.54954	0	0
BRCA2	G3003E	0	VUS	0.973584	3.60702	0.685832	0.96695	3.37612	0.681981	0.999153	7.07314	0.704196	0.999859	8.86708	0.733482	0.99866	6.61394	0.698972	0.998438	6.46048	0.712999	0.999996	12.5309	0.740055	0.999942	9.75441	0.724522	0.964591	3.30473	0.682323	0.309698	-0.801533	0.911165	2.32794	0.722351	0.956156	0.995023	5.29803	0.683229	0.768651	0.926106	2.52835	0.994431	5.18496	0	0
BRCA2	G3076E	0	VUS	0.998748	6.68203	0.111162	0.999936	9.65607	0.110054	0.999951	9.9303	0.115454	0.999983	11.0029	0.126242	0.999997	12.6036	0.116417	0.999996	12.4741	0.122333	1	15.7178	0.118521	1	15.281	0.123819	0.998248	6.34518	0.111024	0.648173	0.611019	0.993301	4.99909	0.722563	0.957212	0.997367	5.93706	0.843479	1.68434	0.998987	6.8942	0.999465	7.53212	1.38859	4
BRCA2	G3076R	0	VUS	0.998836	6.75487	0.138108	0.998499	6.49984	0.136819	0.999953	9.97223	0.14063	0.999994	12.0266	0.129754	0.999927	9.52589	0.138064	0.999925	9.50014	0.14245	1	16.1334	0.12294	0.999997	12.5685	0.132236	0.998502	6.50222	0.136965	0.309116	-0.804255	0.969821	3.46996	0.722183	0.955316	0.996987	5.80165	0.684062	0.772502	0.969213	3.4494	0.996375	5.61639	0	0
BRCA2	G3076V	0	VUS	0.997567	6.01634	0.198303	0.995014	5.29621	0.185664	0.999928	9.53188	0.18803	0.999988	11.3252	0.212695	0.99979	8.46662	0.178722	0.999718	8.17292	0.193979	1	15.177	0.209743	0.999989	11.4305	0.201938	0.997071	5.83016	0.193269	0.255115	-1.07151	0.99635	5.60931	0.71938	0.941387	0.998116	6.27273	0.639051	0.571248	0.993299	4.9987	0.998029	6.22699	-0.253493	1
BRCA2	H2623R	0	VUS	0.999322	7.29544	0.0255406	0.999937	9.67653	0.0240601	0.999982	10.9168	0.0269814	0.999994	12.1064	0.0244838	0.999998	13.0623	0.0255519	0.999993	11.8507	0.0267275	1	16.5331	0.0221497	1	14.8531	0.025512	0.999229	7.16673	0.0265538	0.592591	0.374688	0.993507	5.03045	0.346038	-0.636499	0.988396	4.44471	0.498334	-0.0066652	0.998705	6.6482	0.997304	5.91343	1.12499	5
BRCA2	H2623Y	0	VUS	0.996325	5.60253	0.373706	0.995721	5.44969	0.370377	0.999762	8.34115	0.394489	0.99998	10.8245	0.403653	0.999676	8.03291	0.391552	0.999726	8.20158	0.399732	1	14.8812	0.402669	0.999981	10.8865	0.404949	0.995978	5.51184	0.369056	0.309444	-0.802722	0.763676	1.17294	0.721939	0.9541	0.99272	4.91531	0.683352	0.769219	0.795188	1.35648	0.993117	4.97181	0	0
BRCA2	I2490T	0	VUS	3.83857e-06	-12.4704	3.76161	1.09284e-06	-13.7267	3.76402	5.57969e-06	-12.0964	3.75902	0.000791432	-7.14088	3.75536	3.21684e-07	-14.9497	3.76025	2.43806e-05	-10.6217	3.75751	0.000342988	-7.97747	3.75784	5.23454e-05	-9.85759	3.75827	3.60207e-05	-10.2314	3.76089	0.311549	-0.792888	0.0283111	-3.53578	0.0581293	-2.7852	0.000524771	-7.55202	0.0583492	-2.78119	0.0211242	-3.83599	0.000600749	-7.41673	0	0
BRCA2	I2495T	0	VUS	7.61043e-05	-9.48333	3.13025	2.20418e-06	-13.0252	3.13084	0.000214919	-8.44503	3.14097	0.0836164	-2.39419	3.15706	7.83775e-06	-11.7566	3.13572	0.000484974	-7.63093	3.13982	0.136669	-1.84324	3.15879	0.0053244	-5.23012	3.16055	0.00030482	-8.09549	3.1325	0.156129	-1.68732	0.0921109	-2.28813	0.723242	0.9606	0.957719	3.12021	0.521642	0.0866211	0.0290578	-3.50898	0.859407	1.81038	-0.9522	13
BRCA2	I2521T	0	VUS	8.00948e-06	-11.7349	3.57161	5.08816e-06	-12.1886	3.56477	4.51043e-05	-10.0065	3.56357	0.00140364	-6.56728	3.58742	7.78076e-06	-11.7638	3.56314	3.96785e-05	-10.1347	3.56724	0.00132859	-6.62231	3.59083	0.000316625	-8.05748	3.57218	8.2502e-05	-9.40261	3.57031	0.309812	-0.800998	0.503542	0.0141672	0.0587577	-2.77378	0.0192463	-3.931	0.0578148	-2.79096	0.331257	-0.702505	0.0152727	-4.1663	0	0
BRCA2	I2627F	5	Path	0.999044	6.95143	0.11686	0.996159	5.55807	0.113955	0.999848	8.79171	0.113982	0.99998	10.8398	0.106171	0.999578	7.77021	0.119653	0.999416	7.44477	0.121053	0.999999	14.4662	0.102938	0.999912	9.3422	0.108325	0.998691	6.63724	0.117438	0.309812	-0.800998	0.844343	1.69091	0.0587577	-2.77378	0.103342	-2.16063	0.0578148	-2.79096	0.777963	1.25384	0.102591	-2.16876	-0.38342	3
BRCA2	I2627V	0	VUS	1.35213e-05	-11.2112	3.43879	2.69108e-06	-12.8256	3.43474	2.36182e-05	-10.6535	3.4401	0.00816778	-4.79936	3.46033	1.17138e-06	-13.6573	3.43539	0.000129051	-8.95518	3.44167	0.00356472	-5.6331	3.46636	0.000375169	-7.88776	3.44782	0.000131766	-8.93435	3.43574	0.261097	-1.04028	0.101241	-2.18351	0.347903	-0.628268	0.101889	-2.17641	0.278415	-0.952336	0.0415547	-3.1383	0.056853	-2.80875	-0.232029	1
BRCA2	I2672T	0	VUS	0.74882	1.09233	1.15904	0.729251	0.990826	1.16163	0.929091	2.57281	1.14562	0.997667	6.05811	1.18201	0.8932	2.12386	1.13566	0.973643	3.60933	1.13996	0.999419	7.45068	1.19274	0.992528	4.88911	1.17171	0.729051	0.989811	1.1635	0.310565	-0.797478	0.626604	0.517675	0.720548	0.947181	0.866435	1.8698	0.685442	0.778896	0.573453	0.295954	0.84559	1.70042	0	0
BRCA2	I2672V	0	VUS	4.22978e-06	-12.3734	3.65135	5.29454e-07	-14.4514	3.65177	8.82088e-06	-11.6384	3.64909	0.00409314	-5.49434	3.65157	5.97974e-07	-14.3297	3.651	0.000127546	-8.96691	3.65212	0.00213862	-6.14545	3.65177	0.000328694	-8.02005	3.65005	4.82806e-05	-9.93843	3.6505	0.312992	-0.786168	0.463882	-0.144724	0.346326	-0.635228	0.050092	-2.9425	0.310349	-0.798486	0.297052	-0.861377	0.0308309	-3.44792	0	0
BRCA2	I2675V	0	VUS	3.56854e-05	-10.2407	3.31647	1.08702e-05	-11.4295	3.31096	7.16668e-05	-9.54341	3.3204	0.0104149	-4.55405	3.34645	1.50409e-05	-11.1047	3.31465	0.000314978	-8.06269	3.32103	0.00818176	-4.79763	3.35117	0.00110589	-6.806	3.33405	0.000129766	-8.94965	3.31673	0.310697	-0.796863	0.53154	0.126327	0.345078	-0.640744	0.401462	-0.399376	0.311499	-0.793121	0.455732	-0.177536	0.340357	-0.661703	0	0
BRCA2	I2821T	0	VUS	3.36039e-05	-10.3008	3.26522	5.18029e-06	-12.1706	3.26649	8.03152e-05	-9.42947	3.27419	0.0136417	-4.28089	3.29485	6.67055e-06	-11.9178	3.27128	0.000299368	-8.11354	3.27771	0.0124403	-4.37429	3.31035	0.0017734	-6.33308	3.28846	0.000159287	-8.74465	3.261	0.277078	-0.959002	0.0348314	-3.32178	0.343375	-0.64829	0.158377	-1.67036	0.289923	-0.895758	0.0314902	-3.42608	0.13331	-1.872	-0.146178	1
BRCA2	I2822F	0	VUS	0.00186916	-6.28039	2.57314	0.00918328	-4.68115	2.57123	0.00642483	-5.04114	2.57497	0.0678779	-2.61975	2.60448	0.0168193	-4.06827	2.57347	0.0303785	-3.46317	2.58014	0.0485358	-2.9757	2.61195	0.0895126	-2.3196	2.57821	0.0042766	-5.45031	2.57387	0.571546	0.28816	0.509879	0.0395195	0.0579473	-2.78853	0.00436662	-5.42939	0.125238	-1.94373	0.7432	1.06267	0.020498	-3.86672	1.02879	1
BRCA2	I2944F	0	VUS	4.86894e-07	-14.5352	4.14404	6.47363e-08	-16.5529	4.14053	3.49578e-06	-12.564	4.13484	0.000529081	-7.54384	4.10706	1.46251e-07	-15.7379	4.13519	1.00442e-05	-11.5085	4.13247	0.000253904	-8.2783	4.10328	3.52237e-05	-10.2538	4.12385	1.90847e-05	-10.8666	4.14352	0.30885	-0.805501	0.00732929	-4.90852	0.0583772	-2.78068	3.22083e-05	-10.3433	0.057059	-2.80492	0.00544709	-5.20721	3.48065e-05	-10.2657	0	0
BRCA2	I3107T	0	VUS	8.43426e-07	-13.9858	4.26062	1.77729e-07	-15.543	4.26035	1.72264e-05	-10.969	4.25317	0.000524609	-7.55233	4.2264	8.32909e-07	-13.9983	4.25569	6.95709e-06	-11.8757	4.25135	0.00150991	-6.49419	4.22242	0.00027977	-8.18126	4.24318	2.60076e-05	-10.5571	4.2612	0.296852	-0.862335	0.819862	1.51541	0.0584173	-2.77995	0.014104	-4.24709	0.0560999	-2.82289	0.775973	1.24235	0.0168486	-4.0665	-0.0677166	1
BRCA2	K2472T	0	VUS	1.42528e-06	-13.4611	3.9999	1.77344e-07	-15.5452	3.99793	2.45425e-06	-12.9177	3.99674	0.000585087	-7.44316	3.99247	2.38756e-07	-15.2478	3.99782	1.06139e-05	-11.4533	3.99433	0.000259934	-8.25482	3.99414	3.71891e-05	-10.1995	3.99757	3.02272e-05	-10.4067	4.00096	0.308584	-0.806745	0.027163	-3.57836	0.0588875	-2.77143	0.000135612	-8.90558	0.0578508	-2.7903	0.0218287	-3.80246	0.000109665	-9.11797	0	0
BRCA2	K2498E	0	VUS	0.975392	3.67975	0.596728	0.972507	3.56593	0.593094	0.97693	3.74589	0.652696	0.999564	7.73751	0.722996	0.966283	3.35546	0.641695	0.995208	5.3361	0.657138	0.999612	7.8553	0.73364	0.995473	5.3932	0.702053	0.971931	3.54461	0.591288	0.309685	-0.801591	0.0912389	-2.2986	0.561781	0.248394	0.731245	1.00095	0.513008	0.0520425	0.0876417	-2.34278	0.677565	0.742603	0	0
BRCA2	K2630Q	0	VUS	0.994502	5.19794	0.315712	0.993792	5.07576	0.313316	0.998482	6.4888	0.344302	0.999917	9.39242	0.374506	0.997562	6.01427	0.33426	0.998799	6.72381	0.345028	0.999988	11.3125	0.371782	0.999699	8.10688	0.361827	0.994338	5.16834	0.31681	0.310838	-0.796205	0.507868	0.0314731	0.561929	0.248993	0.905353	2.25818	0.510624	0.0425009	0.483472	-0.0661378	0.884443	2.0352	0	0
BRCA2	K2657T	0	VUS	0.999262	7.21051	0.0516539	0.999273	7.22568	0.0482881	0.999854	8.83034	0.0398063	0.999997	12.812	0.0285009	0.999856	8.84848	0.0439215	0.999971	10.4616	0.0416932	1	15.4168	0.0213231	0.999995	12.1687	0.0248221	0.999046	6.95416	0.0484238	0.350961	-0.614819	0.778965	1.25965	0.724111	0.964946	0.989735	4.56871	0.710937	0.899941	0.793088	1.34364	0.98884	4.48416	0.173085	1
BRCA2	K2729N	1	Neut	4.25354e-05	-10.0651	3.25997	5.41164e-06	-12.127	3.26059	7.69617e-05	-9.47213	3.25659	0.00322952	-5.73219	3.2505	9.84186e-06	-11.5289	3.2608	0.000147551	-8.82119	3.25878	0.00116797	-6.75132	3.25254	0.000239279	-8.33764	3.24819	0.000169391	-8.68313	3.25993	0.350961	-0.614819	0.283825	-0.925569	0.724111	0.964946	0.380004	-0.489532	0.710937	0.899941	0.241174	-1.14626	0.350239	-0.617991	0	0
BRCA2	K2849E	0	VUS	6.4419e-06	-11.9527	3.57415	1.11884e-06	-13.7032	3.57674	9.68721e-06	-11.5447	3.58021	0.00571298	-5.15928	3.58898	1.05755e-06	-13.7596	3.57751	0.000112891	-9.08897	3.58171	0.00235452	-6.04906	3.60312	0.000312167	-8.07166	3.59114	6.8931e-05	-9.58234	3.57577	0.278047	-0.954171	0.00335356	-5.69437	0.348106	-0.627375	0.00344629	-5.667	0.288977	-0.900358	0.00163682	-6.41336	0.00177378	-6.33287	-0.153985	1
BRCA2	K2950N	2	Neut	1.49703e-06	-13.412	4.03674	1.37196e-07	-15.8019	4.04419	2.91903e-06	-12.7443	4.03428	0.00788934	-4.83432	3.9653	7.59549e-07	-14.0905	4.04146	0.000155136	-8.77105	4.0241	0.0036962	-5.59675	3.97409	0.00054546	-7.51334	4.02456	4.17252e-05	-10.0844	4.03601	0.278047	-0.954171	0.0379633	-3.23243	0.348106	-0.627375	0.00905802	-4.69501	0.288977	-0.900358	0.016411	-4.09326	0.0048543	-5.32302	0	0
BRCA2	K3179E	0	VUS	6.78153e-06	-11.9013	3.63178	1.54523e-06	-13.3803	3.629	3.56692e-05	-10.2412	3.62547	0.00146982	-6.52115	3.61777	2.21778e-06	-13.019	3.63266	3.58008e-05	-10.2375	3.63206	0.00165861	-6.40012	3.598	0.00039626	-7.83304	3.60974	4.97744e-05	-9.90796	3.63165	0.310362	-0.798427	0.0246635	-3.67746	0.0597187	-2.75653	0.0172175	-4.04446	0.0582714	-2.7826	0.0252994	-3.65135	0.0182741	-3.98383	0	0
BRCA2	L2484H	0	VUS	5.25865e-06	-12.1556	3.60179	4.47959e-06	-12.316	3.60322	0.00014805	-8.81782	3.6075	0.00566221	-5.16826	3.63868	1.6643e-05	-11.0035	3.60424	0.000174138	-8.65549	3.60847	0.0310941	-3.43915	3.64454	0.00453059	-5.39236	3.62597	4.77446e-05	-9.9496	3.60303	0.30881	-0.805689	0.726773	0.97831	0.347781	-0.628805	0.827583	1.56859	0.312271	-0.789525	0.659135	0.659442	0.796696	1.36577	0	0
BRCA2	L2581W	0	VUS	0.00566992	-5.16689	2.35606	0.00280136	-5.87485	2.35589	0.0715755	-2.56274	2.35802	0.562231	0.250222	2.34021	0.0228205	-3.75701	2.36115	0.0550366	-2.84315	2.36198	0.851404	1.74565	2.31974	0.438347	-0.247873	2.34226	0.0102506	-4.57011	2.35501	0.309085	-0.8044	0.860667	1.82084	0.562193	0.250066	0.867288	1.87719	0.504142	0.0165704	0.826721	1.56257	0.839026	1.651	0	0
BRCA2	L2587F	0	VUS	2.87158e-05	-10.458	3.33417	1.5887e-06	-13.3526	3.34003	0.000251129	-8.28929	3.33293	0.0122493	-4.38997	3.34094	9.37128e-06	-11.5779	3.34464	0.000162962	-8.72183	3.34646	0.0128451	-4.34186	3.3382	0.00094677	-6.96151	3.3429	0.000170387	-8.67727	3.33347	0.207063	-1.34272	0.829192	1.57991	0.347513	-0.629989	0.456761	-0.173388	0.242415	-1.13948	0.607939	0.438658	0.252945	-1.08297	-0.541175	6
BRCA2	L2647P	4	Path	0.99937	7.36916	0.0147833	0.998506	6.50458	0.0154427	0.999982	10.9219	0.00789863	0.999998	13.2409	-0.00926217	0.999947	9.83792	0.012889	0.999933	9.6086	0.010073	1	17.2972	-0.0142819	0.999998	13.0869	-0.00349518	0.999178	7.1028	0.0162583	0.207063	-1.34272	0.991155	4.71897	0.347513	-0.629989	0.814414	1.47895	0.242415	-1.13948	0.966718	3.36889	0.696402	0.830221	-0.211892	3
BRCA2	L2653P	5	Path	0.999136	7.05361	-0.155201	0.998949	6.85699	-0.15549	0.999984	11.0535	-0.207173	0.999998	13.1937	-0.288896	0.999965	10.25	-0.184052	0.999967	10.3189	-0.208247	1	17.1308	-0.311627	0.999999	13.81	-0.269835	0.998959	6.86649	-0.156855	0.207063	-1.34272	0.986506	4.29193	0.347513	-0.629989	0.851293	1.74478	0.242415	-1.13948	0.961192	3.20954	0.751818	1.10833	0	0
BRCA2	L2654P	0	VUS	0.70359	0.864454	1.1785	0.78908	1.31939	1.12522	0.958482	3.13923	1.11226	0.994342	5.16903	1.22733	0.972207	3.55479	1.07629	0.976309	3.71869	1.11794	0.999484	7.56847	1.24621	0.997847	6.13891	1.19028	0.68194	0.762701	1.18866	0.400019	-0.405385	0.869531	1.89681	0.723122	0.96	0.992434	4.87645	0.738779	1.03963	0.905615	2.26123	0.99407	5.12184	0.357186	2
BRCA2	L2654R	0	VUS	1.63063e-05	-11.0239	3.41032	5.06027e-06	-12.1941	3.40602	0.000226592	-8.39213	3.41631	0.0370155	-3.2587	3.45908	3.66395e-05	-10.2143	3.40826	0.00130077	-6.6435	3.41959	0.182305	-1.50081	3.44493	0.0359016	-3.29041	3.43508	0.000145827	-8.83294	3.40648	0.31145	-0.793347	0.63785	0.566045	0.725677	0.972801	0.975639	3.69012	0.682637	0.765916	0.603839	0.421486	0.968442	3.42387	0	0
BRCA2	L2686P	0	VUS	0.997469	5.97667	0.328005	0.998429	6.45426	0.333433	0.998439	6.46071	0.353725	0.999977	10.6804	0.386259	0.99914	7.05753	0.345618	0.999824	8.64679	0.361878	0.999978	10.7178	0.388997	0.999885	9.07092	0.380216	0.996666	5.70021	0.326399	0.405534	-0.382459	0.771124	1.21467	0.567174	0.27033	0.60652	0.432707	0.576214	0.30725	0.75454	1.12297	0.606177	0.43127	0.379403	1
BRCA2	L2688P	4	Path	0.998819	6.73998	0.126182	0.999669	8.01232	0.118174	0.999959	10.1136	0.111127	0.999996	12.4171	0.111604	0.999987	11.2185	0.112173	0.999984	11.0205	0.114466	1	16.624	0.108051	0.999999	14.2627	0.113187	0.998622	6.58588	0.125431	0.405534	-0.382459	0.977434	3.76846	0.567174	0.27033	0.82859	1.57567	0.576214	0.30725	0.985679	4.23161	0.875476	1.95027	0.626761	2
BRCA2	L2721H	0	VUS	0.999372	7.37231	-0.168267	0.999726	8.20306	-0.168456	0.999988	11.32	-0.198268	0.999997	12.6382	-0.249599	0.99999	11.516	-0.185729	0.999979	10.7556	-0.199545	1	15.8378	-0.263131	0.999999	13.5753	-0.236007	0.999177	7.10213	-0.163853	0.403424	-0.391218	0.974393	3.63894	0.351593	-0.612046	0.954052	3.03321	0.369641	-0.533755	0.984545	4.15422	0.966224	3.35364	0.377434	1
BRCA2	L2745V	0	VUS	4.3135e-05	-10.0511	3.13401	2.31476e-05	-10.6736	3.13003	0.000121801	-9.013	3.14078	0.019378	-3.92405	3.16432	1.27502e-05	-11.27	3.13268	0.000784022	-7.15029	3.13549	0.00829682	-4.78355	3.16652	0.0014664	-6.52348	3.14867	0.000328526	-8.02057	3.13555	0.306862	-0.814829	0.270992	-0.989596	0.348142	-0.627216	0.0554884	-2.83449	0.31503	-0.776708	0.160357	-1.65557	0.0393967	-3.19388	-0.0109915	1
BRCA2	L2753P	0	VUS	0.999139	7.05633	0.0727272	0.999763	8.34795	0.070502	0.999348	7.33471	0.0553507	0.999957	10.0567	0.0104512	0.99972	8.18053	0.0623337	0.999845	8.77382	0.0544082	0.999978	10.7067	0.00673158	0.999815	8.59653	0.0211235	0.998862	6.77756	0.0683491	0.467149	-0.131592	0.350473	-0.616963	0.0586216	-2.77624	0.00348213	-5.65662	0.0903662	-2.30917	0.455441	-0.178711	0.00839441	-4.77176	0.604754	1
BRCA2	L2768H	0	VUS	0.000260955	-8.2509	3.04067	0.000100422	-9.20603	3.04075	0.000869103	-7.04718	3.05315	0.128293	-1.91614	3.07886	0.000147409	-8.82215	3.04966	0.00743569	-4.894	3.05687	0.270217	-0.993524	3.04841	0.0676821	-2.62285	3.06192	0.000713788	-7.24421	3.03908	0.330537	-0.705756	0.497422	-0.0103136	0.721893	0.953869	0.960891	3.20152	0.695241	0.824739	0.502387	0.00954609	0.953976	3.03147	0.0777174	1
BRCA2	L2768P	0	VUS	3.45098e-05	-10.2742	3.18632	2.02905e-05	-10.8053	3.1814	0.00168458	-6.38456	3.19446	0.0669801	-2.63403	3.22072	0.000266715	-8.22906	3.18808	0.00252855	-5.97758	3.1959	0.380438	-0.487689	3.19071	0.0980854	-2.21868	3.2015	0.000233701	-8.36124	3.18613	0.306265	-0.817641	0.953558	3.02199	0.723599	0.962384	0.989008	4.49949	0.68234	0.764547	0.950004	2.94452	0.986921	4.32359	0	0
BRCA2	L2792P	0	VUS	0.995483	5.39531	0.402722	0.994716	5.23785	0.407659	0.999789	8.46175	0.432956	0.999976	10.6567	0.47445	0.999633	7.90937	0.427494	0.999637	7.92212	0.443714	0.999999	14.3123	0.478204	0.999981	10.8782	0.465273	0.995353	5.36694	0.400294	0.307391	-0.812346	0.452115	-0.192127	0.720073	0.944824	0.989951	4.59015	0.68513	0.777447	0.561143	0.245804	0.989789	4.57407	0	0
BRCA2	L2862P	0	VUS	0.709131	0.891166	1.20224	0.682297	0.764349	1.21077	0.685873	0.780894	1.25202	0.99388	5.09002	1.21877	0.561952	0.249088	1.27505	0.931365	2.60785	1.19093	0.992306	4.85961	1.23528	0.907818	2.28727	1.24445	0.688465	0.792951	1.2092	0.308216	-0.808472	0.1038	-2.1557	0.560877	0.244721	0.249064	-1.10361	0.512526	0.0501164	0.084828	-2.37849	0.179147	-1.52214	0	0
BRCA2	L2865V	0	VUS	3.74882e-05	-10.1914	3.37891	1.07186e-05	-11.4435	3.36921	0.000136075	-8.90217	3.37452	0.0113808	-4.46439	3.41909	8.01386e-06	-11.7343	3.37562	0.000401152	-7.82077	3.37991	0.00604609	-5.10228	3.42214	0.000816676	-7.10945	3.39771	0.000206282	-8.48606	3.37574	0.297336	-0.860016	0.342371	-0.652746	0.345226	-0.640089	0.0421452	-3.12357	0.300032	-0.847146	0.17812	-1.52914	0.02436	-3.69015	-0.0703093	1
BRCA2	L2898S	0	VUS	0.000343042	-7.97731	2.87498	0.000129391	-8.95254	2.87318	0.000885698	-7.02825	2.88594	0.191945	-1.43742	2.89518	0.000152175	-8.79033	2.87972	0.0098031	-4.6152	2.88238	0.235268	-1.1788	2.89918	0.0496878	-2.95103	2.89917	0.00115492	-6.76257	2.87383	0.310866	-0.796074	0.10265	-2.16812	0.719359	0.941282	0.789657	1.32286	0.688024	0.790899	0.0867215	-2.35434	0.718713	0.938088	0	0
BRCA2	L2929W	0	VUS	1.50896e-05	-11.1015	3.38394	3.98058e-06	-12.4341	3.38225	4.74245e-05	-9.95632	3.3928	0.0223341	-3.77905	3.40829	8.12266e-06	-11.7208	3.38918	0.000736662	-7.21264	3.39419	0.015569	-4.14678	3.42532	0.00189243	-6.268	3.40561	0.000101503	-9.19532	3.3818	0.309355	-0.803135	0.174849	-1.55164	0.564804	0.260684	0.251357	-1.09139	0.505732	0.0229276	0.144588	-1.77769	0.176212	-1.54222	0	0
BRCA2	L2972W	0	VUS	0.109129	-2.09966	1.88723	0.115814	-2.03268	1.88212	0.312815	-0.786991	1.86593	0.835629	1.62606	1.83832	0.24416	-1.13001	1.87039	0.327815	-0.718084	1.87332	0.922132	2.47168	1.83731	0.688184	0.791641	1.83936	0.11864	-2.00537	1.88346	0.358339	-0.582581	0.674209	0.727286	0.34701	-0.632208	0.58042	0.324499	0.340929	-0.659159	0.746247	1.0787	0.624685	0.509481	0.193699	2
BRCA2	L3011P	0	VUS	0.00071799	-7.23834	2.7024	0.00022879	-8.38248	2.69913	0.009097	-4.69067	2.70391	0.137679	-1.8347	2.72069	0.00157787	-6.4501	2.70399	0.0040856	-5.49619	2.71325	0.268622	-1.00162	2.70365	0.0487934	-2.97014	2.7182	0.00293942	-5.8266	2.69806	0.25807	-1.05603	0.8383	1.64563	0.349739	-0.620185	0.527358	0.109541	0.276942	-0.959681	0.747607	1.08589	0.430378	-0.28031	-0.245743	13
BRCA2	L3101R	0	VUS	0.995613	5.42473	0.414929	0.998469	6.48062	0.405748	0.999703	8.12163	0.428338	0.999893	9.1414	0.453607	0.999899	9.20181	0.41492	0.999718	8.17399	0.428132	0.999996	12.4621	0.457808	0.999977	10.6932	0.441236	0.994314	5.16402	0.411133	0.455935	-0.176718	0.943594	2.81711	0.34823	-0.626826	0.658544	0.656815	0.399186	-0.408858	0.971164	3.51688	0.789244	1.32038	0.575262	5
BRCA2	L3125H	0	VUS	0.998956	6.86367	0.111451	0.998642	6.60016	0.111081	0.999915	9.37681	0.106955	0.999994	12.0896	0.0887327	0.999881	9.03233	0.110475	0.999931	9.58615	0.117033	1	15.0196	0.0827434	0.999994	12.0909	0.0957459	0.998592	6.5639	0.107816	0.307952	-0.809713	0.950702	2.95932	0.722262	0.95571	0.985222	4.19972	0.681644	0.761337	0.928578	2.56506	0.982683	4.03859	0	0
BRCA2	L3125R	0	VUS	0.999401	7.41995	-0.129349	0.999227	7.1642	-0.129348	0.999974	10.5414	-0.151885	0.999999	13.7659	-0.175516	0.999971	10.4537	-0.147942	0.999982	10.9442	-0.15204	1	18.1748	-0.187976	0.999999	13.9279	-0.169296	0.99929	7.24923	-0.130218	0.308634	-0.806513	0.975373	3.67898	0.723676	0.962769	0.990323	4.62833	0.684369	0.773922	0.963175	3.26406	0.989703	4.56551	0	0
BRCA2	L3180R	0	VUS	0.000568887	-7.47126	2.83131	0.000354828	-7.94352	2.83343	0.00582524	-5.13971	2.8446	0.0975717	-2.2245	2.86715	0.00142249	-6.55392	2.84049	0.00483434	-5.32716	2.85876	0.237364	-1.16718	2.80931	0.0601112	-2.74957	2.83385	0.00217734	-6.12747	2.83526	0.311453	-0.793335	0.182013	-1.50277	0.350255	-0.617918	0.620881	0.493288	0.311189	-0.794567	0.210441	-1.32227	0.593439	0.378199	0	0
BRCA2	M2634T	0	VUS	4.28806e-05	-10.057	3.20204	7.74258e-06	-11.7688	3.19968	0.00107304	-6.83619	3.2018	0.0610508	-2.73305	3.22122	0.000199288	-8.52056	3.2022	0.00186203	-6.28422	3.20469	0.349399	-0.621683	3.20201	0.0723168	-2.55163	3.20752	0.000303839	-8.09871	3.20221	0.288238	-0.903957	0.814962	1.48258	0.721562	0.952223	0.983192	4.06894	0.66436	0.682783	0.773138	1.22611	0.97749	3.77102	-0.0931559	1
BRCA2	M2676T	2	Neut	1.07293e-06	-13.7451	4.16311	1.1042e-07	-16.019	4.16126	2.36679e-06	-12.954	4.13959	0.000620862	-7.38378	4.0948	3.22622e-07	-14.9468	4.15215	1.07955e-05	-11.4364	4.13568	0.00028607	-8.15899	4.09603	4.11557e-05	-10.0981	4.12361	3.73995e-05	-10.1938	4.16006	0.288238	-0.903957	0.119678	-1.99548	0.721562	0.952223	0.132106	-1.88246	0.66436	0.682783	0.0774416	-2.47763	0.10671	-2.1248	0	0
BRCA2	N2622S	0	VUS	0.723247	0.960625	1.19757	0.86265	1.83747	1.16016	0.731205	1.00075	1.22186	0.994429	5.18453	1.22073	0.885749	2.04803	1.17869	0.990231	4.61871	1.17263	0.995983	5.51312	1.23	0.985062	4.18882	1.20667	0.700226	0.848374	1.20098	0.508561	0.0342458	0.030092	-3.47294	0.561363	0.246696	0.774263	1.23254	0.641035	0.579861	0.0884335	-2.33291	0.848829	1.72545	0.774858	7
BRCA2	N2781I	0	VUS	0.999375	7.37669	-0.0191025	0.999185	7.11095	-0.0194188	0.999983	10.9539	-0.0318666	0.999998	13.1768	-0.0626965	0.999972	10.4704	-0.0256122	0.999972	10.4995	-0.0329378	1	17.3161	-0.0706759	0.999999	13.7222	-0.0521063	0.999169	7.09201	-0.0193449	0.30925	-0.803628	0.985728	4.23509	0.721282	0.950832	0.99749	5.98503	0.681017	0.75845	0.983898	4.11261	0.997311	5.91607	0	0
BRCA2	N3124H	0	VUS	5.96349e-06	-12.0298	3.65621	1.28505e-06	-13.5647	3.65622	6.39224e-05	-9.65778	3.65134	0.0237954	-3.71418	3.63817	1.27575e-06	-13.572	3.66121	0.000550974	-7.50327	3.6595	0.0231794	-3.74104	3.61666	0.0032929	-5.71269	3.63341	0.000103679	-9.17411	3.65997	0.309353	-0.803144	0.276144	-0.963668	0.721136	0.950102	0.785584	1.29851	0.680501	0.756073	0.194794	-1.41915	0.719394	0.941457	0	0
BRCA2	N3124I	4	Path	0.999276	7.22982	0.0411849	0.999997	12.6777	0.0445221	0.999933	9.61783	0.0360823	0.999998	13.0209	0.0231097	1	14.9323	0.0411672	1	15.7187	0.0406347	1	16.265	0.0184122	1	18.1147	0.0263371	0.999063	6.97204	0.045527	0.309353	-0.803144	0.867563	1.87958	0.721136	0.950102	0.907108	2.27882	0.680501	0.756073	0.81334	1.47186	0.881328	2.00506	2.56273	8
BRCA2	N3124K	0	VUS	0.997866	6.1477	0.272985	0.997176	5.8668	0.273384	0.996197	5.56824	0.285686	0.999984	11.0335	0.277286	0.994013	5.11208	0.286312	0.999862	8.89138	0.277721	0.999975	10.5912	0.275631	0.99962	7.87478	0.281745	0.997116	5.84577	0.272389	0.309554	-0.802204	0.484465	-0.0621596	0.721737	0.953095	0.296106	-0.865913	0.684908	0.776419	0.275567	-0.966559	0.166119	-1.61338	0	0
BRCA2	P2589H	2	Neut	2.64806e-05	-10.5391	3.30273	3.6572e-06	-12.5188	3.30498	0.000170696	-8.67546	3.30974	0.00270012	-5.91175	3.32962	7.78651e-06	-11.7631	3.30853	5.69809e-05	-9.77274	3.30755	0.00547896	-5.20135	3.33176	0.000522968	-7.55547	3.31474	0.000226713	-8.3916	3.30309	0.309554	-0.802204	0.293512	-0.878388	0.721737	0.953095	0.596198	0.389647	0.684908	0.776419	0.206572	-1.34572	0.521892	0.0876244	-0.323906	2
BRCA2	P2608A	0	VUS	3.05722e-05	-10.3954	3.19153	7.12162e-06	-11.8524	3.1918	0.000212101	-8.45823	3.18928	0.00385604	-5.55425	3.20237	2.478e-05	-10.6054	3.18949	0.00011207	-9.09628	3.18959	0.00777801	-4.84865	3.20227	0.00116509	-6.75379	3.19239	0.00026948	-8.21875	3.19288	0.276561	-0.961586	0.232929	-1.19185	0.058815	-2.77274	0.0728784	-2.54329	0.0521827	-2.89941	0.184013	-1.48939	0.0617071	-2.72166	-0.151826	1
BRCA2	P2639A	0	VUS	4.35789e-05	-10.0409	3.23534	6.12541e-06	-12.0031	3.23125	0.00248779	-5.99387	3.23603	0.0153229	-4.16296	3.27139	0.000132792	-8.92659	3.23411	0.000300828	-8.10867	3.24148	0.204856	-1.35621	3.24793	0.0220839	-3.79057	3.24946	0.000204181	-8.4963	3.23098	0.228061	-1.21929	0.782498	1.28028	0.3441	-0.645077	0.970276	3.48563	0.256416	-1.06468	0.690394	0.801963	0.945798	2.85932	-0.408208	1
BRCA2	P2639L	0	VUS	0.00411788	-5.48829	2.47452	0.000600339	-7.41742	2.47392	0.0391804	-3.19961	2.48031	0.576662	0.309084	2.41215	0.00340297	-5.6797	2.48286	0.026628	-3.5988	2.49025	0.876403	1.9588	2.36436	0.309786	-0.801121	2.44988	0.0083201	-4.78073	2.47264	0.214972	-1.29521	0.420227	-0.321843	0.720314	0.946018	0.9852	4.19822	0.6008	0.408799	0.238103	-1.16311	0.961401	3.21517	-0.495929	2
BRCA2	P2767S	0	VUS	0.000273667	-8.20332	2.90815	6.03026e-05	-9.71608	2.90825	0.00242977	-6.01753	2.91373	0.166455	-1.61096	2.92602	0.000373444	-7.89237	2.91089	0.00732161	-4.90958	2.91659	0.333141	-0.694014	2.91216	0.0835679	-2.39483	2.92038	0.000870467	-7.04561	2.90906	0.311792	-0.791754	0.702733	0.860346	0.723837	0.963576	0.937312	2.70485	0.68319	0.768471	0.628733	0.526784	0.923362	2.48893	0	0
BRCA2	P2798L	0	VUS	3.71214e-06	-12.5039	3.7164	5.40417e-07	-14.4309	3.71543	1.33444e-05	-11.2244	3.71662	0.0170748	-4.05293	3.7214	3.01839e-05	-10.4082	3.71449	0.000423596	-7.76631	3.71735	0.0633001	-2.69448	3.72267	0.00809399	-4.80851	3.71829	3.68358e-05	-10.209	3.7161	0.310925	-0.7958	0.00347523	-5.65861	0.72737	0.981321	0.956355	3.08705	0.68667	0.784595	0.00466943	-5.36204	0.935642	2.67678	0	0
BRCA2	P2800H	0	VUS	0.000870534	-7.04553	2.69587	0.000456229	-7.69206	2.69426	0.0040993	-5.49283	2.70395	0.340923	-0.659184	2.68771	0.000621415	-7.38289	2.70178	0.0216355	-3.81155	2.70998	0.677919	0.744223	2.63239	0.211364	-1.31672	2.69122	0.00256211	-5.96436	2.69192	0.309099	-0.804334	0.0213147	-3.82681	0.722269	0.955745	0.98734	4.35657	0.681846	0.76227	0.0303327	-3.46473	0.983339	4.07788	0	0
BRCA2	P2800R	0	VUS	0.0250921	-3.65979	2.13925	0.0152253	-4.16945	2.14037	0.057022	-2.80561	2.13962	0.831209	1.59422	2.06614	0.0202892	-3.87717	2.14221	0.206921	-1.34358	2.12198	0.92674	2.53766	2.05743	0.54068	0.163081	2.08185	0.0336507	-3.35749	2.13841	0.311874	-0.791374	0.0215146	-3.81728	0.723392	0.961349	0.981588	3.97617	0.68467	0.775316	0.0319297	-3.41177	0.974897	3.65936	0	0
BRCA2	P2800S	0	VUS	0.00178478	-6.32668	2.70441	0.000886698	-7.02712	2.70331	0.00457506	-5.38255	2.72623	0.372359	-0.52211	2.67126	0.00115934	-6.75874	2.71668	0.0309971	-3.44237	2.72226	0.61963	0.487976	2.61307	0.193708	-1.42609	2.69488	0.00385997	-5.55323	2.70205	0.311251	-0.794279	0.0109553	-4.50291	0.720736	0.948117	0.983229	4.07121	0.683125	0.768171	0.0147864	-4.19915	0.975498	3.6842	0	0
BRCA2	P3039L	0	VUS	1.9298e-05	-10.8555	3.50391	4.04508e-06	-12.418	3.50678	3.74708e-05	-10.1919	3.51267	0.00166608	-6.39561	3.53129	2.18119e-05	-10.733	3.50962	6.27128e-05	-9.67688	3.51381	0.00115817	-6.75976	3.54504	0.000228155	-8.38526	3.52459	9.79217e-05	-9.23124	3.50424	0.311755	-0.791925	0.0933195	-2.27376	0.0593607	-2.76293	0.00232244	-6.06281	0.0577218	-2.79266	0.0921149	-2.28808	0.00259853	-5.95021	0	0
BRCA2	P3063S	2	Neut	9.01002e-06	-11.6172	3.52707	2.30328e-06	-12.9812	3.52912	1.31343e-05	-11.2403	3.52141	0.00134866	-6.60729	3.50606	1.74921e-06	-13.2563	3.52541	3.77909e-05	-10.1834	3.5178	0.000639911	-7.35354	3.50519	0.000130613	-8.94314	3.50538	7.35551e-05	-9.5174	3.52799	0.311755	-0.791925	0.18393	-1.48994	0.0593607	-2.76293	0.00182138	-6.30634	0.0577218	-2.79266	0.123284	-1.96169	0.0016642	-6.39675	0	0
BRCA2	P3150L	0	VUS	0.0710925	-2.57003	2.00857	0.0597406	-2.75614	2.00762	0.0612479	-2.72962	2.03195	0.891163	2.10267	1.9067	0.0299648	-3.47731	2.02778	0.384029	-0.472483	1.95437	0.87863	1.97952	1.92942	0.514118	0.0564883	1.96772	0.0787591	-2.45933	2.00725	0.328136	-0.716628	0.0298803	-3.48022	0.722267	0.955732	0.672474	0.719395	0.696471	0.830548	0.0326903	-3.38744	0.641205	0.580598	0.0773668	1
BRCA2	Q2491L	0	VUS	0.000188621	-8.57558	2.92808	0.00010242	-9.18633	2.9251	0.00148833	-6.50861	2.93153	0.173968	-1.55776	2.93414	0.000242254	-8.32528	2.93264	0.00757634	-4.87512	2.93799	0.380772	-0.486274	2.90739	0.089686	-2.31747	2.93353	0.000988773	-6.91806	2.92649	0.309873	-0.800714	0.202125	-1.37306	0.719469	0.94183	0.971257	3.52021	0.68369	0.77078	0.210652	-1.321	0.965353	3.32729	0	0
BRCA2	Q2491P	0	VUS	0.0417221	-3.13411	2.09465	0.0276314	-3.56078	2.09221	0.13163	-1.88662	2.0906	0.856504	1.78655	1.98556	0.0550553	-2.84279	2.1016	0.267572	-1.00698	2.06399	0.959236	3.15834	1.97143	0.671519	0.715064	2.00539	0.0510995	-2.92153	2.08921	0.312098	-0.790329	0.332172	-0.698377	0.723411	0.961444	0.985875	4.24555	0.686168	0.782263	0.325665	-0.727857	0.981828	3.98951	0	0
BRCA2	Q2561P	0	VUS	0.995963	5.50809	0.407868	0.995526	5.405	0.40885	0.996286	5.59197	0.433973	0.999912	9.3335	0.44571	0.99438	5.17582	0.426521	0.998938	6.84683	0.436041	0.999919	9.42503	0.457509	0.99831	6.38142	0.450221	0.995043	5.30191	0.407068	0.309101	-0.804324	0.424504	-0.304311	0.345263	-0.639928	0.11768	-2.01459	0.310532	-0.797633	0.317297	-0.766223	0.0977529	-2.22245	0	0
BRCA2	Q2655R	0	VUS	0.190777	-1.44497	1.86427	0.0914017	-2.29664	1.92153	0.40368	-0.390157	1.80265	0.903826	2.24048	1.69912	0.179463	-1.51999	1.89763	0.346911	-0.632647	1.85256	0.957223	3.10804	1.70115	0.661229	0.668775	1.77128	0.193295	-1.42874	1.86472	0.255288	-1.07061	0.642737	0.587262	0.557325	0.230313	0.805496	1.42101	0.461092	-0.155948	0.524247	0.0970633	0.702655	0.859974	-0.268903	2
BRCA2	Q2829R	0	VUS	0.000147556	-8.82116	3.14128	1.74067e-05	-10.9586	3.14073	0.000131258	-8.93821	3.15269	0.00521302	-5.25137	3.21138	1.63902e-05	-11.0188	3.14513	0.000156413	-8.76285	3.15808	0.00228928	-6.07723	3.22091	0.000284913	-8.16304	3.18063	0.000418466	-7.7785	3.14567	0.259175	-1.05026	0.00717452	-4.93002	0.058238	-2.78321	0.00427472	-5.45075	0.0484204	-2.9782	0.00388899	-5.54571	0.00218239	-6.12515	-0.245097	2
BRCA2	Q2858R	2	Neut	5.26956e-06	-12.1536	3.6663	2.57611e-06	-12.8692	3.66547	9.29792e-06	-11.5857	3.66137	0.00100173	-6.90503	3.65746	8.29411e-07	-14.0025	3.6634	2.36867e-05	-10.6506	3.65944	0.000437938	-7.73299	3.65811	7.34996e-05	-9.51816	3.66083	4.56721e-05	-9.99398	3.66562	0.259175	-1.05026	0.00168498	-6.38432	0.058238	-2.78321	0.000762324	-7.17838	0.0484204	-2.9782	0.000887594	-7.02611	0.000305669	-8.0927	0	0
BRCA2	Q2925H	0	VUS	0.0254163	-3.64662	2.2745	0.0182737	-3.98385	2.27472	0.0150851	-4.17885	2.31405	0.531571	0.126454	2.22003	0.00517786	-5.25817	2.30665	0.0772966	-2.47966	2.30159	0.279216	-0.948353	2.35598	0.0699985	-2.58671	2.35525	0.033136	-3.37344	2.27008	0.310031	-0.799972	0.0370698	-3.25718	0.346247	-0.635577	0.00644505	-5.03798	0.313932	-0.781802	0.0174581	-4.03034	0.00319635	-5.74255	0	0
BRCA2	Q2925K	0	VUS	0.801614	1.39641	1.02412	0.776293	1.24419	1.03746	0.625602	0.513394	1.19888	0.994028	5.11469	1.12824	0.523296	0.0932504	1.22973	0.94863	2.91596	1.03694	0.98532	4.20647	1.15702	0.871663	1.91574	1.16125	0.777787	1.25282	1.03543	0.312817	-0.786983	0.0264688	-3.60496	0.556638	0.227529	0.143997	-1.78248	0.506734	0.0269368	0.0220598	-3.79169	0.0873105	-2.34693	0	0
BRCA2	Q2925R	0	VUS	0.105684	-2.13561	1.93784	0.0171707	-4.04723	1.96423	0.0679801	-2.61814	1.97812	0.886481	2.05529	1.82729	0.00570799	-5.16016	1.98685	0.13942	-1.82011	1.96021	0.807705	1.43517	1.86769	0.176153	-1.54263	1.99239	0.118925	-2.00265	1.93362	0.183216	-1.49471	0.0820162	-2.41526	0.557465	0.230881	0.294595	-0.87317	0.393898	-0.430957	0.0225434	-3.76951	0.10582	-2.13416	-0.716527	3
BRCA2	Q3026E	0	VUS	0.000178482	-8.63084	2.98719	7.04373e-05	-9.56072	2.98707	0.00016673	-8.69897	2.99402	0.00835302	-4.77674	3.04056	4.50304e-05	-10.0081	2.99191	0.000324602	-8.03258	2.99666	0.00418163	-5.47286	3.0444	0.000813914	-7.11284	3.01474	0.000643846	-7.34741	2.98873	0.300745	-0.843751	0.0292595	-3.50186	0.0584825	-2.77876	0.00345053	-5.66577	0.0560694	-2.82346	0.0252285	-3.65423	0.00301826	-5.80005	-0.0387991	3
BRCA2	Q3126P	0	VUS	1.55932e-06	-13.3713	3.86765	5.93127e-07	-14.3379	3.87229	8.53785e-05	-9.36833	3.86262	0.00367152	-5.60347	3.83295	5.58872e-06	-12.0948	3.86855	0.000121971	-9.0116	3.86655	0.0103562	-4.55976	3.81158	0.00158843	-6.44342	3.83337	3.80236e-05	-10.1773	3.87242	0.308839	-0.805553	0.804375	1.41387	0.349086	-0.623061	0.51212	0.0484878	0.311811	-0.791665	0.732823	1.00899	0.446541	-0.214657	-0.0074655	1
BRCA2	R2488G	0	VUS	0.000682649	-7.28885	2.75523	0.000222656	-8.40966	2.75179	0.00258851	-5.95408	2.76869	0.194732	-1.41955	2.77693	0.000607075	-7.40625	2.76404	0.0112263	-4.4782	2.77104	0.128524	-1.91407	2.80275	0.0323799	-3.3973	2.78533	0.00214693	-6.14157	2.75444	0.311781	-0.791807	0.617065	0.47711	0.565557	0.263745	0.194249	-1.42264	0.513204	0.0528286	0.46676	-0.133155	0.130438	-1.89709	0	0
BRCA2	R2488S	0	VUS	0.000319707	-8.04779	2.87892	8.3659e-05	-9.38868	2.87636	0.000674096	-7.30146	2.88545	0.118291	-2.00872	2.904	0.000136605	-8.89828	2.88274	0.00484079	-5.32583	2.88809	0.0583706	-2.7808	2.90991	0.0116365	-4.4419	2.90054	0.0010576	-6.8507	2.87965	0.30234	-0.836181	0.543044	0.172602	0.564938	0.261227	0.110659	-2.08403	0.506136	0.0245468	0.398316	-0.412485	0.0574187	-2.79825	-0.0353629	1
BRCA2	R2494Q	0	VUS	0.00114118	-6.77455	2.68187	0.00050765	-7.58521	2.67912	0.00271288	-5.90703	2.69007	0.262935	-1.03077	2.68796	0.000410144	-7.79859	2.6872	0.0148878	-4.19222	2.69596	0.19986	-1.38717	2.71125	0.0489767	-2.96619	2.70065	0.00324248	-5.72817	2.67809	0.310145	-0.799444	0.187383	-1.46711	0.559069	0.237384	0.606207	0.431395	0.507338	0.0293556	0.140083	-1.8146	0.508136	0.0325468	0	0
BRCA2	R2502C	0	VUS	9.24016e-06	-11.5919	3.84472	1.08147e-06	-13.7372	3.85145	6.78746e-05	-9.59778	3.82677	0.000869058	-7.04723	3.79466	5.99329e-06	-12.0249	3.84249	2.44719e-05	-10.618	3.82055	0.00267894	-5.91965	3.7935	0.000545088	-7.51402	3.79831	6.8353e-05	-9.59076	3.84936	0.313214	-0.785135	0.323049	-0.739797	0.0589723	-2.76991	0.0177182	-4.01528	0.0572448	-2.80147	0.290055	-0.895117	0.0215199	-3.81702	0	0
BRCA2	R2520L	0	VUS	0.000111466	-9.10168	3.055	2.67981e-05	-10.5272	3.05251	0.000584571	-7.44405	3.06038	0.110321	-2.08747	3.07502	6.91843e-05	-9.57867	3.0586	0.00472829	-5.34945	3.06111	0.141736	-1.80094	3.07599	0.030614	-3.45521	3.07258	0.000351805	-7.95208	3.0553	0.32303	-0.739881	0.208692	-1.33283	0.722001	0.954411	0.845119	1.69682	0.686957	0.785931	0.151812	-1.72046	0.803786	1.41013	0.0552711	2
BRCA2	R2625K	0	VUS	2.39758e-06	-12.941	3.87458	9.45169e-07	-13.8719	3.87434	1.03195e-05	-11.4815	3.8683	0.000788252	-7.1449	3.84029	5.1825e-07	-14.4728	3.86766	2.58978e-05	-10.5613	3.85923	0.000490695	-7.6192	3.84196	7.71014e-05	-9.47031	3.85714	4.16056e-05	-10.0872	3.87604	0.309343	-0.803192	0.190348	-1.44775	0.058973	-2.76989	0.00495185	-5.30303	0.0588272	-2.77252	0.168596	-1.59561	0.00638283	-5.04774	0	0
BRCA2	R2625S	0	VUS	0.512536	0.0501549	1.43152	0.467092	-0.131823	1.44519	0.642634	0.586816	1.42094	0.981037	3.9461	1.41825	0.520218	0.0809146	1.44055	0.816945	1.49579	1.38363	0.981315	3.96115	1.44069	0.867734	1.88107	1.4264	0.50284	0.0113608	1.43585	0.312353	-0.789141	0.576012	0.306422	0.560666	0.243866	0.0968963	-2.2322	0.509605	0.0384251	0.444508	-0.222886	0.0664513	-2.64252	0	0
BRCA2	R2659G	0	VUS	0.852059	1.75084	0.984138	0.832962	1.60677	0.988045	0.991976	4.81724	0.985593	0.998661	6.61413	1.05681	0.986332	4.27893	0.971275	0.986453	4.28796	0.99615	0.999945	9.80679	1.07324	0.999321	7.29456	1.0403	0.827289	1.56654	0.993341	0.310364	-0.798419	0.940111	2.75351	0.716701	0.928155	0.984503	4.15151	0.679773	0.75273	0.926552	2.5349	0.982105	4.00518	0	0
BRCA2	R2678G	0	VUS	1.39447e-06	-13.483	3.96413	5.05458e-08	-16.8004	3.96391	3.58036e-06	-12.54	3.96137	0.00657808	-5.01741	3.94583	9.46884e-08	-16.1727	3.96321	7.17292e-05	-9.54254	3.96027	0.00538463	-5.21881	3.94681	0.000233961	-8.36012	3.95058	3.18427e-05	-10.3547	3.9647	0.229294	-1.2123	0.165745	-1.61609	0.559027	0.237213	0.444891	-0.221337	0.443177	-0.228277	0.0802931	-2.43837	0.275441	-0.96719	-0.391927	1
BRCA2	R2784Q	0	VUS	0.974438	3.64076	0.620758	0.996443	5.63541	0.610347	0.99738	5.94182	0.664629	0.999532	7.66744	0.737106	0.999428	7.46567	0.650276	0.999356	7.34663	0.680868	0.999934	9.63072	0.737835	0.999928	9.53396	0.717284	0.968651	3.43071	0.615985	0.562137	0.249841	0.669602	0.706386	0.560541	0.243356	0.805301	1.41976	0.671508	0.715012	0.891896	2.11026	0.920058	2.44313	0.990422	10
BRCA2	R2784W	0	VUS	0.998793	6.71838	0.0788632	0.99968	8.04842	0.0779821	0.999292	7.25285	0.0716239	0.999995	12.2199	0.0530906	0.999774	8.39656	0.0769252	0.999982	10.9339	0.0710115	0.999998	13.1967	0.0467324	0.999981	10.8542	0.0537195	0.998585	6.55909	0.0782118	0.479253	-0.0830376	0.6472	0.606754	0.723705	0.962913	0.674391	0.728115	0.776867	1.2475	0.704391	0.868297	0.740208	1.04705	0.65331	15
BRCA2	R2787C	0	VUS	4.95167e-05	-9.91315	3.14787	1.31333e-05	-11.2403	3.15103	0.000314412	-8.06449	3.154	0.00448409	-5.40273	3.1733	3.11844e-05	-10.3756	3.15431	0.000197379	-8.53019	3.15488	0.00399695	-5.51822	3.17732	0.00112814	-6.78605	3.16176	0.000256996	-8.26619	3.14979	0.310038	-0.799944	0.306471	-0.816671	0.0587076	-2.77468	0.00728196	-4.91505	0.0584119	-2.78005	0.300482	-0.845006	0.00935982	-4.66193	0	0
BRCA2	R2787H	2	Neut	1.56537e-05	-11.0648	3.43755	2.00442e-06	-13.1202	3.43783	2.57939e-05	-10.5653	3.43878	0.00181525	-6.30972	3.44804	2.17489e-06	-13.0385	3.43968	4.25863e-05	-10.0639	3.44082	0.000756054	-7.18664	3.44837	0.000110447	-9.11086	3.43629	0.000106321	-9.14894	3.43912	0.310038	-0.799944	0.0846995	-2.38014	0.0587076	-2.77468	0.00489246	-5.31516	0.0584119	-2.78005	0.0657337	-2.65415	0.00458311	-5.38078	-0.149075	5
BRCA2	R2824G	0	VUS	0.999437	7.48102	-0.129149	0.99926	7.20856	-0.127431	0.999933	9.6151	-0.147069	0.999999	13.569	-0.181665	0.999893	9.13902	-0.13905	0.999983	10.9787	-0.148247	1	16.0399	-0.189869	0.999997	12.8067	-0.170803	0.999336	7.31632	-0.128672	0.314538	-0.778986	0.510058	0.0402355	0.724315	0.965969	0.890931	2.10028	0.686256	0.782673	0.481948	-0.0722381	0.881	2.00193	0	0
BRCA2	R2842C	0	VUS	0.685356	0.778496	1.24243	0.584248	0.340238	1.2643	0.831973	1.59967	1.23793	0.995866	5.48432	1.24389	0.676609	0.738231	1.25988	0.931052	2.60296	1.22142	0.999689	8.07513	1.24773	0.978175	3.80262	1.23309	0.664312	0.682571	1.24742	0.269325	-0.998052	0.0269681	-3.58576	0.721765	0.953235	0.987959	4.40733	0.653676	0.635236	0.0308876	-3.44602	0.980567	3.92118	-0.194975	5
BRCA2	R2842G	0	VUS	0.540152	0.160956	1.40456	0.49818	-0.00727875	1.41342	0.829993	1.58558	1.3601	0.991235	4.72819	1.41108	0.733602	1.01298	1.36418	0.903398	2.23557	1.35865	0.99913	7.04618	1.41791	0.98346	4.08532	1.38607	0.525418	0.10176	1.41117	0.3099	-0.800587	0.0438495	-3.08215	0.723659	0.962684	0.991507	4.76001	0.684319	0.773692	0.0687727	-2.6057	0.989823	4.57744	0	0
BRCA2	R2842H	1	Neut	0.0190398	-3.942	2.16997	0.00833573	-4.77883	2.16871	0.247698	-1.11093	2.17293	0.835829	1.62751	2.19602	0.0634293	-2.6923	2.17107	0.122553	-1.96847	2.17712	0.985745	4.23629	2.1969	0.896811	2.16228	2.18263	0.0240405	-3.70368	2.16837	0.3099	-0.800587	0.0579667	-2.78817	0.723659	0.962684	0.990767	4.67568	0.684319	0.773692	0.0813289	-2.42443	0.98899	4.49785	0	0
BRCA2	R2842L	0	VUS	0.00719213	-4.92755	2.36727	0.00327923	-5.71686	2.37188	0.0805485	-2.43492	2.36313	0.665299	0.687001	2.31042	0.0219242	-3.79799	2.37388	0.0780213	-2.46954	2.37006	0.947837	2.89981	2.27747	0.58442	0.340945	2.29852	0.011872	-4.42163	2.36961	0.289943	-0.895658	0.148978	-1.74264	0.723381	0.961297	0.997283	5.90566	0.667525	0.697014	0.169656	-1.58807	0.996356	5.61111	-0.0827781	2
BRCA2	R2842P	0	VUS	0.921521	2.4632	0.831259	0.911254	2.32904	0.83513	0.982602	4.03383	0.850105	0.999624	7.88661	0.88625	0.974317	3.63591	0.841715	0.995521	5.40395	0.853918	0.999975	10.5776	0.889581	0.998916	6.82609	0.877786	0.905819	2.26362	0.834109	0.309991	-0.800161	0.151268	-1.72469	0.725029	0.969548	0.993953	5.10209	0.683975	0.772101	0.169645	-1.58814	0.994295	5.16065	0	0
BRCA2	R2888C	1	Neut	2.21173e-06	-13.0217	3.72455	3.76377e-07	-14.7927	3.72296	1.40509e-05	-11.1728	3.72035	0.000825674	-7.09848	3.71552	7.30774e-07	-14.1292	3.72277	2.08506e-05	-10.7781	3.72219	0.000448468	-7.70922	3.71383	8.33529e-05	-9.39234	3.71564	4.43621e-05	-10.0231	3.72258	0.309991	-0.800161	0.00868662	-4.73725	0.725029	0.969548	0.275386	-0.967465	0.683975	0.772101	0.00920383	-4.67889	0.240619	-1.14929	0	0
BRCA2	R2892S	0	VUS	1.20758e-06	-13.6269	3.98188	8.75335e-08	-16.2512	3.98029	4.31614e-06	-12.3531	3.97743	0.000617735	-7.38883	3.97382	1.90213e-07	-15.4751	3.97642	1.30388e-05	-11.2476	3.97531	0.000316197	-8.05883	3.97353	5.36027e-05	-9.83386	3.97336	2.75794e-05	-10.4984	3.98204	0.30998	-0.800211	0.0560088	-2.82461	0.0582613	-2.78279	0.00156135	-6.46064	0.058221	-2.78352	0.0399941	-3.17821	0.00117673	-6.74384	0	0
BRCA2	R2973C	1	Neut	0.000141699	-8.86167	2.94306	3.8371e-05	-10.1682	2.94323	0.000261109	-8.25031	2.948	0.0103163	-4.56366	2.98977	3.18723e-05	-10.3537	2.94872	0.000408616	-7.80233	2.95404	0.00342211	-5.67407	2.99307	0.000638335	-7.35601	2.96745	0.000793356	-7.13845	2.94267	0.30998	-0.800211	0.130965	-1.89245	0.0582613	-2.78279	0.000728439	-7.22388	0.058221	-2.78352	0.0758249	-2.50047	0.000736151	-7.21334	0	0
BRCA2	R2973H	0	VUS	0.000954256	-6.95362	2.65126	0.000497379	-7.60566	2.64777	0.00106933	-6.83965	2.65941	0.0415476	-3.13848	2.69685	0.000260773	-8.2516	2.65468	0.00205399	-6.18591	2.66388	0.0131897	-4.31504	2.70149	0.0026765	-5.92057	2.67751	0.00275954	-5.88993	2.65089	0.309721	-0.801426	0.031867	-3.4138	0.059092	-2.76775	0.00140079	-6.56932	0.0569499	-2.80695	0.0219382	-3.79734	0.00130964	-6.63669	0	0
BRCA2	R2991C	0	VUS	1.45929e-05	-11.135	3.43673	2.31643e-06	-12.9755	3.43904	3.48641e-05	-10.264	3.43595	0.0321127	-3.40586	3.43349	1.94211e-06	-13.1517	3.43494	0.000885992	-7.02792	3.43772	0.0181518	-3.99067	3.43277	0.00283557	-5.86267	3.43773	7.97051e-05	-9.4371	3.43962	0.308692	-0.806241	0.0123508	-4.3816	0.727328	0.98111	0.284778	-0.920882	0.682063	0.76327	0.00816077	-4.80022	0.208272	-1.33537	0	0
BRCA2	R2991H	0	VUS	1.77335e-05	-10.94	3.40246	9.08396e-06	-11.609	3.39792	2.10521e-05	-10.7685	3.40339	0.00906526	-4.6942	3.42782	2.3145e-06	-12.9763	3.40454	0.000275057	-8.19826	3.40431	0.00365141	-5.60898	3.43351	0.00058096	-7.45025	3.41577	0.000116378	-9.05855	3.39845	0.30804	-0.809301	0.0051627	-5.26112	0.349769	-0.620056	0.0108842	-4.5095	0.312745	-0.787319	0.00312144	-5.76634	0.0061229	-5.08958	0	0
BRCA2	R3007G	0	VUS	0.128617	-1.91324	1.95623	0.134994	-1.8575	1.95024	0.21445	-1.29831	1.94116	0.893636	2.12843	1.73774	0.158934	-1.66618	1.95888	0.445396	-0.219291	1.85646	0.868304	1.88605	1.7777	0.628051	0.523864	1.81558	0.136898	-1.84129	1.95319	0.351691	-0.611612	0.693059	0.814461	0.561857	0.248702	0.28068	-0.941089	0.538019	0.152369	0.644305	0.594099	0.255183	-1.07116	0.165686	4
BRCA2	R3052Q	0	VUS	0.806053	1.42457	1.06855	0.78762	1.31064	1.07299	0.928536	2.56441	1.05395	0.997851	6.14056	1.11152	0.892327	2.11474	1.05	0.975385	3.67947	1.05317	0.998866	6.78081	1.11749	0.985337	4.20764	1.09235	0.780535	1.26879	1.07474	0.310709	-0.796808	0.247486	-1.11206	0.559709	0.239982	0.770528	1.2113	0.513491	0.0539775	0.235055	-1.17998	0.722209	0.955443	0	0
BRCA2	R3052W	5	Path	0.999444	7.49478	-0.0663605	0.997971	6.19806	-0.0667496	0.999775	8.39767	-0.0741084	0.999998	13.3318	-0.0867504	0.99886	6.77567	-0.070101	0.999948	9.86116	-0.0743404	1	14.9111	-0.0894993	0.999944	9.7947	-0.083841	0.999294	7.25481	-0.0661657	0.310709	-0.796808	0.532682	0.130913	0.559709	0.239982	0.603182	0.41874	0.513491	0.0539775	0.430249	-0.280836	0.517274	0.0691226	-0.407708	8
BRCA2	R3128Q	0	VUS	1.59173e-06	-13.3507	3.8445	1.38496e-07	-15.7924	3.84448	1.24601e-05	-11.293	3.83644	0.000717922	-7.23843	3.82008	8.5656e-07	-13.9703	3.83972	1.27022e-05	-11.2737	3.83483	0.000475019	-7.65168	3.81872	6.43658e-05	-9.65086	3.82613	2.69591e-05	-10.5212	3.84568	0.259018	-1.05108	0.65177	0.626829	0.0582971	-2.78214	0.00426939	-5.45201	0.0501498	-2.94129	0.497467	-0.0101327	0.00332747	-5.70221	-0.23621	2
BRCA2	S2483N	0	VUS	1.96784e-06	-13.1386	3.93268	3.45456e-07	-14.8784	3.93072	3.55282e-06	-12.5478	3.92735	0.000641682	-7.35078	3.9171	2.9381e-07	-15.0403	3.92674	1.44348e-05	-11.1459	3.92335	0.000297402	-8.12013	3.92297	4.51965e-05	-10.0044	3.92349	3.73437e-05	-10.1953	3.93228	0.311095	-0.795004	0.0188342	-3.95307	0.0581084	-2.78558	0.000702171	-7.26063	0.0584471	-2.77941	0.0146181	-4.21077	0.000625473	-7.37638	0	0
BRCA2	S2509N	0	VUS	1.40498e-05	-11.1729	3.35055	4.66012e-06	-12.2765	3.34755	3.03323e-05	-10.4033	3.35133	0.0228745	-3.75459	3.35707	3.21252e-06	-12.6485	3.35145	0.000637173	-7.35783	3.34935	0.0136716	-4.27867	3.35855	0.001985	-6.22015	3.3553	9.34225e-05	-9.27828	3.34754	0.309631	-0.801843	0.033961	-3.34799	0.561614	0.247717	0.312922	-0.786494	0.510156	0.0406282	0.0240352	-3.70391	0.227536	-1.22228	0	0
BRCA2	S2522F	0	VUS	0.00121219	-6.71411	2.68458	8.32981e-05	-9.393	2.68777	0.00701351	-4.95288	2.71951	0.135013	-1.85735	2.72681	0.000284337	-8.16506	2.72113	0.00180616	-6.31475	2.70488	0.265092	-1.01967	2.71862	0.016265	-4.10234	2.73735	0.00313737	-5.76123	2.68503	0.173833	-1.5587	0.596005	0.388847	0.349242	-0.622371	0.542165	0.169061	0.212941	-1.30729	0.282645	-0.931381	0.315077	-0.77649	-0.781191	6
BRCA2	S2533C	0	VUS	5.39376e-07	-14.4329	4.51967	2.36422e-08	-17.5602	4.51949	2.54183e-06	-12.8826	4.504	0.000639554	-7.3541	4.44664	2.27367e-08	-17.5993	4.5098	5.84848e-06	-12.0493	4.49631	0.000425801	-7.76111	4.44494	3.3609e-05	-10.3007	4.48076	4.51279e-05	-10.006	4.52062	0.261147	-1.04002	0.170721	-1.58052	0.0581886	-2.78411	0.00152964	-6.48119	0.0492084	-2.96123	0.0880359	-2.33786	0.00136349	-6.59635	-0.225281	3
BRCA2	S2670L	0	VUS	0.999277	7.23098	-0.038153	0.999216	7.15008	-0.0340608	0.999943	9.76717	-0.0409663	0.999994	12.0462	-0.0839168	0.999943	9.77315	-0.0319713	0.999904	9.25427	-0.0534881	1	16.2524	-0.0858299	0.999991	11.6378	-0.0576693	0.999154	7.07457	-0.0376105	0.319304	-0.75697	0.729276	0.990954	0.344925	-0.641422	0.845485	1.69962	0.315418	-0.774909	0.735504	1.02273	0.856657	1.7878	0.0341861	2
BRCA2	S2691F	0	VUS	0.998176	6.30514	0.244459	0.997571	6.01777	0.246187	0.998545	6.53109	0.260834	0.999821	8.6295	0.282743	0.997515	5.99513	0.25658	0.998255	6.34908	0.266099	0.999846	8.78097	0.284432	0.997589	6.02536	0.27784	0.997799	6.11664	0.242414	0.311195	-0.794538	0.566187	0.266311	0.0578261	-2.79075	0.00533178	-5.22872	0.0574191	-2.79824	0.430083	-0.281511	0.00444962	-5.41048	0	0
BRCA2	S2697N	0	VUS	1.30448e-06	-13.5497	4.17911	1.11499e-07	-16.0093	4.17986	2.32843e-06	-12.9703	4.17165	0.000510737	-7.57915	4.15677	7.5097e-08	-16.4045	4.17244	1.18314e-05	-11.3447	4.16976	0.000251282	-8.28868	4.15881	3.37683e-05	-10.296	4.16583	2.49964e-05	-10.5968	4.18381	0.308138	-0.808839	0.0200232	-3.89064	0.0589444	-2.77041	0.000508741	-7.58306	0.0584336	-2.77965	0.0165353	-4.08559	0.000619172	-7.38651	0	0
BRCA2	S2704F	0	VUS	1.2636e-05	-11.2789	3.42125	1.56159e-06	-13.3698	3.42263	8.95568e-05	-9.32055	3.41744	0.00193365	-6.24641	3.43165	5.53594e-06	-12.1042	3.41749	3.44903e-05	-10.2748	3.42072	0.00138333	-6.58188	3.43563	0.000176518	-8.64191	3.42627	9.3827e-05	-9.27396	3.42408	0.246256	-1.11868	0.583811	0.338439	0.0582669	-2.78269	0.00372594	-5.5887	0.0475623	-2.99698	0.334659	-0.687189	0.00229649	-6.07408	-0.306537	2
BRCA2	S2705R	0	VUS	9.38814e-07	-13.8786	3.96026	9.7305e-08	-16.1454	3.96311	6.74628e-06	-11.9065	3.96237	0.000620656	-7.38411	3.94835	3.47382e-07	-14.8728	3.95888	6.92982e-06	-11.8797	3.95525	0.000458542	-7.687	3.95198	5.19536e-05	-9.86511	3.95355	4.70706e-05	-9.96381	3.96346	0.244942	-1.12578	0.436593	-0.255	0.0585982	-2.77667	0.00354171	-5.6396	0.0471279	-3.00661	0.284894	-0.920315	0.00301232	-5.80203	-0.309752	1
BRCA2	S2782N	0	VUS	3.86092e-06	-12.4646	3.86	7.9919e-07	-14.0397	3.85976	1.03925e-05	-11.4744	3.854	0.00906981	-4.69369	3.84156	5.03817e-07	-14.5011	3.86064	0.000195505	-8.53973	3.8508	0.014097	-4.2476	3.84137	0.00235489	-6.0489	3.84652	3.60052e-05	-10.2318	3.86013	0.310976	-0.795559	0.0448643	-3.05821	0.563657	0.256018	0.752317	1.11101	0.510366	0.0414696	0.0479988	-2.98739	0.731983	1.00471	0	0
BRCA2	S2806L	0	VUS	6.54397e-06	-11.937	3.63915	1.80029e-07	-15.5301	3.63648	6.90383e-06	-11.8834	3.63795	0.00465638	-5.36485	3.65295	1.03345e-07	-16.0852	3.63561	3.35024e-05	-10.3039	3.63693	0.00237025	-6.04239	3.65276	7.98243e-05	-9.4356	3.64485	4.96621e-05	-9.91022	3.63944	0.177264	-1.53499	0.0111413	-4.48589	0.344962	-0.641259	0.0889849	-2.32609	0.220377	-1.26347	0.00231266	-6.06704	0.0188942	-3.94982	-0.762	5
BRCA2	S2807L	0	VUS	0.000617536	-7.38916	2.72557	5.33827e-05	-9.83797	2.7255	0.000629916	-7.36929	2.73808	0.29643	-0.864354	2.73305	2.3737e-05	-10.6485	2.73486	0.00510396	-5.27262	2.73861	0.170687	-1.58076	2.75863	0.00975133	-4.62055	2.75487	0.00195851	-6.23361	2.72457	0.186053	-1.47587	0.00516396	-5.26087	0.720868	0.948771	0.385593	-0.465875	0.566268	0.266641	0.00102174	-6.88523	0.134863	-1.85863	-0.696546	4
BRCA2	S2810G	0	VUS	4.37309e-07	-14.6426	4.42815	1.40112e-08	-18.0834	4.42847	1.39393e-06	-13.4834	4.41501	0.000626932	-7.37405	4.36467	1.69038e-07	-15.5931	4.42096	5.24044e-06	-12.1591	4.40768	0.000322068	-8.04043	4.36117	1.96963e-05	-10.8351	4.39027	2.83986e-05	-10.4691	4.42931	0.253855	-1.07816	0.00302328	-5.79839	0.0593683	-2.76279	0.000148843	-8.81247	0.0485591	-2.9752	0.00146642	-6.52347	0.000101907	-9.19134	-0.271503	3
BRCA2	S2835P	0	VUS	7.65727e-07	-14.0824	4.03249	2.74599e-07	-15.108	4.03287	2.38569e-06	-12.946	4.02709	0.000554116	-7.49758	4.01332	2.09849e-07	-15.3769	4.03074	1.33639e-05	-11.2229	4.02709	0.000252789	-8.2827	4.01635	3.60885e-05	-10.2295	4.02492	2.62055e-05	-10.5495	4.03331	0.310052	-0.799874	0.00346713	-5.66095	0.0584945	-2.77855	0.000126898	-8.972	0.0580108	-2.78736	0.00306156	-5.78576	0.000167356	-8.69522	0	0
BRCA2	S2988G	0	VUS	3.50087e-05	-10.2599	3.25482	8.46178e-06	-11.6799	3.24934	5.65492e-05	-9.78034	3.25754	0.003436	-5.67	3.28042	6.59552e-06	-11.9291	3.25521	0.000147388	-8.82229	3.26051	0.00135218	-6.60468	3.28365	0.000267944	-8.22447	3.26904	0.000179525	-8.62502	3.25337	0.310059	-0.799843	0.0179394	-4.00265	0.0575373	-2.79606	0.00195961	-6.23305	0.0583562	-2.78106	0.0179684	-4.00101	0.00229443	-6.07498	0	0
BRCA2	S3020C	0	VUS	4.29801e-05	-10.0547	3.24515	1.68867e-05	-10.989	3.24055	7.31421e-05	-9.52303	3.25034	0.0038288	-5.56137	3.30651	1.16417e-05	-11.3609	3.24452	0.000171983	-8.66794	3.25653	0.0013924	-6.57533	3.31152	0.000263355	-8.24174	3.27518	0.000208409	-8.4758	3.2419	0.311375	-0.793699	0.159712	-1.66037	0.0574863	-2.797	0.00149504	-6.50411	0.0586686	-2.77539	0.0976458	-2.22366	0.00117159	-6.74822	0	0
BRCA2	S3058G	0	VUS	1.51813e-06	-13.398	4.07441	6.64837e-08	-16.5263	4.07585	8.24512e-06	-11.7059	4.07074	0.000594018	-7.42801	4.04474	8.95644e-07	-13.9257	4.06925	1.56396e-05	-11.0657	4.06545	0.000586483	-7.44078	4.04786	7.42957e-05	-9.50738	4.05907	2.19166e-05	-10.7282	4.07506	0.275909	-0.964848	0.788973	1.31875	0.0580623	-2.78642	0.00384103	-5.55817	0.051422	-2.9149	0.653583	0.634828	0.00391003	-5.54029	-0.164699	1
BRCA2	S3123G	0	VUS	9.17291e-05	-9.29658	3.17337	1.56083e-05	-11.0677	3.17476	0.000259424	-8.25679	3.19287	0.0464107	-3.0227	3.24256	2.54654e-05	-10.5782	3.18536	0.00126215	-6.67368	3.1996	0.0402709	-3.17102	3.25715	0.00448833	-5.40178	3.21982	0.000404113	-7.81341	3.17932	0.260235	-1.04475	0.51135	0.0454074	0.564305	0.258651	0.647664	0.608785	0.466511	-0.134157	0.32673	-0.723013	0.519363	0.0774897	-0.232029	1
BRCA2	S3123R	0	VUS	1.36459e-06	-13.5047	3.90792	2.30317e-07	-15.2838	3.90754	5.20982e-05	-9.86233	3.90172	0.0130779	-4.32367	3.90488	2.41434e-06	-12.9341	3.90293	0.000180883	-8.61748	3.90328	0.0572595	-2.8012	3.90608	0.00639178	-5.04633	3.90317	3.64645e-05	-10.2191	3.90419	0.259588	-1.04811	0.835774	1.62711	0.722193	0.955364	0.914225	2.36635	0.641453	0.581678	0.712842	0.909226	0.876457	1.9593	-0.235344	1
BRCA2	T2515I	0	VUS	4.9357e-06	-12.219	3.56147	1.87406e-06	-13.1874	3.56172	1.62029e-05	-11.0303	3.56146	0.00124108	-6.69053	3.56118	1.0677e-06	-13.75	3.56169	3.54676e-05	-10.2469	3.55978	0.000538947	-7.52535	3.56369	9.73545e-05	-9.23705	3.562	4.63384e-05	-9.97949	3.56147	0.311728	-0.792052	0.105219	-2.14053	0.0584685	-2.77902	0.00229488	-6.07478	0.0585488	-2.77756	0.0636017	-2.6894	0.00218974	-6.12178	0	0
BRCA2	T2662M	0	VUS	1.00229e-05	-11.5106	3.58512	2.95058e-06	-12.7335	3.58397	1.25059e-05	-11.2893	3.59089	0.00121912	-6.70841	3.60515	9.05656e-07	-13.9146	3.5843	3.54116e-05	-10.2484	3.58766	0.000531636	-7.53902	3.61223	8.72748e-05	-9.34636	3.59608	5.01838e-05	-9.89977	3.5869	0.308709	-0.806164	0.0385242	-3.21718	0.0580978	-2.78577	0.00136164	-6.5977	0.0587379	-2.77414	0.0315402	-3.42444	0.00153571	-6.47723	0	0
BRCA2	T2722R	5	Path	0.997957	6.19142	0.259975	0.999863	8.89898	0.260977	0.999923	9.46675	0.269186	0.999981	10.8654	0.270955	0.999995	12.2776	0.272092	0.999995	12.2357	0.273433	1	15.4014	0.268287	1	15.3761	0.271418	0.997841	6.13602	0.258779	0.308709	-0.806164	0.878455	1.97788	0.0580978	-2.78577	0.607392	0.436364	0.0587379	-2.77414	0.879189	1.98477	0.640729	0.578531	1.51291	1
BRCA2	T3013I	0	VUS	5.96824e-07	-14.3316	4.36244	2.65511e-08	-17.4442	4.36255	2.01965e-06	-13.1126	4.34866	0.000611649	-7.39874	4.29968	3.59228e-07	-14.8393	4.35813	1.44505e-05	-11.1448	4.33919	0.000392036	-7.84377	4.29706	6.52154e-05	-9.63775	4.32024	7.13029e-05	-9.5485	4.36546	0.312105	-0.790296	0.0829521	-2.4029	0.0581771	-2.78433	0.00139727	-6.57184	0.057089	-2.80436	0.0999384	-2.19791	0.00191551	-6.25585	0	0
BRCA2	T3030I	0	VUS	2.25792e-05	-10.6985	3.42721	3.91864e-06	-12.4498	3.42445	1.93243e-05	-10.8541	3.43074	0.0335783	-3.35972	3.44691	1.89763e-06	-13.1749	3.42981	0.000884359	-7.02976	3.42889	0.0189079	-3.94909	3.45218	0.00282581	-5.86613	3.44157	7.98614e-05	-9.43514	3.42602	0.304494	-0.82599	0.0385222	-3.21724	0.721419	0.951512	0.39868	-0.41097	0.678594	0.747317	0.0348859	-3.32016	0.29546	-0.869013	-0.0125163	1
BRCA2	T3033I	0	VUS	0.0173833	-4.03471	2.20858	0.028809	-3.51783	2.20412	0.0315373	-3.42454	2.21755	0.789496	1.32189	2.13322	0.0229484	-3.75129	2.21566	0.27874	-0.950722	2.17495	0.838709	1.64866	2.13417	0.530229	0.121064	2.15445	0.0270297	-3.58342	2.20591	0.417529	-0.332926	0.176906	-1.53745	0.719229	0.94064	0.88124	2.00423	0.746413	1.07957	0.277147	-0.958656	0.90269	2.22748	0.421491	2
BRCA2	V2527A	0	VUS	3.0688e-06	-12.6942	3.84782	4.78066e-07	-14.5535	3.84704	1.95894e-05	-10.8405	3.84498	0.00780967	-4.84455	3.84221	1.6502e-06	-13.3146	3.84573	0.000270274	-8.2158	3.84563	0.0163218	-4.09879	3.8362	0.00232463	-6.06187	3.84716	3.56248e-05	-10.2424	3.8483	0.343354	-0.648381	0.0766134	-2.48928	0.562066	0.249549	0.604945	0.426112	0.537678	0.150999	0.0837973	-2.39184	0.563607	0.255813	0.142452	1
BRCA2	V2652M	0	VUS	0.0121356	-4.3994	2.28175	0.00618513	-5.0794	2.28593	0.0426915	-3.11013	2.28761	0.507445	0.0297827	2.25931	0.011556	-4.44893	2.29609	0.05104	-2.92276	2.30227	0.664426	0.68308	2.24422	0.231421	-1.20031	2.28682	0.0187488	-3.9577	2.28222	0.307448	-0.812075	0.368165	-0.540096	0.346389	-0.63495	0.668835	0.70292	0.314631	-0.778555	0.314591	-0.778743	0.614243	0.465184	0	0
BRCA2	V2687F	0	VUS	0.99732	5.91909	0.343041	0.997819	6.12589	0.343426	0.999353	7.34198	0.359877	0.999839	8.73597	0.361012	0.999134	7.05051	0.353392	0.998588	6.56166	0.361193	0.999951	9.91365	0.358382	0.9993	7.26325	0.362939	0.996778	5.73456	0.342753	0.346286	-0.635404	0.784839	1.29409	0.0594532	-2.76127	0.0334221	-3.36455	0.0638682	-2.68493	0.722127	0.955038	0.0408226	-3.15684	0.150933	1
BRCA2	V2728A	0	VUS	3.80735e-06	-12.4786	3.68542	2.0137e-06	-13.1155	3.68167	3.17607e-05	-10.3572	3.68454	0.00443697	-5.41334	3.6949	2.62563e-06	-12.8502	3.67966	0.000178477	-8.63087	3.68514	0.00398297	-5.52174	3.69324	0.00113778	-6.77754	3.69051	7.0095e-05	-9.56559	3.68308	0.363404	-0.560621	0.372	-0.523646	0.348627	-0.625079	0.0942854	-2.2624	0.34265	-0.651509	0.370979	-0.528021	0.103141	-2.1628	0.216361	1
BRCA2	V2728I	0	VUS	1.42301e-06	-13.4627	4.00499	1.21084e-07	-15.9268	4.00413	1.50349e-05	-11.1051	3.99854	0.000592027	-7.43137	3.98632	3.34778e-07	-14.9098	4.00339	1.28689e-05	-11.2607	3.99767	0.000589922	-7.43493	3.98539	0.00010153	-9.19505	3.99314	3.89669e-05	-10.1528	4.00429	0.308422	-0.807505	0.22637	-1.22892	0.0582718	-2.7826	0.00230191	-6.07171	0.0582443	-2.7831	0.215638	-1.29127	0.00288971	-5.84371	0	0
BRCA2	V2815I	0	VUS	1.76517e-06	-13.2473	3.88303	2.8338e-07	-15.0765	3.88195	3.54955e-06	-12.5487	3.88044	0.000653699	-7.33221	3.86331	3.63625e-07	-14.8271	3.87908	1.80116e-05	-10.9245	3.87534	0.000305011	-8.09486	3.86237	4.6645e-05	-9.9729	3.87057	4.75069e-05	-9.95459	3.88405	0.311429	-0.793449	0.010129	-4.58218	0.0577772	-2.79165	0.00144083	-6.5411	0.0583345	-2.78146	0.0069289	-4.9651	0.00131231	-6.63465	0	0
BRCA2	V2908G	2	Neut	0.0101654	-4.57855	2.26696	0.0044763	-5.40447	2.26551	0.00860799	-4.74642	2.27283	0.846181	1.70496	2.30464	0.00206267	-6.18169	2.27092	0.146113	-1.76542	2.27643	0.642374	0.585681	2.3056	0.18746	-1.4666	2.28742	0.0156418	-4.14204	2.26495	0.311429	-0.793449	0.0103475	-4.56061	0.0577772	-2.79165	0.00440452	-5.42071	0.0583345	-2.78146	0.00721048	-4.92498	0.00231361	-6.06663	0	0
BRCA2	V2966A	0	VUS	0.00647483	-5.03334	2.3989	0.00187471	-6.27742	2.39632	0.00539943	-5.21605	2.41561	0.536811	0.147512	2.36161	0.000752871	-7.19086	2.41034	0.0363408	-3.2778	2.41218	0.357434	-0.586518	2.40151	0.059155	-2.76662	2.43371	0.0113837	-4.46413	2.39479	0.264315	-1.02366	0.082494	-2.40893	0.560818	0.244482	0.152432	-1.71565	0.466715	-0.133338	0.0494742	-2.95556	0.0670046	-2.63364	-0.232029	1
BRCA2	V2969M	1	Neut	0.000121405	-9.01626	2.95473	4.314e-05	-10.051	2.95186	0.00017006	-8.67919	2.95684	0.00951268	-4.64557	2.98884	2.69535e-05	-10.5214	2.95572	0.000378779	-7.87818	2.96249	0.00283055	-5.86445	2.99052	0.000590999	-7.4331	2.97337	0.000697419	-7.26743	2.95341	0.264315	-1.02366	0.00660812	-5.01283	0.560818	0.244482	0.0330494	-3.37614	0.466715	-0.133338	0.0032904	-5.71345	0.0101843	-4.57667	0	0
BRCA2	V3079I	1	Neut	8.87105e-07	-13.9353	4.0364	1.17649e-07	-15.9556	4.03612	2.9458e-06	-12.7351	4.03411	0.000572803	-7.46439	4.02558	1.34842e-07	-15.8192	4.03658	1.38738e-05	-11.1855	4.03223	0.00027471	-8.19952	4.02692	3.92199e-05	-10.1463	4.03013	2.93633e-05	-10.4357	4.03782	0.264315	-1.02366	0.120929	-1.98366	0.560818	0.244482	0.0426889	-3.11019	0.466715	-0.133338	0.0666941	-2.63862	0.0170741	-4.05297	0	0
BRCA2	V3081A	0	VUS	0.000364722	-7.91601	2.97619	0.000205469	-8.49001	2.97264	0.00314676	-5.75823	2.98809	0.0509891	-2.92381	3.03927	0.000827032	-7.09684	2.97752	0.00313177	-5.76302	2.99801	0.102882	-2.1656	3.03669	0.0260718	-3.62048	3.00986	0.00108655	-6.82366	2.97893	0.307239	-0.813058	0.655449	0.643079	0.346807	-0.633104	0.454361	-0.183068	0.30739	-0.812351	0.623084	0.502657	0.445973	-0.216956	0	0
BRCA2	V3091I	0	VUS	8.30193e-06	-11.699	4.04005	2.03202e-07	-15.4091	4.04573	4.87843e-06	-12.2307	4.03422	0.000606151	-7.40778	4.01741	1.34012e-07	-15.8253	4.03478	1.21216e-05	-11.3205	4.03111	0.000285479	-8.16106	4.01898	4.08974e-05	-10.1044	4.02586	2.9285e-05	-10.4384	4.0429	0.312128	-0.790187	0.120717	-1.98566	0.0580392	-2.78685	0.00336414	-5.69121	0.0570548	-2.805	0.101876	-2.17655	0.00319611	-5.74262	0	0
BRCA2	W2619G	0	VUS	0.999308	7.27577	-0.0212688	0.99902	6.92686	-0.0221299	0.999982	10.9126	-0.0321543	0.999995	12.1786	-0.0535867	0.999968	10.3528	-0.029681	0.999965	10.2583	-0.0331734	1	17.5665	-0.0575284	0.999998	13.384	-0.0483038	0.999047	6.95536	-0.018252	0.310546	-0.797567	0.98128	3.95927	0.721863	0.953724	0.996857	5.75934	0.6831	0.768057	0.980223	3.90324	0.996528	5.6596	0	0
BRCA2	W2626C	5	Path	0.991946	4.81345	0.504988	0.844068	1.68882	0.503362	0.999769	8.37222	0.521837	0.999946	9.8204	0.533361	0.99388	5.09005	0.517379	0.9912	4.7242	0.523342	0.999999	14.5061	0.535263	0.999716	8.16558	0.528975	0.989744	4.56957	0.504759	0.310546	-0.797567	0.996671	5.70168	0.721863	0.953724	0.998844	6.76186	0.6831	0.768057	0.996089	5.53997	0.99876	6.69137	-1.07355	12
BRCA2	W2626R	0	VUS	0.997828	6.13008	0.283818	0.997334	5.92452	0.285567	0.999923	9.4728	0.288423	0.999991	11.5746	0.27107	0.999872	8.96476	0.289887	0.999836	8.71632	0.289326	1	15.8466	0.268245	0.999995	12.2026	0.279504	0.997271	5.90097	0.284877	0.310419	-0.798159	0.976013	3.70597	0.723028	0.959534	0.998369	6.41714	0.684186	0.773075	0.970285	3.48593	0.998185	6.30979	0	0
BRCA2	W2629C	0	VUS	0.430551	-0.279604	1.51041	0.66515	0.68633	1.42875	0.910785	2.32326	1.40718	0.983098	4.06328	1.48118	0.96404	3.28872	1.36438	0.956624	3.09349	1.40188	0.999527	7.65653	1.49472	0.997805	6.11931	1.45187	0.425537	-0.300085	1.51381	0.489406	-0.0423815	0.986373	4.28198	0.722153	0.955167	0.998046	6.2359	0.778971	1.25968	0.994958	5.28494	0.998983	6.88939	0.706017	1
BRCA2	W2725L	0	VUS	0.984811	4.17187	0.517192	0.98115	3.95224	0.516048	0.999056	6.96483	0.558345	0.999792	8.47919	0.630805	0.99867	6.62145	0.547873	0.997131	5.85076	0.575145	0.999991	11.5977	0.641408	0.999829	8.67247	0.60798	0.982297	4.01618	0.508101	0.312755	-0.787271	0.955244	3.06073	0.565908	0.265173	0.970643	3.49843	0.504282	0.0171279	0.954786	3.05009	0.971064	3.51329	0	0
BRCA2	W2788R	0	VUS	0.996531	5.66032	0.338794	0.99711	5.84362	0.336776	0.998229	6.33457	0.36541	0.999908	9.29047	0.39412	0.998546	6.53208	0.358662	0.999206	7.13759	0.371649	0.999972	10.4994	0.397971	0.999675	8.03217	0.38926	0.995432	5.38418	0.334248	0.359048	-0.579499	0.0783217	-2.46537	0.345034	-0.640942	0.923681	2.49344	0.344019	-0.645434	0.152398	-1.71591	0.93416	2.65242	0.200702	1
BRCA2	W2788S	0	VUS	0.997527	5.99997	0.211046	0.997003	5.80705	0.211878	0.998198	6.31683	0.218913	0.999943	9.77083	0.237498	0.9971	5.84022	0.221192	0.999691	8.08194	0.22451	0.999998	12.9606	0.235631	0.99979	8.4666	0.228432	0.997168	5.86394	0.207734	0.30962	-0.801897	0.0344545	-3.33305	0.565149	0.262086	0.907871	2.28792	0.512608	0.0504432	0.04604	-3.03111	0.896377	2.1576	0	0
BRCA2	WT	0	Neut	0	#NAME?	4	0	#NAME?	4	0	#NAME?	4	0	#NAME?	4	0	#NAME?	4	0	#NAME?	4	0	#NAME?	4	0	#NAME?	4	0	#NAME?	4	0	#NAME?	0	#NAME?	0	#NAME?	0	#NAME?	0	#NAME?	0	#NAME?	0	#NAME?	0	0
BRCA2	Y2601H	0	VUS	0.000327983	-8.02222	2.93625	0.000140626	-8.86927	2.93676	0.000692688	-7.27424	2.95853	0.158593	-1.66873	2.99605	0.000141508	-8.86301	2.94255	0.0100454	-4.59055	2.95891	0.109306	-2.09785	3.02508	0.0229967	-3.74914	2.99133	0.000728064	-7.22439	2.93906	0.311384	-0.793658	0.267794	-1.00584	0.720888	0.948868	0.745834	1.07651	0.682062	0.763263	0.212596	-1.30935	0.672226	0.718271	0	0
BRCA2	Y2624C	0	VUS	0.695051	0.82384	1.24573	0.708259	0.886945	1.24087	0.97544	3.68175	1.22272	0.996396	5.62201	1.2625	0.971185	3.51764	1.21354	0.971627	3.53353	1.22991	0.999898	9.19453	1.26827	0.99863	6.59165	1.25141	0.671309	0.714111	1.24731	0.341236	-0.657789	0.932108	2.61953	0.724663	0.967712	0.998788	6.71416	0.702859	0.860947	0.941022	2.7698	0.998891	6.8034	0.1343	1
BRCA2	Y2624D	0	VUS	0.99891	6.82087	0.0681868	0.998742	6.67677	0.0710925	0.999969	10.3965	0.0577004	0.999998	13.0574	0.0407079	0.999954	9.98693	0.0610186	0.999954	9.97951	0.0575176	1	16.7669	0.0332716	0.999998	13.1724	0.0449231	0.998941	6.84953	0.0664829	0.311359	-0.793771	0.986587	4.29805	0.723458	0.961677	0.998995	6.9014	0.685408	0.77874	0.98559	4.22535	0.998798	6.72238	0	0
BRCA2	Y2624H	0	VUS	0.999384	7.39229	-0.264815	0.999263	7.21284	-0.261998	0.999982	10.9489	-0.295633	0.999999	14.2071	-0.339504	0.999965	10.2621	-0.284328	0.999987	11.2876	-0.299923	1	17.98	-0.350562	0.999999	13.6939	-0.330272	0.998995	6.90158	-0.261485	0.311003	-0.795432	0.600439	0.407294	0.723674	0.962762	0.994061	5.12033	0.684543	0.774731	0.620155	0.490207	0.992676	4.90923	0	0
BRCA2	Y2624N	0	VUS	0.999189	7.11698	-0.0156319	0.999135	7.0522	-0.0175399	0.999981	10.8841	-0.0322159	0.999998	13.0347	-0.0467254	0.999967	10.3196	-0.0343308	0.999964	10.2254	-0.0338988	1	17.2704	-0.0501514	0.999999	13.5646	-0.0418309	0.999109	7.02216	-0.0139701	0.307949	-0.809724	0.993889	5.0916	0.717872	0.933931	0.999107	7.02006	0.684638	0.775171	0.992532	4.88963	0.998998	6.90443	0	0
BRCA2	Y2658H	0	VUS	1.8483e-05	-10.8986	3.318	8.45512e-06	-11.6807	3.30662	5.97607e-05	-9.7251	3.30868	0.0464529	-3.02175	3.33731	1.81336e-05	-10.9177	3.29954	0.00191311	-6.25711	3.308	0.0288887	-3.51499	3.34647	0.00526304	-5.24177	3.32762	0.0001029	-9.18165	3.31979	0.324131	-0.734851	0.189048	-1.45621	0.720175	0.945332	0.5244	0.0976779	0.694898	0.82312	0.130821	-1.89372	0.455289	-0.179325	0.0545545	2
BRCA2	Y2660D	0	VUS	0.859183	1.80852	0.966849	0.842302	1.67545	0.974263	0.991039	4.70586	0.973449	0.998965	6.87196	1.04002	0.986014	4.25565	0.959512	0.98689	4.32119	0.985174	0.999938	9.68506	1.04931	0.999213	7.14712	1.01896	0.83837	1.64615	0.972609	0.310534	-0.797624	0.859788	1.81353	0.721729	0.953053	0.987503	4.36969	0.683708	0.770866	0.849948	1.73419	0.987946	4.40625	0	0
BRCA2	Y2726C	0	VUS	0.943105	2.80797	0.738431	0.989761	4.57126	0.719339	0.997725	6.08348	0.783791	0.999336	7.31664	0.905053	0.999634	7.91192	0.757615	0.999256	7.20218	0.801644	0.999982	10.9527	0.922216	0.999964	10.2212	0.865859	0.935092	2.66767	0.736253	0.555277	0.222014	0.994397	5.17892	0.724741	0.968104	0.998589	6.56222	0.809079	1.44404	0.998885	6.79771	0.999446	7.49864	0.962986	7
BRCA2	Y3006D	0	VUS	0.999088	6.99888	0.121947	0.999963	10.2056	0.110805	0.999936	9.65703	0.115478	0.999995	12.3113	0.127672	0.999997	12.6511	0.103963	0.999997	12.5869	0.114607	1	15.719	0.131294	1	14.8486	0.120483	0.998962	6.86931	0.123564	0.6549	0.640648	0.791025	1.33112	0.559765	0.240207	0.94827	2.90861	0.726627	0.977576	0.962704	3.25086	0.986269	4.27426	1.42249	1
BRCA2	Y3035C	0	VUS	5.508e-06	-12.1093	3.9691	6.283e-08	-16.5828	3.96869	5.68564e-06	-12.0776	3.95662	0.00791268	-4.83134	3.92743	6.26933e-08	-16.585	3.96068	3.75572e-05	-10.1896	3.95307	0.00493328	-5.30681	3.93044	0.000155056	-8.77157	3.94189	2.97674e-05	-10.4221	3.96925	0.170368	-1.58302	0.363422	-0.560543	0.564957	0.261303	0.223869	-1.24326	0.380906	-0.485706	0.0947297	-2.25721	0.0647879	-2.66965	-0.792231	8
BRCA2	Y3035S	0	VUS	0.0107559	-4.52149	2.25453	0.00611257	-5.09128	2.25529	0.0321391	-3.40501	2.26164	0.676053	0.73569	2.21204	0.010679	-4.52874	2.26169	0.0891207	-2.32442	2.25856	0.605407	0.428046	2.23249	0.2342	-1.18475	2.25713	0.019148	-3.93622	2.25328	0.307701	-0.81089	0.593451	0.378249	0.566096	0.265939	0.38217	-0.480349	0.510955	0.0438266	0.454219	-0.183639	0.268388	-1.00281	0	0
BRCA2	Y3092C	2	Neut	2.75711e-05	-10.4987	3.3786	1.1571e-05	-11.367	3.37913	0.00195801	-6.23387	3.38226	0.0497432	-2.94986	3.42407	0.000376265	-7.88484	3.37865	0.00162242	-6.42221	3.38442	0.473268	-0.10703	3.4331	0.146219	-1.76457	3.40044	0.000153054	-8.78457	3.38012	0.307701	-0.81089	0.846331	1.70611	0.566096	0.265939	0.520381	0.0815703	0.510955	0.0438266	0.805167	1.41891	0.43992	-0.241485	0	0
BRCA2	Y3092S	0	VUS	0.061508	-2.72511	2.00727	0.0402491	-3.17159	2.01204	0.35733	-0.58697	1.96332	0.894461	2.13714	1.906	0.210132	-1.32413	1.98725	0.337462	-0.674625	1.96973	0.985266	4.20278	1.90079	0.8458	1.70203	1.89778	0.0727761	-2.54481	2.00635	0.310771	-0.796519	0.889399	2.08462	0.721474	0.951783	0.973913	3.61988	0.680102	0.754241	0.858394	1.80201	0.968966	3.44115	0	0
BRCA2	Y3098H	1	Neut	1.01763e-06	-13.798	3.96927	1.73226e-07	-15.5687	3.96823	1.22088e-05	-11.3133	3.96763	0.000630337	-7.36862	3.96855	4.80418e-07	-14.5486	3.96715	1.01543e-05	-11.4976	3.96769	0.000497173	-7.60607	3.96776	0.000105231	-9.15925	3.96818	2.48142e-05	-10.6041	3.96991	0.310771	-0.796519	0.390961	-0.443276	0.721474	0.951783	0.334127	-0.689577	0.680102	0.754241	0.357269	-0.587236	0.32394	-0.735723	0	0

## Sheet: Variant Data Description
Column Header	Definition
Gene	BRCA1 or BRCA2
variant	Variant
IARC	IARC Class (=0 if not classified)
Status	Pathogenic (IARC 5)/Neutral(IARC 1 or 2)/VUS
PrDel.f	Probability of pathogenicity, model with function data (`f') only
lPostOdds.f	Log posterior odds, model with function data only
eta.f	Variant-specific random effect, model with function data only
PrDel.fF	Probability of pathogenicity, model with function and family (`F') data
lPostOdds.fF	Log posterior odds, model with function and family data
eta.fF	Variant-specific random effect, model with function and family data
PrDel.fP	Probability of pathogenicity, model with function and protein predictor (`P') data
lPostOdds.fP	Log posterior odds, model with function and protein predictor data
eta.fP	Variant-specific random effect, model with function and protein predictor data
PrDel.fA	Probability of pathogenicity, model with function data and AGVGD score (`A')
lPostOdds.fA	Log posterior odds, model with function data and AGVGD score
eta.fA	Variant-specific random effect, model with function data and AGVGD score
PrDel.fFP	Probability of pathogenicity, model with function, family and protein predictor data
lPostOdds.fFP	Log posterior odds, model with function, family and protein predictor data
eta.fFP	Variant-specific random effect, model with function, family and protein predictor data
PrDel.fFA	Probability of pathogenicity, model with function and family data and AGVGD score
lPostOdds.fFA	Log posterior odds, model with function and family data and AGVGD score
eta.fFA	Variant-specific random effect, model with function and family data and AGVGD score
PrDel.fPA	Probability of pathogenicity, model with function and protein predictor data and AGVGD socre
lPostOdds.fPA	Log posterior odds, model with function and protein predictor data and AGVGD score
eta.fPA	Variant-specific random effect, model with function and protein predictor data and AGVGD score
PrDel.fFPA	Probability of pathogenicity, model with function, family and protein predictor data and AGVGD socre
lPostOdds.fFPA	Log posterior odds, model with function, family and protein predictor data and AGVGD score
eta.fFPA	Variant-specific random effect, model with function, family and protein predictor data and AGVGD score
PrDel.fm	Probability of pathogenicity, model with function data only and only controls labeled
lPostOdds.fm	Log posterior odds, model with function data only and only controls labeled
eta.fm	Variant-specific random effect, model with function data only and only controls labeled
PrDel.F	Probability of pathogenicity, model with family data only
lPostOdds.F	Log posterior odds, model with family data only
PrDel.P	Probability of pathogenicity, model with protein predictor data only
lPostOdds.P	Log posterior odds, model with protein predictor data only
PrDel.A	Probability of pathogenicity, model with AGVGD data only
lPostOdds.A	Log posterior odds, model with AGVGD data only
PrDel.PA	Probability of pathogenicity, model with protein predictor data and AGVGD score
lPostOdds.PA	Log posterior odds, model with protein predictor data and AGVGD score
PrDel.AF	Probability of pathogenicity, model with AGVGD and family data
lPostOdds.AF	Log posterior odds, model with AGVGD and family data
PrDel.PF	Probability of pathogenicity, model with protein predictor and family data
lPostOdds.PF	Log posterior odds, model with protein predictor and family data
PrDel.PFA	Probability of pathogenicity, model with protein predictor and family data and AGVGD score
lPostOdds.PFA	Log posterior odds, model with protein predictor and family data and AGVGD score
FH.logLR	Variant-specific family history log likelihood ratio
FH.nFam	Number of families contributing data to the family history LR

## Sheet: BRCA1 inSilico PCs + AGVGD
variant	AGVGD	CHROM	POS	REF	ALT	Vest3Rankscore	MCapRankscore	RevelRankscore	BayesDel	MetasvmRankscore	MetalrRankscore	AGVGD.prob	AGVGD.a	AGVGD.b	PC1	PC2	PC3	PC4	PC5	PC6	PC7	PC8	PC9	PC10
A1416T	Class C0	17	41234532	C	T	0.786224	1.68944	-0.0372043	-0.05	0.999346	0.90083	0.01	0.493926	48.8987	11	15	1	4	17	16	8	4	10	14
A1584S	Class C0	17	41223181	C	A	0.710312	2.14574	1.37223	0	1.24377	2.04341	0.01	0.493926	48.8987	17	7	18	4	17	11	17	3	10	17
A1608V	Class C0	17	41223108	G	A	0.932835	1.83638	1.53983	-0.03	0.613286	1.02096	0.01	0.493926	48.8987	18	7	16	6	16	5	14	10	8	17
A1615D	Class C0	17	41223087	G	T	0.579316	2.69938	0.931108	-0.02	1.38286	2.01353	0.01	0.493926	48.8987	15	9	9	13	17	13	20	1	6	2
A1615T	Class C0	17	41223088	C	T	0.55239	2.73621	1.40977	0.07	1.05644	1.79755	0.01	0.493926	48.8987	16	9	14	16	20	17	19	3	4	5
A1623G	Class C0	17	41223063	G	C	1.69035	2.03575	1.48968	0.22	0.755611	1.54031	0.01	0.493926	48.8987	17	9	19	20	12	2	14	7	4	6
A1641T	Class C0	17	41223010	C	T	0.815969	1.63549	1.47813	-0.06	0.594077	1.10497	0.01	0.493926	48.8987	18	9	18	5	13	7	8	12	14	11
A1669S	Class C0	17	41219694	C	A	1.77808	3.40692	2.14499	0.07	2.02551	1.89725	0.01	0.493926	48.8987	10	11	7	15	17	12	6	3	15	10
A1708E	Class C65	17	41215920	G	T	4.65011	4.01576	2.8894	0.41	2.94297	2.87329	0.81	15.2019	3.56587	3	9	8	20	5	15	6	14	7	8
A1708V	Class C55	17	41215920	G	A	2.35942	4.09642	2.60636	0.21	2.94297	2.87329	0.66	5.84692	3.01205	4	10	5	20	8	19	8	12	3	16
A1752P	Class C0	17	41209092	C	G	2.25069	3.07122	2.06425	0.33	2.66764	2.37898	0.01	0.493926	48.8987	12	2	9	8	18	11	2	18	14	18
A1752T	Class C0	17	41209092	C	T	1.08236	2.83351	2.06887	0.11	2.131	2.20771	0.01	0.493926	48.8987	13	4	7	2	18	18	3	17	14	18
A1752V	Class C0	17	41209091	G	A	1.00755	2.48622	1.92379	0.14	2.59873	2.2836	0.01	0.493926	48.8987	10	6	2	6	4	19	10	9	5	16
A1789S	Class C65	17	41201179	C	A	1.87365	3.82848	2.29522	0.42	2.88042	2.83141	0.81	15.2019	3.56587	7	6	8	16	6	18	3	10	2	14
A1789T	Class C55	17	41201179	C	T	2.46484	4.12541	2.63116	0.43	2.9687	2.94866	0.66	5.84692	3.01205	5	5	7	17	10	17	4	12	1	17
A1823T	Class C0	17	41199660	C	T	1.47483	3.39507	1.24671	0.14	0.995993	1.32252	0.01	0.493926	48.8987	16	11	14	18	4	11	4	4	2	18
A1830T	Class C0	17	41197799	C	T	0.827235	2.40384	1.26508	0.17	1.09042	1.56416	0.01	0.493926	48.8987	14	9	7	13	13	18	14	3	1	19
A1843P	Class C0	17	41197760	C	G	1.67514	3.5036	2.14499	0.3	2.99836	2.67375	0.01	0.493926	48.8987	11	3	9	9	18	15	2	13	8	15
C1372Y	Class C0	17	41243031	C	T	0.512319	-0.56704	1.1	-0.01	-0.925198	-1.84594	0.01	0.493926	48.8987	20	16	8	12	1	5	1	15	9	15
C1697F	Class C65	17	41215953	C	A	2.69482	4.18459	3.76559	0.41	2.58869	2.49315	0.81	15.2019	3.56587	4	8	6	20	9	16	2	14	11	2
C1697R	Class C65	17	41215954	A	G	3.16126	4.34227	3.78291	0.42	2.72369	2.59594	0.81	15.2019	3.56587	3	7	4	20	3	15	15	16	6	10
C1697Y	Class C65	17	41215953	C	T	2.656	4.01864	4.219	0.41	2.58869	2.49315	0.81	15.2019	3.56587	4	8	5	20	12	17	3	15	8	7
C1787S	Class C65	17	41201184	C	G	3.83426	3.71398	2.36412	0.43	1.91966	1.8456	0.81	15.2019	3.56587	7	4	4	20	8	8	3	8	3	3
D1381Y	Class C15	17	41243005	C	A	0.685701	1.01804	1.50891	0.17	0.270192	-0.073473	0.29	3.56434	8.72648	14	8	4	4	10	4	5	8	14	9
D1546N	Class C0	17	41226387	C	T	-0.00800004	1.82822	0.436858	-0.22	0.681305	0.592463	0.01	0.493926	48.8987	20	11	15	1	15	15	9	2	17	12
D1546Y	Class C0	17	41226387	C	A	1.07333	3.2257	1.63879	0.13	1.14699	1.5787	0.01	0.493926	48.8987	18	4	20	12	20	4	13	7	11	5
D1557H	Class C0	17	41226354	C	G	1.06886	3.01036	1.61078	0.2	1.40699	2.16899	0.01	0.493926	48.8987	15	4	13	8	18	9	19	11	9	16
D1578G	Class C0	17	41223198	T	C	0.842445	2.75669	1.69134	0.04	1.41523	2.07198	0.01	0.493926	48.8987	16	8	17	17	8	15	20	7	3	7
D1692H	Class C65	17	41219625	C	G	2.07269	4.11587	2.77537	0.34	2.29305	2.13936	0.81	15.2019	3.56587	7	8	7	19	16	8	4	8	18	7
D1692N	Class C15	17	41219625	C	T	0.201964	3.47885	1.16605	-0.08	1.83251	1.73861	0.29	3.56434	8.72648	11	12	2	4	18	20	10	1	18	10
D1692Y	Class C65	17	41219625	C	A	2.79841	4.01518	3.05551	0.35	2.14467	1.98572	0.81	15.2019	3.56587	7	7	6	19	17	5	4	10	17	6
D1733G	Class C0	17	41209148	T	C	1.2164	2.96034	2.43005	0.18	2.42843	2.47639	0.01	0.493926	48.8987	14	2	11	5	17	16	7	18	10	16
D1733Y	Class C0	17	41209149	C	A	1.57384	3.51887	2.05032	0.25	2.8854	2.60808	0.01	0.493926	48.8987	12	2	8	7	17	9	11	15	9	12
D1739A	Class C65	17	41209130	T	G	2.02979	3.88724	2.77537	0.36	2.57781	2.51954	0.81	15.2019	3.56587	9	1	7	8	8	3	15	11	16	8
D1739E	Class C35	17	41209129	A	C	1.82037	2.81348	2.1498	0.28	2.131	2.22078	0.66	5.84692	3.01205	13	3	7	16	6	13	18	16	3	7
D1739G	Class C65	17	41209130	T	C	2.91412	3.84982	2.53957	0.36	2.57781	2.51954	0.81	15.2019	3.56587	9	1	4	9	11	2	15	13	11	16
D1739H	Class C65	17	41209131	C	G	2.48087	3.68052	2.2388	0.39	2.63227	2.57386	0.81	15.2019	3.56587	8	2	6	9	15	3	6	12	15	10
D1739N	Class C15	17	41209131	C	T	0.0401254	3.48681	1.5515	-0.03	2.63227	2.57386	0.29	3.56434	8.72648	11	5	2	1	16	20	14	2	18	9
D1739V	Class C65	17	41209130	T	A	2.79841	4.06159	3.00568	0.38	2.57781	2.51954	0.81	15.2019	3.56587	9	1	8	11	8	2	14	12	16	7
D1739Y	Class C65	17	41209131	C	A	3.62213	3.62727	2.49826	0.39	2.63227	2.57386	0.81	15.2019	3.56587	8	1	7	11	14	2	6	13	15	9
D1757H	Class C0	17	41209077	C	G	0.775132	2.63627	1.54376	-0.01	2.21175	1.98459	0.01	0.493926	48.8987	15	5	8	10	17	19	7	6	4	5
D1757N	Class C0	17	41209077	C	T	0.188678	2.0973	1.04446	-0.15	1.68685	1.57461	0.01	0.493926	48.8987	16	8	6	3	13	20	6	5	2	14
D1778G	Class C0	17	41201211	T	C	1.15713	NA	1.52818	0.15	0.925345	0.831207	0.01	0.493926	48.8987	15	8	3	17	1	6	15	9	13	1
D1778N	Class C0	17	41203080	C	T	-0.117495	3.39379	1.6028	-0.11	2.5498	2.68507	0.01	0.493926	48.8987	11	10	3	1	12	19	13	14	7	3
D1778Y	Class C15	17	41203080	C	A	1.85566	3.08908	2.03644	0.3	2.53457	2.6965	0.29	3.56434	8.72648	8	6	6	2	15	1	9	19	7	2
D1813H	Class C0	17	41199690	C	G	1.41339	3.24908	1.93707	0.14	1.44605	1.60589	0.01	0.493926	48.8987	14	5	11	14	20	11	12	12	10	11
D1818G	Class C0	17	41199674	T	C	0.957246	3.63204	1.78221	0.07	1.49401	1.36586	0.01	0.493926	48.8987	15	7	13	10	2	11	11	11	16	3
D1851E	Class C0	17	41197734	G	C	0.808501	1.46286	1.45907	-0.02	1.40294	1.93082	0.01	0.493926	48.8987	16	6	12	5	14	19	3	17	10	6
E1352K	Class C0	17	41243494	C	T	0.710312	0.454253	0.904045	0.15	0.669182	0.402008	0.01	0.493926	48.8987	14	15	8	2	14	7	5	10	1	10
E1419Q	Class C0	17	41234523	C	G	0.613154	0.163362	0.164208	-0.18	-0.0408457	-0.484712	0.01	0.493926	48.8987	15	16	1	17	17	18	14	16	2	8
E1462K	Class C0	17	41228605	C	T	0.96139	0.488402	-0.263921	-0.18	-1.31381	-0.300112	0.01	0.493926	48.8987	19	16	1	17	10	2	12	9	9	20
E1470D	Class C0	17	41228579	T	A	0.982076	-0.108226	-0.191947	-0.2	-1.36709	-0.951914	0.01	0.493926	48.8987	19	16	1	19	19	2	12	9	12	20
E1494K	Class C0	17	41228509	C	T	0.999092	1.68405	1.82429	0.09	0.544377	1.21896	0.01	0.493926	48.8987	19	12	20	19	11	10	6	15	5	12
E1527K	Class C0	17	41226444	C	T	1.18642	3.794	1.63476	0.12	1.21913	1.64364	0.01	0.493926	48.8987	15	8	15	16	12	14	14	8	2	11
E1559K	Class C0	17	41226348	C	T	1.23676	4.46712	2.46387	0.23	1.43649	1.78303	0.01	0.493926	48.8987	13	7	12	2	3	9	2	10	7	20
E1559Q	Class C0	17	41226348	C	G	1.11452	4.73802	2.11144	0.14	1.50804	2.03644	0.01	0.493926	48.8987	13	8	12	1	3	12	2	7	10	20
E1609G	Class C0	17	41223105	T	C	0.562453	1.80792	1.26142	-0.08	1.03167	1.78546	0.01	0.493926	48.8987	17	6	14	4	17	10	19	2	14	14
E1644G	Class C0	17	41223000	T	C	0.668245	1.35865	1.36111	-0.13	0.768101	1.11339	0.01	0.493926	48.8987	19	8	18	5	10	7	11	4	14	17
E1660V	Class C0	17	41222952	T	A	0.66129	3.04348	1.94144	-0.04	1.12125	1.53441	0.01	0.493926	48.8987	15	5	9	3	1	13	16	17	18	3
E1682K	Class C0	17	41219655	C	T	0.884916	3.35383	1.76544	0.09	2.67491	2.24756	0.01	0.493926	48.8987	11	10	8	11	17	19	8	4	13	13
E1682V	Class C0	17	41219654	T	A	0.869348	4.86537	2.46942	0.11	2.78903	2.51144	0.01	0.493926	48.8987	12	7	11	16	15	20	12	12	20	2
E1731D	Class C0	17	41215350	C	A	0.842445	2.92214	1.663	0.14	3.30412	3.1109	0.01	0.493926	48.8987	12	10	5	14	5	20	1	1	5	19
E1754V	Class C0	17	41209085	T	A	1.82906	3.72959	2.44684	0.35	2.56387	2.20491	0.01	0.493926	48.8987	10	4	7	15	2	16	11	18	8	4
E1765K	Class C0	17	41203119	C	T	0.892763	2.66879	1.60675	0.03	1.99025	2.20201	0.01	0.493926	48.8987	14	5	8	2	19	18	7	13	13	19
E1794D	Class C0	17	41201162	C	A	2.15205	1.21987	1.45522	0.22	0.49962	1.15427	0.01	0.493926	48.8987	17	9	16	20	2	9	5	19	1	16
E1836K	Class C0	17	41197781	C	T	1.51323	3.25885	1.5948	0.3	2.30949	1.91447	0.01	0.493926	48.8987	10	6	5	4	12	12	6	4	4	20
F1571S	Class C0	17	41223219	A	G	1.12854	3.3153	2.01343	0.22	2.14905	2.02765	0.01	0.493926	48.8987	13	5	8	10	2	18	17	16	2	19
F1662S	Class C0	17	41222946	A	G	1.07333	1.18597	1.37968	0.06	0.173554	0.396931	0.01	0.493926	48.8987	19	7	12	12	15	2	6	17	19	13
F1668C	Class C55	17	41219696	A	C	1.30533	4.68151	2.68859	0.17	2.24144	2.08442	0.66	5.84692	3.01205	9	8	5	18	11	10	14	3	20	1
F1668S	Class C55	17	41219696	A	G	1.58775	4.80032	2.74147	0.26	2.24144	2.08442	0.66	5.84692	3.01205	8	8	4	17	15	10	14	5	15	8
F1695L	Class C0	17	41215958	A	C	0.827235	3.97573	1.37595	0.04	2.14063	1.89972	0.01	0.493926	48.8987	14	11	9	19	1	20	14	17	14	5
F1734S	Class C55	17	41209145	A	G	3.07193	4.18391	3.47438	0.45	3.43995	3.31205	0.66	5.84692	3.01205	5	1	6	10	4	5	16	19	13	18
F1761S	Class C45	17	41203130	A	G	3.36678	4.20096	3.23912	0.51	3.76423	2.96419	0.66	5.84692	3.01205	6	1	10	11	5	3	17	16	11	19
G1656D	Class C65	17	41222964	C	T	2.7558	3.63963	2.86738	0.4	2.67458	2.58347	0.81	15.2019	3.56587	7	2	8	10	16	4	8	14	15	15
G1706A	Class C55	17	41215926	C	G	2.11737	2.57204	1.36851	0.07	1.41651	1.35896	0.66	5.84692	3.01205	8	12	1	20	16	14	5	7	8	9
G1706E	Class C65	17	41215926	C	T	5.06089	3.66151	3.15283	0.39	2.8379	2.73779	0.81	15.2019	3.56587	4	8	6	20	14	14	3	9	4	11
G1738A	Class C55	17	41209133	C	G	1.57384	3.1628	1.99073	0.26	2.63227	2.57386	0.66	5.84692	3.01205	9	3	4	4	13	10	8	13	17	12
G1738E	Class C65	17	41209133	C	T	2.7558	3.60182	2.36412	0.38	2.63227	2.57386	0.81	15.2019	3.56587	8	1	5	9	14	4	6	16	15	12
G1738R	Class C65	17	41209134	C	G	2.91412	3.56419	2.44684	0.38	2.63227	2.57386	0.81	15.2019	3.56587	7	1	4	8	15	6	6	17	13	17
G1738V	Class C65	17	41209133	C	A	2.53032	3.61859	2.42441	0.38	2.63227	2.57386	0.81	15.2019	3.56587	8	1	5	9	14	5	6	16	16	12
G1743A	Class C55	17	41209118	C	G	1.20628	2.73796	1.91939	0.17	2.32591	2.25185	0.66	5.84692	3.01205	10	5	3	9	13	17	7	3	6	7
G1743E	Class C65	17	41209118	C	T	2.82062	3.54239	2.51	0.38	2.47891	2.41097	0.81	15.2019	3.56587	8	3	4	17	14	7	5	7	5	9
G1743R	Class C65	17	41209119	C	G	1.88269	3.68386	2.20872	0.33	2.47891	2.41097	0.81	15.2019	3.56587	9	4	3	14	16	11	7	4	4	11
G1743V	Class C65	17	41209118	C	A	2.40319	3.49342	2.4188	0.38	2.32591	2.25185	0.81	15.2019	3.56587	8	3	3	16	15	8	5	8	4	8
G1748A	Class C55	17	41209103	C	G	1.36099	3.31353	2.08768	0.19	3.99527	3.80521	0.66	5.84692	3.01205	9	3	5	3	14	14	9	11	17	13
G1748C	Class C65	17	41209104	C	A	1.72148	3.73397	2.3162	0.31	3.99527	3.80521	0.81	15.2019	3.56587	7	2	5	5	16	10	8	14	16	10
G1748D	Class C65	17	41209103	C	T	2.5136	3.71786	2.2848	0.38	3.99527	3.80521	0.81	15.2019	3.56587	6	1	6	7	16	7	7	16	12	16
G1748R	Class C65	17	41209104	C	G	1.14753	3.60414	2.14021	0.16	3.99527	3.80521	0.81	15.2019	3.56587	9	2	3	2	16	16	10	11	17	13
G1748S	Class C55	17	41209104	C	T	2.12879	3.44228	2.30572	0.36	3.99527	3.80521	0.66	5.84692	3.01205	8	2	6	6	15	9	7	15	14	16
G1748V	Class C65	17	41209103	C	A	1.85566	3.85326	2.37499	0.33	3.99527	3.80521	0.81	15.2019	3.56587	7	1	5	6	16	10	8	15	15	12
G1763V	Class C0	17	41203124	C	A	1.52641	4.23736	2.41335	0.27	2.53486	2.55308	0.01	0.493926	48.8987	11	1	8	8	17	12	15	16	15	10
G1770E	Class C0	17	41203103	C	T	1.12384	2.76653	2.01806	0.1	2.18958	2.37268	0.01	0.493926	48.8987	14	3	12	5	16	15	4	10	20	15
G1770V	Class C0	17	41203103	C	A	2.23777	4.07611	2.91925	0.37	2.58026	2.61467	0.01	0.493926	48.8987	12	1	12	12	19	6	6	15	11	16
G1788D	Class C65	17	41201181	C	T	4.02442	4.66191	3.14345	0.49	4.31348	4.06883	0.81	15.2019	3.56587	5	2	9	19	9	15	4	11	1	12
G1788V	Class C65	17	41201181	C	A	4.25315	4.89885	3.0898	0.59	4.31348	4.06883	0.81	15.2019	3.56587	4	2	9	20	9	14	3	12	2	10
G1803A	Class C0	17	41199719	C	G	0.52232	3.16743	1.37223	-0.18	0.788737	1.29955	0.01	0.493926	48.8987	18	7	16	11	19	16	12	6	17	3
H1402R	Class C0	17	41234573	T	C	0.654394	0.71004	1.12211	-0.09	-1.27707	-1.35687	0.01	0.493926	48.8987	17	16	2	18	1	14	1	12	3	4
H1402Y	Class C0	17	41234574	G	A	0.330825	0.958593	0.888497	0	0.288627	0.809439	0.01	0.493926	48.8987	17	13	9	17	2	20	1	8	7	5
H1421Y	Class C15	17	41234517	G	A	0.637155	0.72829	-0.220367	0.02	0.416519	0.217939	0.29	3.56434	8.72648	14	16	1	15	6	14	12	7	6	7
H1746D	Class C65	17	41209110	G	C	2.33122	3.08501	2.75473	0.39	2.32591	2.25185	0.81	15.2019	3.56587	8	3	4	17	5	7	8	11	10	3
H1746L	Class C65	17	41209109	T	A	1.64526	3.60298	2.98955	0.29	2.27423	2.19956	0.81	15.2019	3.56587	9	3	4	16	3	11	12	12	13	1
H1746N	Class C65	17	41209110	G	T	0.689205	2.93605	1.62279	0.08	2.32591	2.25185	0.81	15.2019	3.56587	10	6	2	6	5	18	12	3	14	1
H1746P	Class C65	17	41209109	T	G	2.5136	3.61898	3.52641	0.37	2.27423	2.19956	0.81	15.2019	3.56587	9	2	5	18	3	6	11	14	12	1
H1746Q	Class C15	17	41209108	G	C	1.45606	3.22543	2.11612	0.16	1.83007	2.04341	0.29	3.56434	8.72648	13	1	7	8	18	15	8	19	20	2
H1746R	Class C25	17	41209109	T	C	1.67514	3.11679	2.7149	0.29	2.27423	2.19956	0.29	3.56434	8.72648	9	3	3	14	5	13	14	13	8	6
H1746Y	Class C65	17	41209110	G	A	1.86458	2.79454	2.083	0.35	2.32591	2.25185	0.81	15.2019	3.56587	8	4	3	13	7	12	9	10	6	11
H1805L	Class C0	17	41199713	T	A	0.896744	2.38427	1.33878	-0.13	0.286341	0.529472	0.01	0.493926	48.8987	19	9	15	14	16	4	10	5	12	2
H1805P	Class C0	17	41199713	T	G	1.12854	2.4519	1.43243	-0.09	0.580707	0.967997	0.01	0.493926	48.8987	18	8	17	16	19	4	11	4	12	2
H1860P	Class C0	17	41197708	T	G	0.84625	NA	1.61078	0.08	0.612935	1.13908	0.01	0.493926	48.8987	19	10	20	13	5	8	10	17	1	1
H1862L	Class C0	17	41197702	T	A	0.753312	1.76689	1.50118	0.17	0.533933	1.0294	0.01	0.493926	48.8987	18	10	20	13	12	9	8	18	1	1
I1405V	Class C0	17	41234565	T	C	0.363759	-0.26091	-0.076317	-0.28	-1.20189	-0.726697	0.01	0.493926	48.8987	18	20	1	15	4	15	1	15	9	5
I1432L	Class C0	17	41234484	T	G	0.165295	-2.43274	0.0813649	-0.51	-0.838077	-1.67552	0.01	0.493926	48.8987	20	20	1	17	4	11	2	10	9	9
I1529V	Class C0	17	41226438	T	C	0.599579	1.6624	1.41733	0.02	0.689699	1.37688	0.01	0.493926	48.8987	20	11	20	14	5	14	2	6	5	15
I1568V	Class C0	17	41223229	T	C	0.710312	1.80338	1.29819	-0.04	0.695413	1.34225	0.01	0.493926	48.8987	18	10	16	8	1	18	1	14	9	5
I1766S	Class C35	17	41203115	A	C	1.72148	3.71398	2.49826	0.34	2.67045	2.49215	0.66	5.84692	3.01205	8	2	6	7	4	5	18	11	15	13
I1858L	Class C0	17	41197715	T	G	0.492435	1.4741	1.4819	0.01	0.378785	1.10497	0.01	0.493926	48.8987	19	10	20	14	1	16	18	7	1	11
K1322E	Class C0	17	41243584	T	C	0.760582	1.76384	1.39846	-0.01	0.956797	1.49141	0.01	0.493926	48.8987	17	11	14	10	1	18	2	11	10	12
K1487R	Class C0	17	41228529	T	C	0.808501	0.72952	0.181456	-0.17	-0.110392	0.408132	0.01	0.493926	48.8987	18	12	1	16	19	8	14	2	11	19
K1601E	Class C0	17	41223130	T	C	1.2214	3.28728	1.75299	0.15	1.82412	2.31988	0.01	0.493926	48.8987	14	5	12	3	9	7	18	3	4	20
K1606E	Class C0	17	41223115	T	C	1.38398	2.00384	1.1697	0.17	0.711262	1.11457	0.01	0.493926	48.8987	18	9	19	7	7	1	7	5	7	17
K1648E	Class C0	17	41222989	T	C	0.965542	1.98525	1.52818	0.11	0.624274	1.10652	0.01	0.493926	48.8987	18	6	18	9	16	3	10	11	10	12
K1648I	Class C0	17	41222988	T	A	0.742489	3.01551	1.52818	-0.08	0.991023	1.55705	0.01	0.493926	48.8987	17	4	14	7	19	9	18	11	9	9
K1648N	Class C0	17	41222987	T	A	0.360453	2.51173	1.15872	-0.14	0.885158	1.45639	0.01	0.493926	48.8987	17	7	12	2	9	11	20	7	7	15
K1648Q	Class C0	17	41222989	T	G	0.965542	1.49622	1.53983	-0.04	0.58162	1.04779	0.01	0.493926	48.8987	19	7	18	8	14	4	10	10	13	9
K1648R	Class C0	17	41222988	T	C	0.834805	0.51565	1.5515	0.04	0.14232	0.473196	0.01	0.493926	48.8987	20	10	20	7	2	3	2	14	12	20
K1648T	Class C0	17	41222988	T	G	0.77884	2.13554	1.60675	-0.08	0.787573	1.25283	0.01	0.493926	48.8987	18	6	17	8	16	6	16	10	12	6
K1759M	Class C0	17	41209070	T	A	0.657818	4.09456	2.48101	0.09	2.97518	2.61357	0.01	0.493926	48.8987	11	7	11	1	6	15	17	19	5	1
K1759N	Class C0	17	41209069	C	A	0.469224	3.39157	1.5515	0.04	2.52739	2.47639	0.01	0.493926	48.8987	11	9	9	1	15	18	11	17	3	5
K1759R	Class C0	17	41209070	T	C	0.589411	3.28584	2.083	0.05	2.56976	2.58884	0.01	0.493926	48.8987	12	9	11	1	3	17	16	19	3	8
L1317F	Class C0	17	41243597	C	A	0.456022	0.7645	1.31291	-0.13	-1.1055	-0.720195	0.01	0.493926	48.8987	19	14	11	12	8	13	1	12	2	20
L1404P	Class C45	17	41234567	A	G	1.72148	1.76304	0.9693	0.18	0.115568	0.246318	0.66	5.84692	3.01205	10	13	1	19	5	5	15	10	3	12
L1407P	Class C65	17	41234558	A	G	1.9986	1.24671	1.12578	0.21	0.115568	0.246318	0.81	15.2019	3.56587	10	11	1	16	4	1	13	16	6	17
L1517F	Class C0	17	41226474	G	A	0.767824	3.05925	1.55545	0.23	1.71667	2.34568	0.01	0.493926	48.8987	14	8	11	11	13	17	10	1	2	16
L1539P	Class C0	17	41226407	A	G	0.582663	1.63461	1.79902	-0.11	0.776151	0.929678	0.01	0.493926	48.8987	19	10	20	15	10	16	11	6	7	6
L1553M	Class C0	17	41226366	A	T	0.731754	2.44861	1.778	0.15	1.20763	1.97521	0.01	0.493926	48.8987	16	6	19	4	19	10	18	10	7	8
L1564P	Class C0	17	41223240	A	G	2.89	2.38751	1.50507	0.12	1.31148	2.05082	0.01	0.493926	48.8987	15	3	14	13	4	1	20	11	9	16
L1570F	Class C0	17	41223223	G	A	0.853926	2.93563	1.84145	0.21	2.56282	2.44248	0.01	0.493926	48.8987	13	6	8	7	7	20	14	9	2	19
L1600F	Class C0	17	41223131	C	A	1.00755	3.18354	1.73225	0.05	1.83267	2.11206	0.01	0.493926	48.8987	15	5	15	3	19	15	4	6	6	20
L1605V	Class C0	17	41223118	A	C	0.869348	1.71768	1.75713	-0.08	0.551528	1.17036	0.01	0.493926	48.8987	19	9	20	7	10	4	7	6	12	13
L1664P	Class C0	17	41219708	A	G	0.949079	3.32809	1.56326	-0.07	1.06309	1.53372	0.01	0.493926	48.8987	17	6	16	7	9	6	4	9	20	5
L1679Q	Class C0	17	41219663	A	T	0.55239	0.864788	1.31291	-0.31	-0.78762	-0.0973568	0.01	0.493926	48.8987	20	16	13	16	5	11	3	17	15	12
L1764P	Class C25	17	41203121	A	G	3.07193	4.47159	2.01343	0.41	2.47485	2.41707	0.29	3.56434	8.72648	7	2	4	10	8	2	18	15	9	19
L1780P	Class C45	17	41201205	A	G	3.1009	4.24236	1.96813	0.4	2.32	2.22998	0.66	5.84692	3.01205	9	4	9	19	9	2	19	2	1	18
L1786P	Class C0	17	41201187	A	G	2.656	4.15458	2.27968	0.4	1.97915	1.8847	0.01	0.493926	48.8987	7	4	3	18	3	9	16	4	1	14
L1844P	Class C0	17	41197756	A	G	2.08361	3.0414	2.16932	0.34	1.9609	2.30767	0.01	0.493926	48.8987	12	2	9	11	18	14	3	17	5	20
L1844R	Class C0	17	41197756	A	C	1.76986	3.43333	2.08768	0.31	1.39802	2.30682	0.01	0.493926	48.8987	13	3	9	11	17	14	3	17	6	17
L1854P	Class C15	17	41197726	A	G	2.23777	4.07917	2.27968	0.43	2.51852	2.59749	0.29	3.56434	8.72648	9	2	7	11	7	6	18	13	4	17
M1400I	Class C0	17	41234578	C	A	0.419694	1.81487	1.45907	-0.01	2.09699	2.16856	0.01	0.493926	48.8987	14	11	11	14	2	20	5	10	8	6
M1400T	Class C0	17	41234579	A	G	0.823506	3.08668	1.778	0.21	2.86365	2.74147	0.01	0.493926	48.8987	8	10	7	17	1	20	16	3	5	2
M1400V	Class C0	17	41234580	T	C	0.575972	2.56553	1.36481	0.09	2.79215	2.66847	0.01	0.493926	48.8987	11	12	8	12	1	20	10	3	4	7
M1411T	Class C65	17	41234546	A	G	1.30533	0.685297	0.129179	-0.01	0.115568	0.246318	0.81	15.2019	3.56587	13	14	1	11	2	2	13	10	14	5
M1628I	Class C0	17	41223047	C	A	0.549028	1.51689	1.46667	-0.19	0.517615	1.15729	0.01	0.493926	48.8987	19	11	18	13	7	14	8	3	8	5
M1628T	Class C0	17	41223048	A	G	1.74539	NA	1.26142	-0.11	0.322363	0.872713	0.01	0.493926	48.8987	20	11	20	19	10	4	3	9	5	12
M1628V	Class C0	17	41223049	T	C	1.50037	1.26887	1.44761	-0.06	0.262985	0.91891	0.01	0.493926	48.8987	20	11	20	18	7	3	4	7	5	12
M1650K	Class C55	17	41222982	A	T	0.96139	1.57103	1.39475	-0.01	0.661913	1.18955	0.66	5.84692	3.01205	18	7	16	7	5	3	10	11	18	8
M1650L	Class C0	17	41222983	T	A	0.569206	0.31502	1.32029	-0.17	-0.0256414	0.309036	0.01	0.493926	48.8987	20	11	15	3	1	4	17	16	14	18
M1650R	Class C45	17	41222982	A	C	0.842445	2.49215	1.5869	0	0.94228	1.41835	0.66	5.84692	3.01205	17	6	14	7	15	5	16	9	16	5
M1650T	Class C45	17	41222982	A	G	0.940943	2.87943	1.53201	0.13	1.24095	1.76472	0.66	5.84692	3.01205	17	6	17	8	11	4	13	10	15	10
M1650V	Class C0	17	41222983	T	C	0.827235	0.747712	1.33133	-0.06	0.378785	0.838029	0.01	0.493926	48.8987	19	10	16	5	1	4	18	16	13	18
M1652I	Class C0	17	41222975	C	A	0.793629	0.799792	1.07044	-0.03	0.246318	0.485433	0.01	0.493926	48.8987	16	10	5	2	1	10	1	17	19	14
M1652K	Class C35	17	41222976	A	T	2.77681	2.91248	2.21863	0.35	1.44826	1.66151	0.66	5.84692	3.01205	12	4	9	10	1	1	11	14	17	6
M1652T	Class C25	17	41222976	A	G	2.5136	2.78208	2.1498	0.34	1.46398	1.87816	0.29	3.56434	8.72648	12	4	10	9	1	1	12	13	16	10
M1663K	Class C0	17	41219711	A	T	1.05107	3.93558	1.80742	0.04	1.28271	1.22601	0.01	0.493926	48.8987	15	6	11	7	3	3	12	11	20	3
M1663L	Class C0	17	41219712	T	A	0.675215	NA	1.35361	-0.12	0.487469	0.888352	0.01	0.493926	48.8987	18	9	13	4	6	11	3	15	20	3
M1689R	Class C35	17	41219633	A	C	2.29029	3.94843	2.35879	0.35	1.89452	1.75315	0.66	5.84692	3.01205	9	8	5	19	11	3	11	6	17	4
M1689T	Class C25	17	41219633	A	G	1.4314	3.67097	1.6995	0.11	1.67883	1.47133	0.29	3.56434	8.72648	11	10	2	17	9	8	12	3	19	2
M1775K	Class C55	17	41203088	A	T	3.16126	4.17382	2.29522	0.4	2.5992	2.53545	0.66	5.84692	3.01205	6	3	7	11	2	3	16	19	19	8
M1775R	Class C45	17	41203088	A	C	3.48715	4.12605	2.26422	0.38	2.5992	2.53545	0.66	5.84692	3.01205	6	3	6	11	2	3	16	19	19	9
M1783I	Class C0	17	41201195	C	A	0.735313	2.79086	1.18068	0.01	1.24913	1.32939	0.01	0.493926	48.8987	16	8	8	13	8	19	1	5	8	2
M1783L	Class C0	17	41201197	T	A	0.892763	2.04755	1.14409	0.09	1.44159	1.37527	0.01	0.493926	48.8987	14	10	4	12	1	17	9	3	6	2
M1783T	Class C45	17	41201196	A	G	1.3898	3.44095	1.79059	0.04	1.8434	1.71482	0.66	5.84692	3.01205	11	7	2	14	1	13	16	1	4	1
N1468H	Class C0	17	41228587	T	G	0.367025	0.885158	0.0753156	0	-1.32553	-0.597875	0.01	0.493926	48.8987	17	14	1	18	17	4	20	5	13	17
N1647K	Class C0	17	41222990	G	C	0.231873	0.814981	0.992037	-0.25	0.294878	0.896939	0.01	0.493926	48.8987	20	10	17	2	8	10	8	6	17	9
N1730S	Class C0	17	41215354	T	C	0.158652	1.53749	0.70597	0.03	0.668468	0.743313	0.01	0.493926	48.8987	17	11	4	15	1	20	3	4	7	14
N1742I	Class C15	17	41209121	T	A	1.02909	3.45467	2.36412	0.08	2.2325	2.09565	0.29	3.56434	8.72648	13	4	6	12	16	17	4	5	11	1
N1742K	Class C15	17	41209120	A	C	0.485772	2.96806	1.6188	-0.07	1.80808	1.83217	0.29	3.56434	8.72648	14	5	4	7	17	20	9	8	9	3
N1742Y	Class C15	17	41209122	T	A	1.12384	3.26759	2.2388	0.15	2.42428	2.16411	0.29	3.56434	8.72648	11	4	3	11	6	14	15	2	7	4
N1745D	Class C0	17	41209113	T	C	0.225227	2.29029	1.2247	-0.07	2.11383	1.9301	0.01	0.493926	48.8987	13	9	2	2	1	20	13	8	11	6
N1745H	Class C25	17	41209113	T	G	0.297863	2.83237	1.42487	-0.03	2.2471	2.14286	0.29	3.56434	8.72648	12	7	2	3	3	20	16	7	13	2
N1745I	Class C55	17	41209112	T	A	0.84625	3.29104	2.39676	0.08	1.98441	2.05637	0.66	5.84692	3.01205	12	4	4	11	4	19	17	16	12	1
N1745K	Class C35	17	41209111	G	C	0.347248	2.54179	1.71993	-0.1	1.73931	1.97484	0.66	5.84692	3.01205	14	6	4	5	18	20	3	14	12	2
N1745S	Class C15	17	41209112	T	C	-0.117495	2.22407	1.03332	-0.13	1.82521	1.81438	0.29	3.56434	8.72648	15	9	3	1	1	20	13	11	15	8
N1745T	Class C25	17	41209112	T	G	0.499067	2.79601	1.9282	-0.04	1.95187	2.00203	0.29	3.56434	8.72648	14	6	4	5	2	20	15	15	11	3
N1745Y	Class C45	17	41209113	T	A	0.84625	3.24049	1.90619	0.1	2.23559	2.15344	0.66	5.84692	3.01205	10	5	2	9	4	19	16	12	11	2
N1819S	Class C0	17	41199671	T	C	0.281402	0.567127	1.01087	-0.22	-0.222109	-0.586188	0.01	0.493926	48.8987	20	15	15	16	2	16	1	8	4	11
N1819Y	Class C0	17	41199672	T	A	0.804752	2.95778	1.44385	-0.02	0.491077	1.01169	0.01	0.493926	48.8987	17	10	12	19	20	17	15	8	1	5
P1430S	Class C0	17	41234490	G	A	0.569206	0.445883	0.0994419	-0.3	-0.894656	-0.597875	0.01	0.493926	48.8987	19	18	1	19	4	7	17	13	5	5
P1469S	Class C0	17	41228584	G	A	0.812209	0.956248	0.636978	-0.14	0.213366	0.595648	0.01	0.493926	48.8987	18	11	2	19	20	13	19	10	17	17
P1502S	Class C0	17	41226519	G	A	0.55239	2.0525	1.09632	-0.11	0.997974	1.49595	0.01	0.493926	48.8987	18	12	17	10	1	12	10	1	10	8
P1544L	Class C0	17	41226392	G	A	0.559125	3.12346	1.19537	-0.07	1.03746	1.37272	0.01	0.493926	48.8987	17	6	15	5	6	3	20	1	12	2
P1562L	Class C0	17	41223246	G	A	1.05107	3.12395	1.98168	0.19	2.59703	2.56689	0.01	0.493926	48.8987	12	2	10	3	11	9	17	1	8	16
P1575H	Class C0	17	41223207	G	T	0.994826	2.55144	1.27977	0.13	1.40237	2.20123	0.01	0.493926	48.8987	15	4	9	15	15	16	20	8	2	5
P1579A	Class C0	17	41223196	G	C	0.599579	2.01642	1.778	0.1	1.52273	2.33992	0.01	0.493926	48.8987	17	4	20	8	19	13	18	6	15	13
P1614S	Class C0	17	41223091	G	A	0.518983	1.03938	1.46667	-0.25	0.37195	1.01092	0.01	0.493926	48.8987	20	10	18	15	9	14	7	6	10	2
P1637L	Class C0	17	41223021	G	A	1.71366	2.84193	1.5711	0.26	2.24756	2.2565	0.01	0.493926	48.8987	14	5	11	19	18	8	7	1	9	4
P1749A	Class C25	17	41209101	G	C	1.89188	3.28011	2.48678	0.35	4.18256	3.95113	0.29	3.56434	8.72648	8	1	7	6	6	6	11	14	19	8
P1749L	Class C65	17	41209100	G	A	1.28913	3.79493	2.21367	0.18	4.18256	3.95113	0.81	15.2019	3.56587	7	2	2	2	12	13	14	12	16	12
P1749Q	Class C65	17	41209100	G	T	1.69805	3.65743	2.52186	0.32	4.18256	3.95113	0.81	15.2019	3.56587	7	2	6	5	8	8	11	12	18	6
P1749R	Class C65	17	41209100	G	C	2.67524	3.5178	2.78227	0.39	4.18256	3.95113	0.81	15.2019	3.56587	6	1	6	8	10	4	11	15	15	15
P1749S	Class C65	17	41209101	G	A	1.13326	3.52138	2.2038	0.17	4.18256	3.95113	0.81	15.2019	3.56587	8	3	3	2	10	15	14	11	17	12
P1749T	Class C35	17	41209101	G	T	1.51981	3.62174	2.4188	0.26	4.18256	3.95113	0.66	5.84692	3.01205	7	2	4	4	9	11	12	13	18	10
P1771L	Class C15	17	41203100	G	A	1.49395	3.49447	2.29522	0.29	2.64513	2.64739	0.29	3.56434	8.72648	7	3	6	4	10	8	14	7	17	13
P1771R	Class C15	17	41203100	G	C	1.95859	3.54825	2.42441	0.4	2.60636	2.59208	0.29	3.56434	8.72648	6	2	6	6	10	4	13	9	14	16
P1776H	Class C0	17	41203085	G	T	1.66763	2.49371	1.54376	0.29	2.59672	2.25185	0.01	0.493926	48.8987	9	4	3	6	8	12	14	18	16	16
P1776L	Class C15	17	41203085	G	A	1.69805	3.05761	1.81579	0.31	2.27411	2.25278	0.29	3.56434	8.72648	9	3	4	7	6	10	12	18	18	12
P1806A	Class C0	NA	NA	NA	NA	NA	NA	NA	NA	NA	NA	0.01	0.493926	48.8987	NA	NA	NA	NA	NA	NA	NA	NA	NA	NA
P1812A	Class C0	17	41199693	G	C	0.949079	3.64284	1.85002	0.09	2.32763	1.90193	0.01	0.493926	48.8987	11	7	8	8	15	15	17	4	17	6
P1856S	Class C0	17	41197721	G	A	0.452696	2.48031	1.05566	0.08	1.05508	1.78904	0.01	0.493926	48.8987	16	8	13	4	19	17	15	4	6	20
P1859R	Class C0	17	41197711	G	C	0.904679	2.16216	1.33508	0.26	0.934464	1.55872	0.01	0.493926	48.8987	16	7	14	17	7	14	19	2	1	18
Q1388L	Class C15	17	41242983	T	A	0.710312	2.26939	1.91939	0.28	0.0707094	0.192997	0.29	3.56434	8.72648	12	9	3	8	6	8	8	6	14	5
Q1395R	Class C35	17	41242962	T	C	0.731754	1.56123	1.90619	0.29	0.0707094	0.192997	0.66	5.84692	3.01205	10	10	3	5	5	15	6	18	12	16
Q1604R	Class C0	17	41223120	T	C	0.936885	1.92109	1.39846	0.16	1.50111	2.25231	0.01	0.493926	48.8987	16	5	17	7	18	7	16	3	12	11
Q1747E	Class C0	17	41209107	G	C	0.969651	2.38117	1.56717	0.1	2.02154	1.59266	0.01	0.493926	48.8987	13	7	6	1	1	12	7	12	18	11
Q1747H	Class C0	17	41209105	T	A	1.94875	2.42978	1.84569	0.22	1.61555	1.62447	0.01	0.493926	48.8987	15	2	11	11	18	9	3	20	16	5
Q1747K	Class C0	17	41209107	G	T	1.2214	1.79952	1.51276	0.13	1.79771	1.43636	0.01	0.493926	48.8987	13	7	6	2	1	9	4	14	18	14
Q1747L	Class C25	17	41209106	T	A	1.22653	2.82043	1.89743	0.11	1.83099	1.80108	0.29	3.56434	8.72648	14	3	5	5	3	13	16	19	18	6
Q1747P	Class C15	17	41209106	T	G	1.55323	2.5687	1.9282	0.21	1.93825	1.95113	0.29	3.56434	8.72648	13	2	6	6	4	11	16	19	16	11
Q1747R	Class C0	17	41209106	T	C	1.19134	1.22875	1.24671	0.06	1.02786	0.863302	0.01	0.493926	48.8987	15	7	7	3	1	12	6	19	18	19
Q1785H	Class C0	17	41201189	C	A	1.44365	1.14273	1.21737	0.05	-0.0367241	0.492733	0.01	0.493926	48.8987	18	8	10	19	2	13	1	18	3	4
Q1811R	Class C0	17	41199695	T	C	1.32722	3.48542	2.16932	0.18	1.91001	1.71683	0.01	0.493926	48.8987	11	6	7	8	10	14	11	11	9	17
Q1826H	Class C0	17	41197809	C	A	0.877096	2.62463	1.42487	0	0.967044	1.58074	0.01	0.493926	48.8987	15	11	12	17	20	18	17	13	14	17
R1443G	Class C0	17	41234451	G	C	0.664765	1.65162	0.466226	-0.27	-1.27127	-0.783807	0.01	0.493926	48.8987	20	18	1	20	11	2	7	3	7	4
R1443Q	Class C0	17	41234450	C	T	0.644013	0.388161	0.574453	-0.12	-1.59238	-1.55434	0.01	0.493926	48.8987	20	19	1	20	16	2	2	10	6	8
R1495K	Class C0	17	41228505	C	T	0.671728	3.87411	1.88444	0.05	2.18242	2.19911	0.01	0.493926	48.8987	13	12	13	9	4	18	9	3	7	4
R1495M	Class C0	17	41228505	C	A	1.67514	4.29523	2.13533	0.31	2.28027	2.34518	0.01	0.493926	48.8987	12	9	13	18	7	8	9	5	9	1
R1507T	Class C0	17	41226503	C	G	0.827235	3.4761	1.47048	0.11	1.25556	2.10926	0.01	0.493926	48.8987	17	7	18	18	20	13	18	3	5	2
R1589C	Class C0	17	41223166	G	A	0.977944	2.90331	1.39846	0.15	0.709225	1.04971	0.01	0.493926	48.8987	17	6	13	6	12	3	20	8	2	20
R1589H	Class C0	17	41223165	C	T	0.65093	2.13374	1.44761	0.01	0.22543	0.376257	0.01	0.493926	48.8987	20	11	20	5	3	4	2	11	11	19
R1645G	Class C0	17	41222998	T	C	0.710312	1.49014	1.89743	-0.12	0.616666	1.37235	0.01	0.493926	48.8987	19	7	19	6	11	6	12	9	14	13
R1645M	Class C0	17	41222997	C	A	0.746062	2.53295	1.87148	-0.04	1.03808	1.8861	0.01	0.493926	48.8987	17	5	17	7	17	7	20	7	9	9
R1645S	Class C0	17	41222996	C	A	0.738876	2.48059	1.69538	-0.12	0.614339	1.24331	0.01	0.493926	48.8987	19	7	18	7	17	7	11	10	11	9
R1645T	Class C0	17	41222997	C	G	0.623438	1.07165	1.5948	-0.14	0.431115	1.02435	0.01	0.493926	48.8987	19	8	18	6	4	4	17	8	14	10
R1649G	Class C0	17	41222986	T	C	0.819735	2.22566	1.67101	0.11	0.938715	1.52484	0.01	0.493926	48.8987	18	5	19	9	11	6	12	10	15	15
R1649I	Class C0	17	41222985	C	A	0.861625	1.95803	1.65088	-0.02	0.953408	1.60316	0.01	0.493926	48.8987	17	4	15	9	18	8	17	12	14	5
R1649K	Class C0	17	41222985	C	T	0.689205	0.845013	1.52818	-0.11	0.435432	0.853114	0.01	0.493926	48.8987	19	9	18	5	9	9	9	13	15	17
R1649S	Class C0	17	41222984	T	A	0.749685	1.93019	1.76544	-0.03	0.811504	1.31243	0.01	0.493926	48.8987	18	6	17	7	15	9	14	14	14	11
R1649T	Class C0	17	41222985	C	G	0.696224	1.89743	1.76962	-0.06	0.954952	1.60654	0.01	0.493926	48.8987	18	5	17	7	17	10	15	11	15	7
R1699L	Class C65	17	41215947	C	A	2.16389	4.09332	2.98147	0.46	3.22924	3.1242	0.81	15.2019	3.56587	4	8	8	20	11	19	4	13	4	13
R1699P	Class C65	17	41215947	C	G	2.49712	4.2481	2.98147	0.47	3.22924	3.1242	0.81	15.2019	3.56587	4	8	8	20	10	18	3	14	6	10
R1699Q	Class C35	17	41215947	C	T	2.15205	3.88622	2.58194	0.41	3.22924	3.1242	0.66	5.84692	3.01205	4	10	8	20	12	19	4	13	3	17
R1699W	Class C65	17	41215948	G	A	2.84327	3.40982	2.78903	0.42	3.20415	3.19115	0.81	15.2019	3.56587	5	6	8	20	11	19	11	19	3	13
R1726G	Class C0	17	41215367	T	C	1.01184	1.04233	1.24302	-0.13	-0.0418861	0.302567	0.01	0.493926	48.8987	19	13	15	17	2	11	2	19	10	7
R1737G	Class C45	17	41209137	T	C	1.6233	2.99329	2.13047	0.24	1.6056	2.03536	0.66	5.84692	3.01205	12	2	4	7	5	13	15	20	14	16
R1737I	Class C35	17	41209136	C	A	1.28382	2.87269	1.72405	0.07	1.63278	1.92235	0.66	5.84692	3.01205	14	1	8	9	18	16	9	20	18	2
R1737S	Class C35	17	41209135	T	A	1.50682	3.01686	1.84569	0.21	2.40727	2.10254	0.66	5.84692	3.01205	11	3	3	4	3	13	14	19	13	18
R1737T	Class C25	17	41209136	C	G	1.34396	2.47751	1.57503	0.07	1.15751	1.6474	0.29	3.56434	8.72648	15	2	8	8	15	15	4	20	19	7
R1751G	Class C45	17	41209095	G	C	2.60029	3.30295	2.19378	0.37	2.16087	2.07017	0.66	5.84692	3.01205	12	1	7	11	14	7	15	20	11	14
R1751L	Class C35	17	41209094	C	A	2.48087	3.06698	2.25919	0.38	2.31963	2.21592	0.66	5.84692	3.01205	9	1	5	8	14	6	7	17	11	17
R1751P	Class C35	17	41209094	C	G	2.79841	3.16794	2.21863	0.38	2.31963	2.21592	0.66	5.84692	3.01205	9	1	5	10	14	5	6	17	13	15
R1751Q	Class C0	17	41209094	C	T	2.43355	2.82989	2.04568	0.36	2.43652	2.20491	0.01	0.493926	48.8987	9	3	6	6	14	8	6	17	8	20
R1753G	Class C65	17	41209089	T	C	3.13066	3.95818	2.8894	0.37	3.4503	3.38492	0.81	15.2019	3.56587	6	1	5	9	9	8	14	20	12	18
R1753I	Class C65	17	41209088	C	A	2.26375	3.65133	2.48101	0.38	3.52713	3.44261	0.81	15.2019	3.56587	7	2	7	9	10	7	5	18	20	4
R1753K	Class C25	17	41209088	C	T	2.27695	3.30149	2.19378	0.37	3.50997	3.43135	0.29	3.56434	8.72648	8	4	8	5	9	10	3	18	14	17
R1753S	Class C65	17	41209087	T	A	3.04394	4.23097	2.16932	0.34	2.71593	3.20201	0.81	15.2019	3.56587	11	1	7	11	13	12	17	20	13	13
R1753T	Class C65	17	41209088	C	G	2.16389	3.71614	2.39676	0.37	3.52713	3.44261	0.81	15.2019	3.56587	7	2	7	8	10	8	4	18	19	5
R1758I	Class C0	17	41209073	C	A	0.873243	2.58654	1.56326	-0.04	1.62236	1.6446	0.01	0.493926	48.8987	16	5	14	1	19	9	10	20	3	1
R1758S	Class C0	17	41209072	T	A	1.05994	2.36145	1.42109	0.02	0.928496	1.4423	0.01	0.493926	48.8987	16	8	12	1	7	6	18	20	2	2
R1835P	Class C15	17	41197783	C	G	2.5136	3.17001	1.22841	0.36	1.74136	1.63329	0.29	3.56434	8.72648	10	4	3	10	10	3	2	6	8	20
R1835Q	Class C0	17	41197783	C	T	1.2164	2.83008	1.31291	0.25	2.15947	1.79861	0.01	0.493926	48.8987	11	6	3	3	11	13	5	3	5	20
S1360G	Class C0	17	41243470	T	C	0.231873	0.85321	0.61491	-0.16	0.490907	1.23969	0.01	0.493926	48.8987	19	13	18	1	7	8	7	13	4	8
S1370F	Class C15	17	41243037	G	A	0.786224	1.84425	1.47813	0.02	1.45574	2.17291	0.29	3.56434	8.72648	16	5	17	6	17	10	11	6	19	5
S1448G	Class C0	17	41234436	T	C	0.525659	1.24072	0.0262015	-0.1	-1.35711	-0.787992	0.01	0.493926	48.8987	19	19	1	9	6	1	20	19	1	3
S1448T	Class C0	17	41234435	C	G	0.555756	0.27447	0.42697	-0.4	-2.50498	-1.09755	0.01	0.493926	48.8987	20	20	1	10	14	1	11	19	2	1
S1457A	Class C0	17	41228620	A	C	0.508991	0.66129	0.187185	-0.23	-0.151409	0.356983	0.01	0.493926	48.8987	16	12	1	11	12	17	6	13	20	4
S1484T	Class C0	17	41228539	A	T	0.512319	0.678975	-0.184925	-0.33	-0.972462	-0.507158	0.01	0.493926	48.8987	20	15	1	16	13	4	13	4	14	10
S1486C	Class C0	17	41228533	T	A	0.706783	1.83672	0.221096	0.02	-0.182182	0.171217	0.01	0.493926	48.8987	17	12	1	19	13	2	20	4	10	7
S1497A	Class C0	17	41226534	A	C	0.4098	3.72393	1.45522	0.01	1.49174	2.13745	0.01	0.493926	48.8987	16	9	15	10	15	19	16	3	9	3
S1512C	Class C0	17	41226489	T	A	0.804752	3.19406	1.61475	-0.02	0.748217	1.34829	0.01	0.493926	48.8987	18	8	19	18	12	12	13	7	6	2
S1512I	Class C0	17	41226488	C	A	1.11452	3.61505	1.36111	-0.07	1.36444	1.87244	0.01	0.493926	48.8987	16	8	14	15	14	11	16	1	3	7
S1524A	Class C0	17	41226453	A	C	0.64747	2.56026	1.69538	-0.06	1.1833	1.72102	0.01	0.493926	48.8987	18	9	20	15	12	18	13	7	9	7
S1542A	Class C0	17	41226399	A	C	0.327537	2.42254	0.911808	-0.11	0.856697	1.39708	0.01	0.493926	48.8987	18	9	15	2	2	9	20	3	12	15
S1542C	Class C0	17	41226398	G	C	0.429566	3.28383	1.01087	-0.11	1.08252	1.71072	0.01	0.493926	48.8987	18	7	15	3	6	10	20	2	17	9
S1577P	Class C0	17	41223202	A	G	0.957246	2.18627	1.52429	-0.04	1.30098	2.2471	0.01	0.493926	48.8987	16	7	14	13	4	17	20	9	2	19
S1577Y	Class C0	17	41223201	G	T	0.900684	3.11777	1.58294	0.16	1.28271	2.2085	0.01	0.493926	48.8987	16	5	14	16	19	17	17	10	2	10
S1580F	Class C15	17	41223192	G	A	0.721013	2.80304	1.50118	0.12	1.239	2.21671	0.29	3.56434	8.72648	17	4	17	8	20	9	19	6	7	13
S1580Y	Class C0	17	41223192	G	T	0.696224	2.5252	1.50507	-0.03	1.22112	2.13311	0.01	0.493926	48.8987	17	4	17	7	20	10	19	5	9	8
S1596L	Class C0	17	41223144	G	A	1.21136	3.09824	1.87582	0.17	1.85574	2.36412	0.01	0.493926	48.8987	13	4	12	4	20	9	8	2	8	18
S1613C	Class C0	17	41223094	T	A	0.616579	3.43201	1.32029	-0.12	1.56507	1.68269	0.01	0.493926	48.8987	17	8	12	15	13	15	20	3	4	3
S1613G	Class C0	17	41223094	T	C	0.0264415	NA	0.265427	-0.38	-2.52462	-9.11492	0.01	0.493926	48.8987	20	16	1	11	1	5	19	7	4	9
S1631N	Class C0	17	41223039	C	T	0.422996	0.459645	1.3055	-0.02	0.214782	0.822374	0.01	0.493926	48.8987	20	11	19	15	10	13	7	6	7	5
S1651A	Class C0	17	41222980	A	C	0.969651	2.66814	2.09719	0.12	1.87747	2.2333	0.01	0.493926	48.8987	12	6	9	2	3	8	19	4	11	16
S1651C	Class C15	17	41222979	G	C	1.29991	3.50325	1.99527	0.17	2.58546	2.24976	0.29	3.56434	8.72648	12	4	9	4	18	10	5	6	20	3
S1651F	Class C0	17	41222979	G	A	2.17596	3.91765	2.6374	0.38	2.55622	2.35727	0.01	0.493926	48.8987	10	2	10	9	19	5	4	12	16	14
S1651P	Class C0	17	41222980	A	G	1.9784	3.71226	2.58194	0.37	2.80676	2.38492	0.01	0.493926	48.8987	9	3	9	6	9	2	19	8	8	19
S1651Y	Class C0	17	41222979	G	T	1.21136	3.85917	2.29522	0.17	2.50971	2.25023	0.01	0.493926	48.8987	11	3	9	4	19	12	6	7	19	4
S1655F	Class C25	17	41222967	G	A	3.22515	4.19343	2.79601	0.56	3.326	3.27725	0.29	3.56434	8.72648	6	1	11	11	10	2	12	12	10	19
S1715C	Class C65	17	41215900	T	A	2.33122	3.298	2.51	0.36	2.38259	2.198	0.81	15.2019	3.56587	5	11	4	20	8	17	10	16	16	6
S1715N	Class C45	17	41215899	C	T	0.596172	1.94582	0.504772	-0.03	1.78359	1.75244	0.66	5.84692	3.01205	9	16	1	14	13	20	9	5	16	10
S1715R	Class C65	17	41215898	G	C	3.01663	2.92503	2.06887	0.34	2.06295	2.0142	0.81	15.2019	3.56587	6	10	3	20	14	18	13	20	10	14
S1722F	Class C15	17	41215378	G	A	2.5136	4.05859	2.41335	0.45	3.04763	2.98649	0.29	3.56434	8.72648	6	5	8	20	15	15	7	8	13	19
S1755C	Class C15	17	41209082	G	C	0.84625	3.16898	2.01806	0.13	2.4078	2.127	0.29	3.56434	8.72648	13	5	7	8	3	19	11	11	8	4
S1790Y	Class C15	17	41201175	G	T	1.35527	3.14978	1.85429	0.23	2.27139	1.89646	0.29	3.56434	8.72648	9	6	2	15	3	18	10	7	2	6
S1841N	Class C45	17	41197765	C	T	0.689205	3.79215	1.79476	0.18	3.36926	3.11408	0.66	5.84692	3.01205	10	6	9	2	13	18	10	2	6	13
S1841R	Class C65	17	41197764	A	C	3.01663	4.55355	2.30572	0.38	2.66304	2.80937	0.81	15.2019	3.56587	14	1	16	17	20	11	4	18	4	8
T1394I	Class C65	17	41242965	G	A	0.945007	2.81723	1.54762	0.34	3.80146	3.47989	0.81	15.2019	3.56587	6	8	11	3	7	17	7	9	15	12
T1485I	Class C0	17	41228535	G	A	0.724558	1.00245	-0.136572	-0.25	-0.326058	0.209321	0.01	0.493926	48.8987	19	12	1	18	20	6	18	5	13	4
T1548M	Class C0	17	41226380	G	A	0.60636	1.06497	1.40225	0.02	0.298231	0.902729	0.01	0.493926	48.8987	20	10	20	4	6	4	3	9	9	17
T1550I	Class C0	17	41226374	G	A	0.977944	1.74554	1.51276	-0.09	0.37692	1.02132	0.01	0.493926	48.8987	20	9	20	6	10	2	6	9	9	11
T1561I	Class C0	17	41223249	G	A	1.05994	2.93105	1.87582	-0.06	1.65229	1.94107	0.01	0.493926	48.8987	15	3	12	3	19	14	8	6	7	10
T1597A	Class C0	17	41223142	T	C	0.957246	0.874928	1.53201	-0.06	0.521892	1.22231	0.01	0.493926	48.8987	19	6	20	8	8	6	6	13	15	10
T1685A	Class C55	17	41219646	T	C	2.12879	3.92184	3.34437	0.37	2.67541	2.50899	0.66	5.84692	3.01205	9	7	10	18	14	10	7	9	13	12
T1685I	Class C65	17	41219645	G	A	2.71473	3.79076	3.32242	0.42	2.73779	2.56749	0.81	15.2019	3.56587	6	7	9	19	16	7	5	6	11	15
T1691I	Class C65	17	41219627	G	A	1.87365	3.84933	2.26422	0.32	2.06445	1.96692	0.81	15.2019	3.56587	7	9	4	17	17	10	6	7	14	14
T1691K	Class C65	17	41219627	G	T	2.31743	3.55823	2.78227	0.36	2.00184	1.88104	0.81	15.2019	3.56587	7	9	6	19	14	5	4	8	18	6
T1700A	Class C55	17	41215945	T	C	2.17596	3.50149	2.93459	0.44	3.0277	2.8858	0.66	5.84692	3.01205	5	9	8	20	5	18	9	15	5	14
T1720A	Class C0	17	41215385	T	C	1.03348	2.35411	1.1	-0.15	0.782738	1.48376	0.01	0.493926	48.8987	16	10	5	18	14	18	5	13	19	9
T1720I	Class C0	17	41215384	G	A	1.0644	1.90725	0.731207	-0.05	0.506732	1.13483	0.01	0.493926	48.8987	16	10	3	19	15	17	5	14	20	13
T1773I	Class C65	17	41203094	G	A	1.37241	3.68763	2.01343	0.18	2.3999	2.34743	0.81	15.2019	3.56587	11	2	4	5	13	16	18	18	14	15
T1773S	Class C55	17	41203094	G	C	0.675215	3.22842	1.45907	0.05	2.49841	2.33668	0.66	5.84692	3.01205	12	5	3	2	10	19	18	16	18	8
V1534M	Class C0	17	41226423	C	T	0.475819	1.74491	1.62679	-0.28	0.469055	0.981774	0.01	0.493926	48.8987	20	11	20	13	12	17	7	4	6	9
V1653M	Class C0	17	41222974	C	T	1.20132	3.18327	2.083	0.18	2.56901	2.52666	0.01	0.493926	48.8987	10	5	7	2	16	13	10	6	14	18
V1665A	Class C55	17	41219705	A	G	1.23161	3.44628	2.18892	0.18	2.31608	2.14948	0.66	5.84692	3.01205	13	5	10	3	5	7	10	4	17	19
V1665E	Class C65	17	41219705	A	T	1.72148	3.95167	2.52186	0.33	2.64755	2.49912	0.81	15.2019	3.56587	12	4	11	9	6	2	11	4	20	6
V1665G	Class C65	17	41219705	A	C	1.60187	3.99922	2.48678	0.3	2.69465	2.55472	0.81	15.2019	3.56587	12	3	10	8	8	2	13	3	19	8
V1665M	Class C15	17	41219706	C	T	0.65093	2.93835	1.61078	0.12	1.61895	1.65014	0.29	3.56434	8.72648	15	7	12	3	15	14	3	6	18	18
V1696L	Class C25	17	41215957	C	A	1.04223	3.58683	1.81164	0.18	2.71903	2.69583	0.29	3.56434	8.72648	6	11	5	18	10	20	6	8	5	12
V1713A	Class C25	17	41215905	A	G	2.34518	3.79447	2.22373	0.42	6.72423	3.17727	0.29	3.56434	8.72648	5	9	6	20	1	17	12	15	2	19
V1714G	Class C65	17	41215902	A	C	3.29364	4.16448	3.0898	0.54	3.58379	3.38303	0.81	15.2019	3.56587	3	8	10	20	2	16	16	15	9	14
V1719E	Class C35	17	41215387	A	T	3.29364	4.58008	3.09872	0.39	2.8576	2.74782	0.66	5.84692	3.01205	7	5	10	20	8	8	11	8	17	12
V1736A	Class C55	17	41209139	A	G	2.43355	3.91817	2.86013	0.43	2.95693	2.8864	0.66	5.84692	3.01205	6	2	6	6	3	7	16	19	11	20
V1736G	Class C65	17	41209139	A	C	2.73516	4.4218	3.10747	0.44	3.12768	3.05925	0.81	15.2019	3.56587	6	1	5	10	4	5	16	19	14	15
V1740A	Class C55	17	41209127	A	G	1.17163	2.82232	1.88881	0.15	2.29101	2.17138	0.66	5.84692	3.01205	11	6	3	7	2	14	16	2	3	13
V1740E	Class C65	17	41209127	A	T	2.40319	3.19856	2.46387	0.36	2.25522	2.17815	0.81	15.2019	3.56587	10	4	6	17	2	2	14	4	6	3
V1740G	Class C65	17	41209127	A	C	2.27695	3.15946	2.70822	0.38	2.26469	2.18903	0.81	15.2019	3.56587	9	3	5	16	3	4	15	4	4	7
V1740L	Class C25	17	41209128	C	A	1.10984	2.82913	1.74887	0.08	2.06576	2.00346	0.29	3.56434	8.72648	14	6	9	10	11	17	2	6	7	3
V1740M	Class C15	17	41209128	C	T	1.00755	2.75901	1.67101	0.1	2.16454	2.12963	0.29	3.56434	8.72648	13	5	5	8	19	19	5	5	3	11
V1741A	Class C25	17	41209124	A	G	1.09605	2.82496	1.82003	0.12	2.05558	1.76536	0.29	3.56434	8.72648	12	6	3	6	2	13	15	2	2	14
V1741D	Class C45	17	41209124	A	T	2.04036	3.23554	2.12574	0.35	2.10326	2.03536	0.66	5.84692	3.01205	11	3	4	16	2	3	15	3	6	3
V1741G	Class C35	17	41209124	A	C	2.48087	3.09028	2.43005	0.37	2.13206	2.06676	0.66	5.84692	3.01205	10	3	4	17	2	3	15	4	3	8
V1791L	Class C0	17	41201173	C	A	1.19134	3.24908	1.85002	0.2	2.61814	2.591	0.01	0.493926	48.8987	10	7	6	12	3	19	3	6	3	6
V1804A	Class C0	17	41199716	A	G	0.482424	0.872136	1.16605	-0.27	-0.259202	0.24238	0.01	0.493926	48.8987	20	13	18	7	4	9	2	4	12	17
V1804D	Class C0	17	41199716	A	T	1.53976	NA	1.1	-0.53	0.143084	0.501535	0.01	0.493926	48.8987	19	10	11	9	11	9	2	9	8	10
V1808A	Class C25	17	41199704	A	G	1.24187	4.28847	2.38583	0.19	3.31767	2.81874	0.29	3.56434	8.72648	10	5	10	7	11	11	19	2	7	16
V1809A	Class C25	17	41199701	A	G	2.23777	4.24954	2.45821	0.36	1.98789	2.7861	0.29	3.56434	8.72648	10	4	11	13	8	4	18	6	3	19
V1809F	Class C0	17	41199702	C	A	2.67524	3.65214	2.40227	-0.12	1.8473	2.63997	0.01	0.493926	48.8987	14	4	14	16	20	10	14	11	8	7
V1810G	Class C65	17	41199698	A	C	3.32959	4.21203	2.53957	-0.14	2.55144	2.75029	0.81	15.2019	3.56587	13	3	10	14	12	7	20	12	8	11
V1833M	Class C0	17	41197790	C	T	2.26375	4.11967	2.38039	0.46	3.29451	3.28873	0.01	0.493926	48.8987	6	5	10	17	12	15	4	2	1	17
V1838E	Class C35	17	41197774	A	T	3.32959	3.94199	2.57583	0.45	2.97691	2.84289	0.66	5.84692	3.01205	8	2	10	14	2	1	16	10	8	8
W1718C	Class C65	17	41215389	C	A	2.00892	5.79616	4.27066	0.6	5.095	4.38578	0.81	15.2019	3.56587	5	3	13	20	12	15	4	5	19	7
W1718S	Class C65	17	41215390	C	G	1.86458	NA	3.78291	0.58	5.095	4.38578	0.81	15.2019	3.56587	5	4	13	20	11	15	4	4	19	6
W1837C	Class C65	17	41197776	C	A	2.34518	5.32391	3.14345	0.59	4.5372	4.64056	0.81	15.2019	3.56587	5	1	12	14	9	6	6	9	10	4
W1837G	Class C65	17	41197778	A	C	2.30378	6.1171	3.41338	0.59	5.08677	4.57413	0.81	15.2019	3.56587	6	1	12	15	2	3	17	8	11	2
W1837R	Class C65	17	41197778	A	G	3.32959	5.4014	3.56718	0.59	5.08677	4.57413	0.81	15.2019	3.56587	5	1	11	15	3	3	17	11	6	11
W1837S	Class C65	17	41197777	C	G	2.22509	5.39249	3.0724	0.58	4.5372	4.64056	0.81	15.2019	3.56587	6	1	12	14	8	6	6	8	11	3
Y1522C	Class C0	17	41226458	T	C	1.19134	1.11985	1.25776	-0.06	0.256883	0.551571	0.01	0.493926	48.8987	20	12	20	17	4	7	1	9	6	13
Y1853C	Class C65	17	41197729	T	C	1.87365	4.8733	2.92689	0.52	3.74455	3.58417	0.81	15.2019	3.56587	6	1	10	11	5	10	15	12	7	13

## Sheet: BRCA2 inSilico PCs + AGVGD
variant	AGVGD	CHROM	POS	REF	ALT	Vest3Rankscore	MCapRankscore	RevelRankscore	BayesDel	MetasvmRankscore	MetalrRankscore	AGVGD.prob	AGVGD.a	AGVGD.b	PC1	PC2	PC3	PC4	PC5	PC6	PC7	PC8	PC9	PC10
A2603P	Class C25	13	32936661	G	C	1.57384	2.6901	2.53957	0.38	3.11925	3.14724	0.29	3.56434	8.72648	1	17	17	5	9	5	9	7	6	9
A2632E	Class C65	13	32936749	C	A	1.89188	3.07359	2.73481	0.44	3.26054	3.22706	0.81	15.2019	3.56587	1	17	19	8	10	5	2	17	9	6
A2632G	Class C55	13	32936749	C	G	0.900684	2.3844	2.41335	0.22	3.06698	3.10747	0.66	5.84692	3.01205	2	19	17	2	11	16	3	14	8	14
A2632S	Class C65	13	32936748	G	T	0.853926	2.37653	1.91063	0.2	2.74218	2.96569	0.81	15.2019	3.56587	2	19	16	1	6	15	8	12	8	14
A2671S	Class C65	13	32937350	G	T	0.827235	1.63124	2.00892	0.09	2.34655	2.17979	0.81	15.2019	3.56587	7	19	12	6	11	16	8	2	17	18
A2717S	Class C0	13	32937488	G	T	0.696224	0.0531725	1.43243	-0.17	1.08104	1.54631	0.01	0.493926	48.8987	15	19	18	8	16	13	3	1	13	19
A2730P	Class C0	13	32937527	G	C	2.56463	1.85156	2.17913	0.42	2.7211	2.55203	0.01	0.493926	48.8987	5	16	16	17	14	1	9	1	10	19
A2730V	Class C0	13	32937528	C	T	1.7616	1.24989	1.74468	0.28	1.8861	1.85634	0.01	0.493926	48.8987	11	17	15	15	12	8	5	6	10	20
A2770D	Class C15	13	32937648	C	A	1.98846	2.20839	2.11612	0.33	2.02386	1.96154	0.29	3.56434	8.72648	4	15	10	16	13	10	8	17	13	17
A2770T	Class C0	13	32937647	G	A	2.33122	2.04745	2.48678	0.4	2.24687	2.1898	0.01	0.493926	48.8987	2	16	10	14	6	7	5	15	11	20
A2786P	Class C0	13	32944563	G	C	1.47483	2.25429	2.39128	0.28	2.76815	2.58087	0.01	0.493926	48.8987	8	14	17	14	19	8	4	2	18	16
A2851V	Class C55	13	32945157	C	T	1.33272	1.85831	1.53201	0.12	1.70418	1.6008	0.66	5.84692	3.01205	5	19	7	4	19	6	5	15	8	11
A2951T	Class C0	13	32953550	G	A	0.973768	NA	0.927215	-0.13	1.19891	0.428352	0.01	0.493926	48.8987	8	20	1	9	12	11	9	1	2	10
A3028P	Class C0	13	32954015	G	C	0.742489	1.4273	0.74785	-0.14	-0.196187	-0.0472888	0.01	0.493926	48.8987	16	20	3	12	14	8	5	15	17	10
A3029V	Class C0	13	32954019	C	T	0.924755	0.895675	0.845203	0.09	1.10877	0.855072	0.01	0.493926	48.8987	15	19	11	10	10	7	1	4	15	19
A3088V	Class C0	13	32968832	C	T	0.957246	1.79133	1.56326	0.02	0.614866	0.836417	0.01	0.493926	48.8987	15	18	14	15	6	12	12	14	10	20
C2765Y	Class C65	13	32937633	G	A	1.44982	2.56463	2.3162	0.27	2.46	2.32344	0.81	15.2019	3.56587	2	15	9	12	11	8	7	4	18	7
C2817F	Class C65	13	32944657	G	T	1.6233	2.17356	2.4078	0.27	1.68708	1.547	0.81	15.2019	3.56587	4	18	10	10	17	1	5	8	17	1
C3069R	Class C0	13	32954231	T	C	0.920726	2.2441	2.16444	0.2	2.24467	2.13512	0.01	0.493926	48.8987	7	15	11	11	4	10	15	7	19	3
C3198R	Class C0	13	32971125	T	C	0.38675	1.57033	-0.271292	-0.41	-0.128818	-4.77953	0.01	0.493926	48.8987	20	20	1	6	18	1	5	8	18	9
D2489Y	Class C15	13	32930594	G	T	1.41339	1.89999	2.14499	0.25	2.45876	2.39076	0.29	3.56434	8.72648	8	13	13	16	11	13	18	16	18	9
D2606G	Class C65	13	32936671	A	G	1.14278	2.71301	2.1498	0.23	2.47443	2.37807	0.81	15.2019	3.56587	1	17	11	3	5	11	17	16	9	8
D2606N	Class C15	13	32936670	G	A	-0.286422	2.03223	1.84145	0.01	2.66599	2.68206	0.29	3.56434	8.72648	3	20	10	1	9	20	15	6	13	4
D2611G	Class C65	13	32936686	A	G	2.02979	2.59115	3.30091	0.4	3.21003	3.06018	0.81	15.2019	3.56587	1	15	16	8	4	8	15	19	4	12
D2661H	Class C65	13	32937320	G	C	1.31082	2.36654	2.33731	0.25	2.64206	2.51794	0.81	15.2019	3.56587	3	18	16	5	13	5	9	12	6	1
D2665G	Class C65	13	32937333	A	G	1.65266	3.22054	2.68206	0.15	2.98561	2.8898	0.81	15.2019	3.56587	3	19	19	9	14	6	19	15	5	4
D2679G	Class C65	13	32937375	A	G	2.67524	2.99704	4.53529	0.21	3.10236	2.83084	0.81	15.2019	3.56587	2	15	14	15	6	8	15	12	11	17
D2680G	Class C15	13	32937378	A	G	1.61612	2.77265	3.0302	0.31	2.3857	2.18374	0.29	3.56434	8.72648	3	16	11	13	6	8	15	11	14	18
D2712N	Class C0	13	32937473	G	A	-0.028882	1.4054	0.938764	0.01	1.19274	1.73303	0.01	0.493926	48.8987	15	18	14	8	12	17	19	1	7	19
D2723A	Class C65	13	32937507	A	C	3.72263	2.78263	4.35257	0.53	5.8264	4.1127	0.81	15.2019	3.56587	1	12	19	18	3	5	13	14	13	14
D2723E	Class C35	13	32937508	T	A	1.72936	2.37589	2.39676	0.42	3.26702	3.63124	0.66	5.84692	3.01205	11	11	20	19	20	19	11	20	15	6
D2723G	Class C65	13	32937507	A	G	2.17596	3.05971	4.38167	0.63	5.8264	4.1127	0.81	15.2019	3.56587	1	12	18	17	3	10	11	15	11	18
D2723H	Class C65	13	32937506	G	C	3.40563	3.2238	4.14541	0.64	5.25776	4.20441	0.81	15.2019	3.56587	1	12	19	18	4	5	2	13	16	10
D2723N	Class C15	13	32937506	G	A	-0.0149603	3.15181	2.78227	0.23	4.78682	4.01403	0.29	3.56434	8.72648	2	17	15	2	7	20	10	2	17	11
D2723V	Class C65	13	32937507	A	T	2.91412	3.23307	4.2975	0.64	5.8264	4.1127	0.81	15.2019	3.56587	1	12	19	19	2	5	10	15	17	7
D2723Y	Class C65	13	32937506	G	T	3.19274	3.49342	3.8908	0.65	5.25776	4.20441	0.81	15.2019	3.56587	1	12	19	19	5	5	3	13	16	10
D2733V	Class C65	13	32937537	A	T	2.22509	3.0717	3.06393	0.48	3.38335	3.06628	0.81	15.2019	3.56587	3	13	16	18	5	1	13	1	16	4
D2913E	Class C35	13	32950913	C	A	0.644013	0.837602	0.451602	-0.21	0.346341	0.315512	0.66	5.84692	3.01205	16	19	2	3	18	12	5	20	12	1
D2913G	Class C65	13	32950912	A	G	1.13326	1.63527	1.06309	0.05	1.72281	1.5079	0.81	15.2019	3.56587	8	19	3	1	14	2	9	7	6	3
D2913H	Class C65	13	32950911	G	C	1.0467	1.59444	1.15509	0.09	1.80726	1.5998	0.81	15.2019	3.56587	6	19	3	1	18	3	5	5	6	2
D2965H	Class C0	13	32953592	G	C	0.912689	1.92514	1.08898	-0.03	1.73578	1.46883	0.01	0.493926	48.8987	13	19	8	18	14	17	4	9	16	1
D3095E	Class C35	13	32968854	C	A	2.04036	2.24802	2.083	0.35	2.54401	2.74959	0.66	5.84692	3.01205	12	12	20	20	20	17	11	18	18	8
D3112Y	Class C35	13	32968903	G	T	1.32173	2.06846	2.09248	0.23	2.87467	2.85254	0.66	5.84692	3.01205	5	16	16	16	11	8	17	1	18	7
D3170G	Class C0	13	32971042	A	G	1.23161	0.698657	1.49736	0.11	0.21288	0.794049	0.01	0.493926	48.8987	19	10	15	16	3	6	4	17	3	15
E2571G	Class C0	13	32931973	A	G	1.0644	2.46817	2.39676	0.08	3.07288	2.92296	0.01	0.493926	48.8987	5	16	16	6	12	13	13	1	13	16
E2663K	Class C55	13	32937326	G	A	1.54652	2.6382	2.83848	0.35	3.42478	3.17208	0.66	5.84692	3.01205	2	18	19	5	15	6	9	13	2	5
E2757V	Class C35	13	32937609	A	T	0.953159	2.48735	2.43005	0.18	2.34117	2.23456	0.66	5.84692	3.01205	3	17	10	10	3	14	16	9	19	7
E2847K	Class C55	13	32945144	G	A	1.95859	2.67823	2.73481	0.37	2.34743	2.23536	0.66	5.84692	3.01205	2	17	15	8	18	4	4	16	7	13
E2848Q	Class C0	13	32945147	G	C	0.77884	1.29061	0.853162	0.01	1.40124	1.26264	0.01	0.493926	48.8987	7	20	2	2	19	8	10	13	12	9
E2856A	Class C0	13	32945172	A	C	0.644013	0.811974	0.0934279	-0.27	0.623746	0.292753	0.01	0.493926	48.8987	15	20	1	5	8	6	20	19	11	16
E2947K	Class C0	13	32953538	G	A	0.928791	0.903265	0.0813649	-0.05	1.25671	1.13483	0.01	0.493926	48.8987	12	20	1	12	13	16	16	2	2	17
E2981K	Class C0	13	32953640	G	A	0.804752	2.52099	0.610479	0.11	1.44527	0.903899	0.01	0.493926	48.8987	14	19	6	9	5	7	15	5	16	17
E3002D	Class C35	13	32953939	A	C	1.2164	2.00413	1.4819	0.06	1.81845	1.83427	0.66	5.84692	3.01205	13	15	12	14	20	18	9	18	17	11
E3002K	Class C55	13	32953937	G	A	2.61846	2.59409	2.22373	0.37	2.23524	2.14478	0.66	5.84692	3.01205	2	17	9	12	10	2	7	8	12	20
E3071D	Class C35	13	32954239	G	C	1.03782	2.15903	1.82003	0.14	2.35752	2.57386	0.66	5.84692	3.01205	11	13	15	13	20	20	14	20	16	15
E3152K	Class C0	13	32969023	G	A	1.12854	1.89364	1.81164	-0.01	1.99755	1.83427	0.01	0.493926	48.8987	13	12	11	9	15	17	2	2	5	15
F2562C	Class C65	13	32931946	T	G	1.64526	3.15742	3.91035	0.48	4.06099	3.58951	0.81	15.2019	3.56587	4	12	20	16	15	6	8	2	17	4
F2562L	Class C15	13	32931945	T	C	1.15713	2.93125	3.35567	0.35	4.0066	3.58798	0.29	3.56434	8.72648	4	13	19	11	17	14	10	2	12	15
F2568S	Class C35	13	32931964	T	C	1.4314	2.89	2.63116	0.25	2.4078	2.44588	0.66	5.84692	3.01205	7	13	14	14	18	15	12	15	15	15
F2642S	Class C45	13	32936779	T	C	1.49395	2.84289	2.85274	0.31	2.46401	2.40727	0.66	5.84692	3.01205	3	16	15	7	9	7	17	18	4	13
F2794L	Class C0	13	32944587	T	C	1.09148	1.86561	2.04105	0.15	1.97027	1.89223	0.01	0.493926	48.8987	7	12	4	2	9	12	5	5	3	17
F2873C	Class C55	13	32945223	T	G	1.20628	2.24907	1.43243	0.07	1.69172	1.51838	0.66	5.84692	3.01205	10	16	5	15	16	6	18	6	20	3
G2508R	Class C65	13	32930651	G	C	1.03348	2.2873	2.62495	0.24	2.96056	2.92379	0.81	15.2019	3.56587	2	16	14	2	12	9	12	4	5	5
G2508S	Class C55	13	32930651	G	A	1.75347	1.89628	2.57583	0.13	2.71061	2.73709	0.66	5.84692	3.01205	2	17	13	4	13	5	10	6	4	6
G2544S	Class C55	13	32931891	G	A	0.842445	2.09258	2.18892	0.18	2.79472	2.70805	0.66	5.84692	3.01205	4	13	10	3	15	16	3	1	9	11
G2584D	Class C65	13	32932012	G	A	1.70587	3.20068	3.27982	0.38	2.93146	2.83141	0.81	15.2019	3.56587	2	14	15	12	13	13	2	13	17	14
G2585R	Class C65	13	32932014	G	A	1.74539	2.99373	3.34437	0.37	2.8725	2.7173	0.81	15.2019	3.56587	2	14	13	12	13	13	2	14	18	18
G2596E	Class C65	13	32932048	G	A	1.9986	3.43267	3.35567	0.51	3.54385	3.31589	0.81	15.2019	3.56587	1	13	17	15	13	9	2	10	17	12
G2596R	Class C65	13	32932047	G	A	1.92955	3.46618	3.74899	0.44	3.58227	3.31797	0.81	15.2019	3.56587	1	13	17	13	14	11	2	10	15	16
G2609D	Class C65	13	32936680	G	A	1.56012	3.49797	4.14541	0.43	3.37082	3.4163	0.81	15.2019	3.56587	1	16	18	6	7	9	8	16	8	9
G2609V	Class C65	13	32936680	G	T	1.40149	3.47885	3.13441	0.36	3.61192	3.54056	0.81	15.2019	3.56587	1	16	16	5	7	10	9	15	9	6
G2748D	Class C65	13	32937582	G	A	1.80322	3.34833	3.29046	0.46	4.15721	3.67677	0.81	15.2019	3.56587	2	10	13	14	7	12	3	1	15	19
G2793E	Class C65	13	32944585	G	A	2.02979	4.38085	3.81749	0.65	5.86819	4.37188	0.81	15.2019	3.56587	1	9	15	6	6	6	1	4	2	11
G2793R	Class C65	13	32944584	G	A	2.8664	3.88724	3.8908	0.54	5.86819	4.37188	0.81	15.2019	3.56587	1	8	14	6	8	5	1	5	1	15
G2812E	Class C65	13	32944642	G	A	2.656	3.28097	2.78227	0.54	3.32183	3.18327	0.81	15.2019	3.56587	1	15	19	11	13	5	2	18	9	9
G2813E	Class C65	13	32944645	G	A	2.84327	3.27326	2.83848	0.54	3.32183	3.18327	0.81	15.2019	3.56587	1	15	19	12	12	4	2	19	9	9
G2816D	Class C65	13	32944654	G	A	1.7616	1.12514	1.56717	0.24	1.63066	1.56822	0.81	15.2019	3.56587	10	16	11	13	19	3	13	18	10	5
G2837E	Class C65	13	32945115	G	A	1.35527	3.14876	2.89684	0.29	2.89543	2.85799	0.81	15.2019	3.56587	4	11	13	1	15	5	2	4	1	2
G2901D	Class C65	13	32950876	G	A	2.8664	1.83579	2.7149	0.13	2.23845	2.07986	0.81	15.2019	3.56587	3	11	5	2	15	3	1	12	20	20
G3003E	Class C65	13	32953941	G	A	1.92955	2.4534	2.32665	0.37	2.33159	2.26751	0.81	15.2019	3.56587	1	15	9	12	8	4	8	6	17	15
G3076E	Class C65	13	32954253	G	A	1.89188	3.51423	3.80006	0.46	3.71959	3.58683	0.81	15.2019	3.56587	1	13	18	13	7	7	8	4	13	15
G3076R	Class C65	13	32954252	G	A	1.72148	3.30149	3.80006	0.51	3.71959	3.58683	0.81	15.2019	3.56587	1	13	17	12	8	9	8	5	11	18
G3076V	Class C65	13	32954253	G	T	1.48755	3.23884	3.36709	0.44	3.71959	3.58683	0.81	15.2019	3.56587	1	13	17	11	7	10	9	3	14	13
H2623R	Class C25	13	32936722	A	G	2.69482	2.46263	3.65417	0.49	3.28901	3.13366	0.29	3.56434	8.72648	1	15	18	11	4	1	14	14	4	13
H2623Y	Class C65	13	32936721	C	T	2.14042	2.54312	3.04693	0.47	3.26054	3.22706	0.81	15.2019	3.56587	2	16	19	9	15	4	4	12	4	14
I2490T	Class C0	13	32930598	T	C	-0.0745946	NA	0.466226	-0.41	-0.566824	-2.89825	0.01	0.493926	48.8987	20	20	8	10	6	17	7	19	17	14
I2495T	Class C65	13	32930613	T	C	0.717426	2.07208	1.95481	0.21	2.783	2.6259	0.81	15.2019	3.56587	4	18	13	2	11	16	18	16	7	7
I2521T	Class C0	13	32930691	T	C	1.20628	1.77881	1.94144	0.19	2.56946	2.31939	0.01	0.493926	48.8987	10	15	17	7	7	16	19	20	2	15
I2627F	Class C15	13	32936733	A	T	1.50037	2.56961	2.64367	0.3	3.08692	3.03408	0.29	3.56434	8.72648	8	14	19	12	5	11	19	20	8	4
I2627V	Class C25	13	32936733	A	G	0.586057	0.738053	1.67507	0.04	2.53032	2.53736	0.29	3.56434	8.72648	12	18	18	2	3	18	20	18	6	12
I2672T	Class C65	13	32937354	T	C	0.831017	2.20045	2.39128	0.22	2.48003	2.25569	0.81	15.2019	3.56587	8	17	14	10	9	12	13	2	15	13
I2672V	Class C15	13	32937353	A	G	0.46593	0.923526	1.35361	0.03	1.46227	1.52682	0.29	3.56434	8.72648	15	17	16	12	19	20	10	15	13	14
I2675V	Class C25	13	32937362	A	G	0.717426	1.29647	3.32242	0.19	2.39271	2.26786	0.29	3.56434	8.72648	5	18	14	6	4	18	16	11	13	18
I2821T	Class C25	13	32944669	T	C	1.07787	1.4782	1.03705	0.01	0.59805	0.735313	0.29	3.56434	8.72648	14	20	10	5	9	1	12	5	5	11
I2822F	Class C0	13	32944671	A	T	0.797316	1.08909	1.31663	0.08	0.910683	0.984448	0.01	0.493926	48.8987	16	17	19	14	20	8	14	19	7	2
I2944F	Class C0	13	32953529	A	T	0.363759	NA	0.350711	-0.32	0.23605	-0.525659	0.01	0.493926	48.8987	16	19	1	15	2	18	19	20	7	1
I3107T	Class C0	13	32968889	T	C	0.900684	1.23333	1.28347	0.06	-0.164208	0.285157	0.01	0.493926	48.8987	18	18	19	20	7	7	2	17	19	16
I3412V	Class C0	13	32972884	A	G	-2.92897	NA	-2.65698	-0.77	-0.24644	-9.11492	0.01	0.493926	48.8987	NA	NA	NA	NA	NA	NA	NA	NA	NA	NA
K2472T	Class C0	13	32929405	A	C	0.373606	1.63073	-0.354754	-0.21	-0.0715505	-5.29935	0.01	0.493926	48.8987	20	20	1	15	20	1	13	17	20	16
K2498E	Class C55	13	32930621	A	G	0.764224	2.28539	2.06887	0.16	2.83218	2.66369	0.66	5.84692	3.01205	3	18	13	2	8	12	19	7	5	8
K2630Q	Class C45	13	32936742	A	C	1.24187	2.66682	2.64367	0.28	3.34103	3.13792	0.66	5.84692	3.01205	2	18	17	4	3	10	17	16	8	11
K2657T	Class C65	13	32936824	A	C	1.51323	2.60574	2.66929	0.31	2.69938	2.59486	0.81	15.2019	3.56587	1	19	16	13	6	10	18	17	8	8
K2729N	Class C0	13	32937526	G	C	0.32421	1.53427	1.13304	-0.11	1.48084	1.60762	0.01	0.493926	48.8987	15	16	13	12	18	19	15	5	19	1
K2849E	Class C15	13	32945150	A	G	0.717426	1.44566	0.361114	0.01	0.692667	0.931946	0.29	3.56434	8.72648	13	20	2	3	12	11	18	20	8	18
K2950N	Class C35	13	32953549	G	C	0.383471	1.53221	0.950273	-0.2	1.1424	1.09808	0.66	5.84692	3.01205	15	17	2	13	20	20	8	9	8	1
K3179E	Class C0	13	32971068	A	G	1.32722	1.31465	1.83284	0.21	2.64901	2.55099	0.01	0.493926	48.8987	7	10	5	5	3	12	17	1	2	20
K3257R	Class C0	13	32972420	A	G	0.334114	-0.643924	-0.227577	-0.42	-0.201923	-5.0835	0.01	0.493926	48.8987	NA	NA	NA	NA	NA	NA	NA	NA	NA	NA
L2484H	Class C15	13	32930580	T	A	0.77884	2.85022	2.66287	0.18	3.20789	3.06863	0.29	3.56434	8.72648	5	15	16	10	5	15	17	4	20	3
L2581W	Class C55	13	32932003	T	G	1.09605	2.91432	3.0898	0.26	3.16049	2.98409	0.66	5.84692	3.01205	6	14	19	13	13	9	10	1	19	2
L2587F	Class C15	13	32932020	C	T	0.920726	2.49286	2.27446	0.25	3.19697	3.06322	0.29	3.56434	8.72648	6	14	16	11	19	19	11	11	12	18
L2647P	Class C65	13	32936794	T	C	2.35942	3.85523	4.74501	0.5	3.59718	3.31501	0.81	15.2019	3.56587	1	14	18	11	7	5	12	19	3	15
L2653P	Class C65	13	32936812	T	C	4.09518	3.56943	3.91035	0.48	3.23444	3.06252	0.81	15.2019	3.56587	1	17	19	18	11	2	13	14	3	13
L2654P	Class C65	13	32936815	T	C	1.69035	2.43382	2.81012	0.35	2.76294	2.63483	0.81	15.2019	3.56587	2	18	16	15	9	7	16	12	4	11
L2654R	Class C65	13	32936815	T	G	1.44982	2.45395	2.37499	0.26	2.36909	2.38401	0.81	15.2019	3.56587	3	19	16	13	10	8	17	11	5	10
L2686P	Class C45	13	32937396	T	C	1.32722	3.6497	3.0302	0.24	2.35108	2.33718	0.66	5.84692	3.01205	6	13	11	14	11	18	13	19	16	14
L2688P	Class C65	13	32937402	T	C	3.44561	3.42872	5.46369	0.49	3.29422	3.00501	0.81	15.2019	3.56587	2	13	16	18	11	6	7	14	10	17
L2721H	Class C25	13	32937501	T	A	1.82037	2.60981	2.70158	0.38	2.83237	2.60309	0.29	3.56434	8.72648	5	14	16	18	10	3	13	3	17	4
L2745V	Class C15	13	32937572	C	G	0.753312	2.0092	1.40225	0.07	1.60453	2.29221	0.29	3.56434	8.72648	14	11	12	13	20	19	15	3	10	18
L2753P	Class C0	13	32937597	T	C	0.626829	1.49763	1.3277	-0.15	0.824402	1.12373	0.01	0.493926	48.8987	17	12	13	16	18	17	8	6	14	16
L2768H	Class C65	13	32937642	T	A	1.17163	2.79897	2.51	0.22	2.61184	2.41335	0.81	15.2019	3.56587	4	16	11	13	3	11	14	8	20	3
L2768P	Class C65	13	32937642	T	C	1.67514	3.09485	3.13441	0.36	2.79454	2.52404	0.81	15.2019	3.56587	2	14	10	14	6	11	11	13	14	17
L2792P	Class C65	13	32944582	T	C	2.56463	4.01864	4.12222	0.59	4.05202	3.53437	0.81	15.2019	3.56587	3	8	13	8	8	4	2	6	1	16
L2862P	Class C45	13	32945190	T	C	2.656	2.25615	1.74887	0.25	1.38043	1.19958	0.66	5.84692	3.01205	6	18	4	12	18	1	12	16	4	14
L2865V	Class C25	13	32945198	T	G	1.24187	1.59038	1.67914	0.08	1.50474	1.77558	0.29	3.56434	8.72648	14	15	18	13	20	12	20	20	2	11
L2898S	Class C65	13	32950867	T	C	1.00332	1.76657	1.15872	0.07	1.88278	1.68746	0.81	15.2019	3.56587	8	14	3	1	19	1	9	11	9	10
L2929W	Class C55	13	32953485	T	G	1.32173	1.86484	0.99955	0.08	1.73037	1.52191	0.66	5.84692	3.01205	7	18	2	17	5	11	13	7	10	1
L2972W	Class C15	13	32953614	T	G	1.31082	1.94007	1.47048	0.22	2.174	1.98714	0.29	3.56434	8.72648	8	16	10	14	10	2	18	1	19	3
L2987A	Class C65	NA	NA	NA	NA	NA	NA	NA	NA	NA	NA	0.81	15.2019	3.56587	NA	NA	NA	NA	NA	NA	NA	NA	NA	NA
L3011P	Class C25	13	32953965	T	C	2.46484	2.37409	2.19878	0.35	2.18462	2.05151	0.29	3.56434	8.72648	6	12	9	18	10	11	16	20	13	19
L3101R	Class C25	13	32968871	T	G	1.98846	2.73377	1.99073	0.15	2.89926	2.40082	0.29	3.56434	8.72648	8	15	14	18	12	7	19	3	11	20
L3125H	Class C65	13	32968943	T	A	1.28382	2.48749	2.63116	0.25	3.07406	2.96056	0.81	15.2019	3.56587	5	15	16	18	7	14	19	9	20	4
L3125R	Class C65	13	32968943	T	G	2.12879	2.67641	2.78227	0.43	3.07406	2.96056	0.81	15.2019	3.56587	3	14	16	19	11	11	18	14	13	19
L3180R	Class C25	13	32971072	T	G	2.98977	2.01228	2.18396	0.35	2.48242	2.36221	0.29	3.56434	8.72648	7	9	8	13	11	3	15	2	1	19
M2634T	Class C65	13	32936755	T	C	1.19632	3.0467	2.86738	0.25	3.0243	2.8864	0.81	15.2019	3.56587	3	17	17	6	4	11	12	17	13	2
M2676T	Class C0	13	32937366	T	C	0.403257	0.673829	0.938764	0	-0.0404855	0.450887	0.01	0.493926	48.8987	17	19	12	16	1	17	12	20	20	10
N2622S	Class C45	13	32936719	A	G	0.442775	2.40819	2.42441	-0.01	3.34103	3.13792	0.66	5.84692	3.01205	4	19	15	1	8	16	19	2	7	6
N2781I	Class C65	13	32944549	A	T	1.64526	2.37229	3.0724	0.39	3.10918	2.84289	0.81	15.2019	3.56587	2	14	15	15	4	5	13	5	20	4
N3124H	Class C65	13	32968939	A	C	0.416352	1.97943	2.29522	0.07	3.07406	2.96056	0.81	15.2019	3.56587	5	17	12	9	5	20	20	8	20	11
N3124I	Class C65	13	32968940	A	T	1.20628	2.73237	2.86738	0.28	3.07406	2.96056	0.81	15.2019	3.56587	3	14	14	17	4	16	19	14	20	7
N3124K	Class C65	13	32968941	C	A	0.422996	3.04601	2.03184	0.03	2.35133	2.57386	0.81	15.2019	3.56587	10	14	14	13	19	20	20	20	19	10
P2589H	Class C0	13	32932027	C	A	1.00755	2.93877	2.44684	0.24	2.8227	2.6784	0.01	0.493926	48.8987	3	15	12	10	16	16	3	7	20	4
P2608A	Class C0	13	32936676	C	G	0.896744	0.985307	1.5711	0.14	2.49272	2.62527	0.01	0.493926	48.8987	5	18	13	3	13	13	9	10	12	4
P2639A	Class C25	13	32936769	C	G	1.03348	3.12618	2.86013	0.34	3.62687	3.59718	0.29	3.56434	8.72648	2	17	19	4	9	14	3	14	11	5
P2639L	Class C65	13	32936770	C	T	1.32173	3.13341	3.19036	0.37	3.98238	3.58303	0.81	15.2019	3.56587	3	12	17	4	13	15	5	19	3	6
P2767S	Class C65	13	32937638	C	T	1.27326	2.62193	2.44684	0.24	2.80546	2.75722	0.81	15.2019	3.56587	2	15	11	10	12	17	4	9	16	14
P2798L	Class C65	13	32944600	C	T	0.804752	2.86228	2.01343	0.15	2.48228	2.29654	0.81	15.2019	3.56587	4	11	3	1	16	15	1	2	5	5
P2800H	Class C65	13	32944606	C	A	0.912689	2.69566	2.4188	0.17	2.41269	2.22953	0.81	15.2019	3.56587	4	12	7	1	15	9	1	8	2	1
P2800R	Class C65	13	32944606	C	G	1.07333	2.60902	2.45821	0.19	2.41269	2.22953	0.81	15.2019	3.56587	4	12	6	1	16	9	1	10	2	2
P2800S	Class C65	13	32944605	C	T	0.838646	2.42267	2.24386	0.16	2.39532	2.22748	0.81	15.2019	3.56587	4	12	5	1	17	12	1	9	1	2
P3039L	Class C0	13	32954049	C	T	0.620006	1.39714	0.72697	0.03	0.495877	0.503494	0.01	0.493926	48.8987	16	18	6	15	3	9	10	17	20	13
P3063S	Class C0	13	32954213	C	T	0.742489	0.760029	1.21001	0.1	0.91543	0.835611	0.01	0.493926	48.8987	14	18	11	10	7	15	10	15	12	20
P3150L	Class C65	13	32969018	C	T	0.96139	2.62876	2.25406	0.19	2.71524	2.70805	0.81	15.2019	3.56587	5	11	8	7	14	17	5	1	5	11
Q2491L	Class C65	13	32930601	A	T	0.834805	2.52477	2.16444	0.17	2.4913	2.35284	0.81	15.2019	3.56587	4	18	13	3	6	7	18	5	10	1
Q2491P	Class C65	13	32930601	A	C	1.11914	2.54787	2.23375	0.22	2.62781	2.46083	0.81	15.2019	3.56587	3	17	12	3	5	6	17	8	9	3
Q2561P	Class C15	13	32931943	A	C	1.07787	1.55886	1.97718	0.09	2.05876	2.19556	0.29	3.56434	8.72648	14	13	19	15	16	16	9	15	19	3
Q2655R	Class C35	13	32936818	A	G	1.43752	2.40069	2.57583	0.29	2.86934	2.801	0.66	5.84692	3.01205	1	20	17	12	6	13	18	17	6	14
Q2829R	Class C0	13	32944693	A	G	0.999092	1.78986	1.01465	0.05	1.47833	1.42403	0.01	0.493926	48.8987	9	19	4	4	17	6	20	11	7	12
Q2858R	Class C0	13	32945178	A	G	0.936885	0.559946	0.313872	0.09	1.23321	1.16478	0.01	0.493926	48.8987	11	20	2	3	14	3	19	16	6	18
Q2925H	Class C15	13	32953474	G	C	0.904679	1.51425	1.18436	0.1	1.29985	1.21487	0.29	3.56434	8.72648	13	16	2	19	18	19	19	20	2	7
Q2925K	Class C45	13	32953472	C	A	1.13326	1.47932	0.86498	0.05	1.60245	1.4774	0.66	5.84692	3.01205	7	20	2	13	13	14	4	3	6	4
Q2925R	Class C35	13	32953473	A	G	1.03348	1.54183	1.14038	0.16	1.63805	1.40566	0.66	5.84692	3.01205	5	19	2	12	5	15	16	8	3	13
Q3026E	Class C0	13	32954009	C	G	0.771476	1.02127	0.888497	0.14	1.44787	1.20814	0.01	0.493926	48.8987	11	20	7	4	6	4	3	1	18	15
Q3126P	Class C15	13	32968946	A	C	1.92955	2.3285	2.39128	0.33	2.57858	2.44684	0.29	3.56434	8.72648	6	14	16	19	18	12	8	10	18	18
R2488G	Class C45	13	32930591	A	G	1.51981	2.22668	2.49244	0.24	2.40082	2.42214	0.66	5.84692	3.01205	10	12	15	17	9	17	20	20	12	19
R2488S	Class C35	13	32930593	A	C	1.20132	1.95637	1.88444	0.22	1.97176	2.27766	0.66	5.84692	3.01205	11	13	15	16	19	19	14	19	19	14
R2494Q	Class C35	13	32930610	G	A	0.419694	2.11082	1.70357	-0.01	2.30439	2.20693	0.66	5.84692	3.01205	9	18	15	1	9	19	17	14	4	7
R2502C	Class C0	13	32930633	C	T	1.1523	1.6554	1.37223	-0.17	0.30134	1.03896	0.01	0.493926	48.8987	19	17	20	14	15	3	9	17	3	5
R2520L	Class C65	13	32930688	G	T	0.831017	2.48819	2.33731	0.15	2.82006	2.644	0.81	15.2019	3.56587	6	15	15	4	16	16	19	15	6	4
R2625K	Class C0	13	32936728	G	A	0.731754	0.678841	1.56717	0.16	1.83074	1.9037	0.01	0.493926	48.8987	12	19	18	3	4	14	14	16	7	16
R2625S	Class C35	13	32936729	A	C	1.72936	1.73295	2.1498	0.22	1.94217	2.22532	0.66	5.84692	3.01205	13	13	20	16	20	13	12	20	4	4
R2659G	Class C65	13	32936829	A	G	2.22509	3.76063	3.22924	0.45	3.09461	3.0444	0.81	15.2019	3.56587	3	17	19	18	10	10	19	20	4	13
R2678G	Class C45	13	32937371	A	G	0.873243	2.00384	1.95031	0.07	1.61287	1.59772	0.66	5.84692	3.01205	6	18	7	8	6	16	17	14	16	16
R2784Q	Class C35	13	32944558	G	A	2.71473	1.5613	2.49244	0.4	2.4322	2.35423	0.66	5.84692	3.01205	2	16	13	14	16	1	6	2	12	20
R2784W	Class C65	13	32944557	C	T	1.58074	1.97999	2.3162	0.3	2.7125	2.4589	0.81	15.2019	3.56587	6	13	13	16	20	14	7	10	16	15
R2787C	Class C0	13	32944566	C	T	0.311044	1.14284	0.99579	-0.04	-0.340327	0.601022	0.01	0.493926	48.8987	19	19	19	14	11	13	1	15	18	11
R2787H	Class C0	13	32944567	G	A	0.713889	1.32667	1.3425	-0.04	1.70464	1.83883	0.01	0.493926	48.8987	10	19	11	4	6	11	6	1	19	18
R2824G	Class C65	13	32944677	A	G	2.56463	2.3982	2.33197	0.33	1.87616	1.86303	0.81	15.2019	3.56587	8	15	13	16	17	1	19	18	7	7
R2842C	Class C65	13	32945129	C	T	3.32959	2.98561	2.98147	0.17	2.53442	2.39899	0.81	15.2019	3.56587	4	11	9	3	17	6	1	19	1	6
R2842G	Class C65	13	32945129	C	G	5.90809	3.18301	2.70822	0.39	2.51678	2.39676	0.81	15.2019	3.56587	4	10	10	5	17	3	1	19	1	8
R2842H	Class C25	13	32945130	G	A	2.60029	2.83294	3.0898	0.19	2.53442	2.39899	0.29	3.56434	8.72648	3	11	10	2	15	4	1	15	1	8
R2842L	Class C65	13	32945130	G	T	4.02442	3.18616	3.27982	0.4	2.51678	2.39676	0.81	15.2019	3.56587	3	11	10	4	13	1	1	17	1	7
R2842P	Class C65	13	32945130	G	C	7.06942	3.34498	3.30091	0.43	2.53442	2.39899	0.81	15.2019	3.56587	3	11	11	4	13	1	1	17	1	5
R2888C	Class C0	13	32950836	C	T	1.23676	0.795962	0.58806	-0.13	0.148191	0.194168	0.01	0.493926	48.8987	17	18	5	6	18	1	4	15	1	18
R2892S	Class C0	13	32950850	A	C	1.34396	1.36691	0.480814	-0.04	1.04078	0.926625	0.01	0.493926	48.8987	14	16	2	6	20	6	13	19	4	8
R2973C	Class C0	13	32953616	C	T	0.406507	2.06335	1.75713	0.05	1.80404	1.62891	0.01	0.493926	48.8987	13	15	9	10	18	18	18	7	15	19
R2973H	Class C0	13	32953617	G	A	0.426259	1.6537	1.11473	0.07	1.67635	1.69126	0.01	0.493926	48.8987	12	17	4	7	17	16	20	2	12	20
R2991C	Class C65	13	32953904	C	T	0.469224	2.04243	1.50891	0.02	1.14518	0.910048	0.81	15.2019	3.56587	13	18	7	5	8	19	1	18	20	14
R2991H	Class C25	13	32953905	G	A	0.640604	1.83335	1.3425	-0.09	1.35331	0.968749	0.29	3.56434	8.72648	10	20	4	3	3	16	9	16	19	17
R3007G	Class C45	13	32953952	A	G	1.2164	1.91241	1.41733	0.06	1.87747	1.65563	0.66	5.84692	3.01205	12	15	9	13	20	13	11	12	18	13
R3052Q	Class C35	13	32954181	G	A	1.72148	3.38777	2.11144	0.15	2.70771	2.67259	0.66	5.84692	3.01205	3	19	10	20	9	20	10	2	1	12
R3052W	Class C65	13	32954180	C	T	3.48715	2.92358	2.81723	0.35	2.4318	2.43166	0.81	15.2019	3.56587	9	13	15	20	20	19	8	18	1	9
R3128Q	Class C0	13	32968952	G	A	0.764224	0.228914	1.42487	-0.12	0.22705	0.699379	0.01	0.493926	48.8987	18	14	13	17	8	19	7	18	16	20
S2483N	Class C0	13	32930577	G	A	-0.74368	1.06707	0.123276	-0.25	0.236496	0.414223	0.01	0.493926	48.8987	19	20	15	3	1	20	7	13	20	7
S2509N	Class C45	13	32930655	G	A	0.201964	0.581576	1.41358	-0.03	2.63355	2.45697	0.66	5.84692	3.01205	11	18	13	1	8	20	19	13	6	8
S2522F	Class C25	13	32930694	C	T	1.95859	2.14478	2.18892	0.36	2.82591	2.86345	0.29	3.56434	8.72648	5	15	17	10	16	8	10	17	3	15
S2533C	Class C0	13	32930727	C	G	0.549028	1.42576	1.3277	0.07	1.58294	2.16617	0.01	0.493926	48.8987	15	16	20	9	20	12	18	9	2	4
S2670L	Class C15	13	32937348	C	T	1.68276	2.51519	3.12519	0.36	2.66764	2.4482	0.29	3.56434	8.72648	4	15	14	14	17	9	4	5	11	19
S2691F	Class C0	13	32937411	C	T	1.16197	2.67012	1.86286	0.17	2.70925	2.3822	0.01	0.493926	48.8987	9	14	12	15	20	17	10	7	12	14
S2697N	Class C0	13	32937429	G	A	-0.157485	0.804002	0.297863	-0.25	-0.357066	0.473661	0.01	0.493926	48.8987	20	20	13	10	1	15	18	7	17	9
S2704F	Class C0	13	32937450	C	T	1.38398	1.95324	1.38717	0.17	1.17596	1.79263	0.01	0.493926	48.8987	15	13	17	19	19	7	19	13	3	17
S2705R	Class C0	13	32937452	A	C	0.4395	1.51107	1.21001	-0.18	0.6186	1.10915	0.01	0.493926	48.8987	17	17	17	14	18	16	12	10	11	9
S2782N	Class C45	13	32944552	G	A	0.459308	1.6341	1.67101	0.16	2.36603	2.23501	0.66	5.84692	3.01205	4	19	10	3	13	16	8	1	20	10
S2806L	Class C25	13	32944624	C	T	0.801054	1.92559	1.05566	-0.08	1.66831	1.54196	0.29	3.56434	8.72648	11	13	2	1	19	12	7	10	1	4
S2807L	Class C65	13	32944627	C	T	0.928791	2.14553	0.976887	-0.05	1.77396	1.69782	0.81	15.2019	3.56587	10	13	2	1	19	12	5	9	1	6
S2810G	Class C0	13	32944635	A	G	0.865459	1.25324	0.610479	-0.05	0.44912	0.117375	0.01	0.493926	48.8987	15	17	2	1	1	11	9	20	1	16
S2835P	Class C0	13	32945108	T	C	0.469224	-0.478146	-0.346959	-0.44	-1.51628	-1.67552	0.01	0.493926	48.8987	20	20	2	9	16	1	6	20	13	6
S2988G	Class C0	13	32953895	A	G	0.912689	1.50858	1.11102	0.06	1.69782	1.42871	0.01	0.493926	48.8987	9	20	6	4	2	4	17	1	16	18
S3020C	Class C0	13	32953992	C	G	0.532346	1.60783	0.579012	-0.21	0.800306	1.32529	0.01	0.493926	48.8987	17	18	11	13	20	14	17	8	15	10
S3058G	Class C0	13	32954198	A	G	0.717426	0.16453	1.27244	-0.13	0.109469	0.786736	0.01	0.493926	48.8987	18	17	18	15	5	13	9	18	13	19
S3123G	Class C55	13	32968936	A	G	0.884916	1.68731	1.95481	0.23	2.79601	2.61137	0.66	5.84692	3.01205	4	17	12	12	6	18	20	13	16	19
S3123R	Class C65	13	32968936	A	C	1.66016	2.09289	2.48678	0.33	2.74764	2.61357	0.81	15.2019	3.56587	3	16	12	17	7	14	20	16	15	20
T2515I	Class C0	13	32930673	C	T	0.789901	1.6768	1.56326	-0.08	1.78067	1.62577	0.01	0.493926	48.8987	13	17	14	3	8	18	13	20	5	18
T2662M	Class C0	13	32937324	C	T	-0.172184	0.875217	0.21551	-0.2	0.157525	0.612803	0.01	0.493926	48.8987	18	20	17	1	2	14	6	13	5	3
T2722R	Class C65	13	32937504	C	G	3.53038	2.7916	2.83848	0.44	2.74095	2.55412	0.81	15.2019	3.56587	2	14	14	18	12	3	1	9	18	7
T3013I	Class C0	13	32953971	C	T	1.58074	0.958343	0.80522	-0.04	0.196671	0.44891	0.01	0.493926	48.8987	16	19	9	16	17	2	7	16	7	20
T3030I	Class C65	13	32954022	C	T	1.16682	1.52178	0.9693	0.1	1.84849	1.84458	0.81	15.2019	3.56587	5	18	2	6	18	9	8	1	16	15
T3033I	Class C65	13	32954031	C	T	1.48118	2.33221	1.62679	0.24	2.28075	2.26117	0.81	15.2019	3.56587	3	17	7	9	14	13	5	12	17	17
T3349A	Class C55	13	32972695	A	G	1.68276	1.01619	0.72697	-0.09	-3.86961	-2.50986	0.66	5.84692	3.01205	NA	NA	NA	NA	NA	NA	NA	NA	NA	NA
V2527A	Class C55	13	32930709	T	C	0.767824	2.15151	1.88016	0.11	2.64642	2.51404	0.66	5.84692	3.01205	5	18	13	2	14	12	18	5	3	6
V2652M	Class C15	13	32936808	G	A	1.38398	2.21818	2.02717	0.3	3.09124	3.10992	0.29	3.56434	8.72648	2	20	18	10	13	12	12	8	3	12
V2687F	Class C0	13	32937398	G	T	2.18804	3.19115	2.74799	0.38	2.51519	2.49556	0.01	0.493926	48.8987	8	12	15	19	13	15	15	20	13	15
V2728A	Class C25	13	32937522	T	C	0.945007	1.48184	1.74468	0.2	2.01391	1.4504	0.29	3.56434	8.72648	13	18	17	12	2	2	11	1	12	9
V2728I	Class C0	13	32937521	G	A	1.38398	1.32969	1.16241	-0.19	0.22142	-0.508224	0.01	0.493926	48.8987	20	20	19	18	2	2	1	18	15	15
V2815I	Class C0	13	32944650	G	A	0.64747	0.242907	0.75198	-0.01	0.986823	1.00637	0.01	0.493926	48.8987	12	20	7	2	15	14	11	18	10	10
V2908G	Class C35	13	32950897	T	G	1.90122	1.66801	1.15509	0.26	1.45066	1.27267	0.66	5.84692	3.01205	10	13	2	1	18	1	5	17	8	9
V2966A	Class C55	13	32953596	T	C	1.46227	1.63293	1.00714	0.21	1.78148	1.5567	0.66	5.84692	3.01205	6	20	2	18	10	12	15	7	8	12
V2969M	Class C0	13	32953604	G	A	-0.00108	1.24625	0.504772	-0.24	0.341686	0.193562	0.01	0.493926	48.8987	16	19	3	5	19	19	10	16	15	13
V3079I	Class C0	13	32954261	G	A	0.294551	0.38974	0.872858	-0.28	0.235563	0.315512	0.01	0.493926	48.8987	18	20	15	10	12	18	6	14	19	15
V3081A	Class C25	13	32954268	T	C	1.02909	1.96599	1.79902	0.21	2.83122	2.19711	0.29	3.56434	8.72648	8	17	14	7	4	12	16	5	10	20
V3091I	Class C0	13	32968840	G	A	0.337405	0.973718	1.11102	-0.11	1.52791	1.61996	0.01	0.493926	48.8987	16	19	20	10	5	19	2	5	20	8
W2619G	Class C65	13	32936709	T	G	2.46484	3.49762	4.44073	0.54	3.86264	3.49168	0.81	15.2019	3.56587	2	13	20	15	7	1	13	5	10	1
W2626C	Class C65	13	32936732	G	C	2.56463	3.0951	3.6847	0.25	3.45905	3.4021	0.81	15.2019	3.56587	1	14	18	11	7	2	9	13	11	1
W2626R	Class C65	13	32936730	T	A	2.44916	3.17623	4.56821	0.52	3.56382	3.31205	0.81	15.2019	3.56587	1	13	18	13	9	1	13	14	6	4
W2629C	Class C65	13	32936741	G	C	2.26375	3.47576	3.92975	0.57	3.72523	3.63963	0.81	15.2019	3.56587	1	14	20	12	4	2	5	17	11	2
W2725L	Class C55	13	32937513	G	T	1.49395	2.96913	3.06393	0.32	2.95014	2.76348	0.66	5.84692	3.01205	2	14	12	15	7	7	6	5	20	2
W2788R	Class C25	13	32944569	T	A	1.58074	2.24386	3.52641	0.33	2.61483	2.33097	0.29	3.56434	8.72648	4	9	6	5	11	3	3	2	5	3
W2788S	Class C35	13	32944570	G	C	1.37241	2.36425	2.32665	0.26	2.63132	2.40174	0.66	5.84692	3.01205	4	10	5	4	8	3	1	1	10	1
Y2601H	Class C65	13	32932062	T	C	0.668245	1.78084	2.36412	0.12	2.54031	2.47485	0.81	15.2019	3.56587	5	17	13	6	16	19	11	10	19	11
Y2624C	Class C65	13	32936725	A	G	2.35942	2.37936	3.60997	0.22	3.05948	2.92296	0.81	15.2019	3.56587	2	15	16	9	7	2	17	11	5	6
Y2624D	Class C65	13	32936724	T	G	2.02979	3.07904	3.78291	0.45	3.10358	2.92814	0.81	15.2019	3.56587	2	14	18	12	7	1	12	12	10	1
Y2624H	Class C65	13	32936724	T	C	1.37819	2.3579	3.0302	0.28	3.10358	2.92814	0.81	15.2019	3.56587	3	17	18	5	11	6	17	9	4	9
Y2624N	Class C65	13	32936724	T	A	1.72148	3.0444	3.76559	0.4	3.10358	2.92814	0.81	15.2019	3.56587	2	15	18	11	7	2	13	11	10	1
Y2658H	Class C65	13	32936826	T	C	0.973768	1.46365	2.52769	0.18	2.85584	2.85119	0.81	15.2019	3.56587	7	19	20	12	6	18	19	20	5	8
Y2660D	Class C65	13	32937317	T	G	2.23777	3.50289	5.08677	0.48	3.34802	3.09124	0.81	15.2019	3.56587	3	15	20	14	12	1	13	16	5	1
Y2726C	Class C65	13	32937516	A	G	2.05101	2.57614	4.05441	0.6	5.34485	3.96418	0.81	15.2019	3.56587	1	12	19	18	4	5	15	5	12	13
Y3006D	Class C55	13	32953949	T	G	2.43355	2.36043	2.46387	0.35	2.22305	2.0335	0.66	5.84692	3.01205	4	14	10	17	9	1	14	3	19	6
Y3035C	Class C55	13	32954037	A	G	1.1523	2.04864	2.05032	-0.03	1.7755	1.68579	0.66	5.84692	3.01205	10	14	5	13	12	15	20	18	16	12
Y3035S	Class C55	13	32954037	A	C	1.2164	2.2708	1.99527	0.18	1.7755	1.68579	0.66	5.84692	3.01205	10	13	8	17	9	10	20	18	19	5
Y3092C	Class C65	13	32968844	A	G	2.29029	2.05072	2.72819	0.19	2.74799	2.61404	0.81	15.2019	3.56587	5	14	14	19	8	5	20	4	18	11
Y3092S	Class C65	13	32968844	A	C	1.58775	2.13936	2.61247	0.32	2.74799	2.61404	0.81	15.2019	3.56587	5	14	16	19	5	4	20	2	20	3
Y3098H	Class C0	13	32968861	T	C	1.16682	0.481746	1.1	-0.16	-0.391651	-0.0839693	0.01	0.493926	48.8987	19	20	19	19	2	5	2	18	19	18

## Sheet: inSilico RankScores, Both Genes
SiftConvertedRankscore	Polyphen2HdivRankscore	Polyphen2HvarRankscore	LrtConvertedRankscore	MutationtasterConvertedRankscore	FathmmConvertedRankscore	ProveanConvertedRankscore	Vest3Rankscore	MetasvmRankscore	MetalrRankscore	RevelRankscore	CaddRawRankscore	DannRankscore	FathmmMklCodingRankscore	EigenPcRawRankscore	GenocanyonScoreRankscore	IntegratedFitconsScoreRankscore	Gm12878FitconsScoreRankscore	H1HescFitconsScoreRankscore	HuvecFitconsScoreRankscore	Gerp..RsRankscore	Phylop100wayVertebrateRankscore	Phylop20wayMammalianRankscore	Phastcons100wayVertebrateRankscore	Phastcons20wayMammalianRankscore	Siphy29wayLogoddsRankscore	BayesDel	variant	IARC	PrDel	lPostOdds	logBF	Status	Gene	PC1	PC2	PC3	PC4	PC5	PC6	PC7	PC8	PC9	PC10	PC11	PC12	PC13	PC14	KnownClass
0.91219	0.89865	0.97092	0.5373	0.81033	0.631	0.5177	0.68702	0.73093	0.71112	0.4907	0.94177	0.971	0.75085	0.76435	0.32432	0.72963	0.89291	0.8784	0.61628	0.76534	0.62829	0.48983	0.71511	0.65342	0.87454	-0.05	A1416T	0	0.00362666	-5.61581	-4.79662	VUS	BRCA1	-0.978012	1.46175	-4.44869	-0.816581	0.801355	0.61151	-0.30528	-0.723827	-0.00563906	0.297753	0.291023	-0.240189	0.203703	0.332751	NA
0.49561	0.68941	0.7489	0.14252	0.18614	0.89966	0.2122	0.67047	0.77622	0.88528	0.79774	0.24771	0.3467	0.12058	0.20237	0.04762	0.92378	0.89291	0.8784	0.95123	0.35462	0.16215	0.31954	0.13654	0.16417	0.2675	0	A1584S	0	0.000598599	-7.42032	-6.60113	VUS	BRCA1	4.3822	-1.33463	1.34447	-0.793513	0.836373	0.0106706	0.814051	-0.82199	0.0281742	0.616453	0.991477	0.0851308	0.623089	-0.411046	NA
0.6818	0.36774	0.36509	0.12211	0.08979	0.86089	0.36763	0.71765	0.64869	0.73516	0.82344	0.33373	0.48161	0.08812	0.15276	0.02922	0.92378	0.89291	0.8784	0.95123	0.22117	0.17083	0.19737	0.17507	0.12436	0.04008	-0.03	A1608V	0	0.000489424	-7.62179	-6.8026	VUS	BRCA1	5.42459	-1.27984	0.946063	-0.480473	0.708123	-0.6119	0.393997	-0.0849273	-0.218705	0.559714	-0.238802	0.525737	-0.443352	0.712322	NA
0.91219	0.89865	0.91584	0.29358	0.21183	0.86827	0.59012	0.64091	0.79945	0.88221	0.7173	0.50739	0.3456	0.2345	0.24586	0.09101	0.72963	0.89291	0.8784	0.67193	0.44495	0.45435	0.71291	0.20963	0.16134	0.44948	-0.02	A1615D	0	0.000682847	-7.28856	-6.46937	VUS	BRCA1	2.2646	-0.684914	-0.237529	0.291645	0.753352	0.262514	2.19417	-1.67888	-0.382321	-0.934551	0.749354	-0.194848	-0.0817689	-0.0538133	NA
0.91219	0.89865	0.91584	0.29358	0.08979	0.86427	0.34576	0.63469	0.74201	0.85785	0.80373	0.29534	0.48482	0.10156	0.12755	0.04612	0.72963	0.89291	0.8784	0.67193	0.20376	0.14707	0.17697	0.15906	0.15309	0.07049	0.07	A1615T	0	0.000313929	-8.06603	-7.24684	VUS	BRCA1	3.82432	-0.86888	0.747801	0.705352	2.29772	0.780359	1.39478	-0.768327	-0.610929	-0.489663	0.765496	0.828967	-0.322237	-0.2994	NA
0.65363	0.43995	0.46377	0.10425	0.08979	0.86976	0.38707	0.84427	0.6804	0.82351	0.81603	0.11465	0.05911	0.10628	0.10313	0.04969	0.72963	0.89291	0.8784	0.67193	0.23316	0.159	0.30778	0.06329	0.15661	0.22693	0.22	A1623G	0	0.00049097	-7.61864	-6.79945	VUS	BRCA1	4.95598	-0.944688	1.59198	1.6842	0.0984491	-1.03124	0.304312	-0.330343	-0.578183	-0.378044	0.514498	0.384775	0.465209	0.433954	NA
0.59875	0.35613	0.30254	0.08604	0.20596	0.86022	0.17635	0.69338	0.6443	0.75119	0.81429	0.23806	0.14174	0.14445	0.05695	0.05183	0.92378	0.89291	0.8784	0.95123	0.07031	0.24215	0.10408	0.26475	0.21746	0.12055	-0.06	A1641T	0	0.00049614	-7.60816	-6.78897	VUS	BRCA1	5.88707	-0.875176	1.295	-0.694949	0.245388	-0.384475	-0.377625	0.0638684	0.342065	0.0283005	0.118954	1.01147	-0.00611423	0.637926	NA
0.91219	0.89865	0.97092	0.51284	0.81033	0.80226	0.47984	0.85546	0.88345	0.86958	0.8952	0.58919	0.71285	0.59019	0.68823	0.25902	0.60946	0.89291	0.75158	0.67193	0.72756	0.61436	0.31201	0.71511	0.39256	0.68438	0.07	A1669S	0	0.0155354	-4.14898	-3.32979	VUS	BRCA1	-1.31589	-0.176286	-0.569029	0.574071	0.835051	0.0956762	-0.612655	-0.800609	0.459851	-0.0345759	-0.529964	0.388242	0.359969	-0.353381	NA
0.91219	0.89865	0.97092	0.50438	0.81033	0.89377	0.72427	0.99053	0.94993	0.94651	0.94732	0.93587	0.62302	0.69232	0.93272	0.20939	0.60946	0.89291	0.75158	0.41441	0.93035	0.7171	0.59709	0.71511	0.88762	0.76458	0.41	A1708E	5	1	36.7368	Inf	Path	BRCA1	-3.73176	-0.767993	-0.402839	2.35112	-0.674642	0.413483	-0.613426	0.250845	-0.315939	-0.171062	0.324977	-0.568727	0.500673	0.565821	1
0.91219	0.89865	0.97092	0.50438	0.81033	0.89902	0.64436	0.91368	0.94993	0.94651	0.93127	0.94226	0.98436	0.66448	0.93059	0.20939	0.60946	0.89291	0.75158	0.41441	0.93035	0.7171	0.59709	0.71511	0.88762	0.76458	0.21	A1708V	0	0.991724	4.78614	5.60533	VUS	BRCA1	-3.60045	-0.381313	-0.734374	1.60003	-0.332684	1.26895	-0.333045	0.079713	-0.669724	0.492332	-0.0039239	-0.562352	0.222874	0.501054	NA
0.78421	0.89865	0.8318	0.30031	0.81033	0.86561	0.67432	0.90471	0.93509	0.91521	0.88738	0.61739	0.84487	0.51243	0.60704	0.06455	0.92378	0.89291	0.96052	0.95123	0.4671	0.50459	0.14164	0.71511	0.69722	0.42918	0.33	A1752P	0	1	36.7368	Inf	VUS	BRCA1	-0.641358	-2.90695	-0.318197	-0.363761	0.925533	0.00350989	-1.13545	1.00952	0.373955	0.656801	-0.151491	0.233458	0.44822	0.00453659	NA
0.78421	0.89865	0.75945	0.30031	0.81033	0.86637	0.53855	0.74694	0.89388	0.90094	0.88784	0.65702	0.95857	0.47165	0.57863	0.06455	0.92378	0.89291	0.96052	0.95123	0.4671	0.50459	0.14164	0.71511	0.69722	0.42918	0.11	A1752T	0	1	28.9582	29.7774	VUS	BRCA1	-0.0748053	-2.24625	-0.5256	-1.2968	0.961498	1.01787	-0.890012	0.668709	0.333103	0.751397	-0.264681	0.243203	0.0823186	0.0694145	NA
0.78421	0.89865	0.722	0.30031	0.81033	0.86227	0.65013	0.73254	0.93078	0.90751	0.87256	0.6645	0.97023	0.65241	0.73687	0.15157	0.92378	0.89291	0.96052	0.67193	0.67981	0.69842	0.6612	0.71511	0.74975	0.62667	0.14	A1752V	0	1	22.5768	23.396	VUS	BRCA1	-1.41939	-1.5261	-1.26353	-0.604951	-0.714901	1.16024	-0.12482	-0.183563	-0.441447	0.462705	-0.018228	-0.0683721	0.307431	0.246162	NA
0.91219	0.76378	0.97092	0.48581	0.81033	0.92675	0.47647	0.86688	0.94687	0.94435	0.90848	0.69133	0.82047	0.62803	0.76359	0.1769	0.92378	0.89291	0.96052	0.5275	0.78583	0.58711	0.48983	0.71511	0.74975	0.67799	0.42	A1789S	0	0.00104638	-6.86137	-6.04218	VUS	BRCA1	-2.25409	-1.61993	-0.32588	0.716426	-0.543802	0.908453	-0.921768	-0.108956	-1.1303	0.299789	0.518136	0.465086	0.35837	0.303164	NA
0.91219	0.89865	0.97092	0.48581	0.81033	0.92891	0.5918	0.92164	0.95114	0.9502	0.93284	0.92427	0.97783	0.59505	0.79298	0.1769	0.92378	0.89291	0.96052	0.5275	0.78583	0.58711	0.48983	0.71511	0.74975	0.67799	0.43	A1789T	0	1	36.7368	Inf	VUS	BRCA1	-2.87595	-1.96586	-0.514098	0.931859	-0.0697463	0.800354	-0.808735	0.104634	-1.40046	0.597133	0.368281	0.153761	0.208432	0.286421	NA
0.33878	0.37524	0.36262	0.08461	0.36848	0.89902	0.36956	0.81379	0.73027	0.7896	0.77673	0.57695	0.46924	0.3287	0.32765	0.11528	0.72963	0.89291	0.8784	0.5275	0.4565	0.38001	0.34754	0.31995	0.21015	0.36131	0.14	A1823T	0	0.000313625	-8.067	-7.24781	VUS	BRCA1	3.36064	-0.102731	0.654604	1.16087	-0.843738	0.0374028	-0.755596	-0.6824	-1.16985	0.73511	-0.357542	-0.325476	0.695945	0.226071	NA
0.63171	0.71542	0.64986	0.17157	0.41406	0.89444	0.50626	0.69577	0.74846	0.82695	0.7799	0.87866	0.95617	0.2323	0.44331	0.1613	0.92378	0.89291	0.96052	0.5275	0.51286	0.46464	0.48983	0.21864	0.36728	0.38937	0.17	A1830T	0	0.000766626	-7.17275	-6.35356	VUS	BRCA1	1.67014	-0.886868	-0.548717	0.320913	0.285788	0.887095	0.33053	-0.777823	-2.07426	1.00654	0.338348	-0.656926	-0.348028	0.280809	NA
0.78421	0.89865	0.8318	0.27898	0.81033	0.9016	0.69313	0.84226	0.9525	0.93546	0.8952	0.87491	0.81834	0.43814	0.68457	0.15862	0.92378	0.89291	0.96052	0.83238	0.50915	0.46965	0.14396	0.71511	0.52265	0.45598	0.3	A1843P	0	1	15.0833	15.9025	VUS	BRCA1	-0.804002	-2.67291	-0.154733	-0.220764	1.01959	0.454585	-1.05393	0.214544	-0.186568	0.351846	-0.338532	-0.149688	0.311483	0.0432503	NA
0.05524	0.02634	0.01257	0.19478	0.81033	0.84498	0.0377	0.62535	0.2839	0.13635	0.75026	0.14376	0.01535	0.03473	0.1508	0.24873	0.72963	0.89291	0.8784	0.67193	0.27455	0.22943	0.19197	0.23288	0.29474	0.30573	-0.01	C1372Y	0	0.000684441	-7.28622	-6.46704	VUS	BRCA1	7.30762	1.86806	-0.401063	0.191912	-2.63411	-0.57959	-2.83858	0.4063	-0.0809286	0.327668	0.0151909	-0.264036	-1.60781	-1.34685	NA
0.91219	0.89865	0.97092	0.55863	0.81033	0.85714	0.97539	0.93672	0.93013	0.92366	0.97737	0.94809	0.50626	0.63178	0.90638	0.20939	0.60946	0.89291	0.75158	0.41441	0.93035	0.62391	0.38264	0.71511	0.88762	0.76458	0.41	C1697F	0	1	36.7368	Inf	VUS	BRCA1	-3.43514	-1.03645	-0.610798	2.51991	-0.153949	0.489625	-0.983229	0.285926	0.170795	-0.955545	0.337833	-1.09058	0.355926	0.63807	NA
0.91219	0.89865	0.97092	0.55863	0.81033	0.86295	0.98335	0.95935	0.93841	0.9306	0.97775	0.81966	0.89712	0.66705	0.87624	0.16078	0.60946	0.89291	0.75158	0.41441	0.93035	0.68228	0.88106	0.71511	0.88762	0.55633	0.42	C1697R	0	1	36.7368	Inf	VUS	BRCA1	-3.77381	-1.24193	-0.940562	2.4383	-0.969448	0.458863	0.470112	0.565264	-0.36454	-0.0379863	-0.126905	-0.590458	0.136958	0.0915776	NA
0.91219	0.89865	0.97092	0.55863	0.81033	0.8581	0.97473	0.93438	0.93013	0.92366	0.9855	0.92872	0.81551	0.5941	0.90531	0.20939	0.60946	0.89291	0.75158	0.41441	0.93035	0.62391	0.38264	0.71511	0.88762	0.76458	0.41	C1697Y	0	1	36.7368	Inf	VUS	BRCA1	-3.60575	-1.06362	-0.73484	2.36632	0.103945	0.704493	-0.887413	0.367121	-0.205563	-0.288844	0.0404375	-1.09238	0.157954	0.541424	NA
0.91219	0.89865	0.97092	0.5373	0.81033	0.90096	0.96757	0.97884	0.8721	0.86361	0.91405	0.75533	0.6413	0.63648	0.75223	0.1769	0.92378	0.89291	0.96052	0.5275	0.78583	0.58711	0.48983	0.71511	0.55236	0.67799	0.43	C1787S	0	0.000498116	-7.60418	-6.78499	VUS	BRCA1	-2.36288	-2.38307	-0.942874	1.64253	-0.239275	-0.368324	-0.902679	-0.303543	-0.754585	-0.6818	0.231114	-0.20649	0.0438206	-0.142817	NA
0.78421	0.76378	0.65721	0.31225	0.58814	0.94214	0.7835	0.66501	0.56714	0.48164	0.8189	0.81441	0.57876	0.59251	0.44558	0.33649	0.92378	0.89291	0.8784	0.95123	0.41317	0.62214	0.36166	0.365	0.42566	0.48588	0.17	D1381Y	0	0.000392282	-7.84314	-7.02395	VUS	BRCA1	1.44824	-1.14166	-0.834255	-0.923927	-0.0319683	-0.783045	-0.618603	-0.283257	0.366148	-0.0820378	0.40475	-0.744546	-2.72752	-0.0276496	NA
0.12531	0.43862	0.24713	0.19467	0.08979	0.89012	0.30542	0.498	0.66403	0.64393	0.60751	0.12863	0.13374	0.03235	0.02646	0.04969	0.92378	0.89291	0.8784	0.95123	0.05689	0.04917	0.0089	0.06329	0.01567	0.14094	-0.22	D1546N	1	0	-14.8827	#NAME?	Neut	BRCA1	7.83928	-0.117449	0.878474	-1.47866	0.532938	0.458248	-0.186497	-0.92996	0.580005	0.160571	0.67198	-0.297625	0.194004	-0.631162	0
0.6818	0.57106	0.49165	0.19467	0.08979	0.90463	0.67315	0.74523	0.75896	0.82902	0.83737	0.32155	0.24087	0.12852	0.04893	0.04969	0.92378	0.89291	0.8784	0.95123	0.05689	0.04917	0.0089	0.06329	0.01567	0.14094	0.13	D1546Y	1	0	-14.8827	#NAME?	Neut	BRCA1	5.11589	-2.32015	1.72853	0.163593	1.68808	-0.814759	0.254044	-0.390574	0.160797	-0.480379	0.182008	0.112992	-0.294195	0.32564	0
0.78421	0.89865	0.722	0.24893	0.29908	0.90344	0.59826	0.74438	0.80329	0.89743	0.83352	0.5726	0.6408	0.24759	0.40439	0.04612	0.92378	0.89291	0.8784	0.95123	0.38557	0.26234	0.43792	0.2348	0.36083	0.2235	0.2	D1557H	0	0.000824054	-7.10045	-6.28126	VUS	BRCA1	2.06175	-2.29514	0.527087	-0.345391	1.13698	-0.160948	1.18207	-0.0153595	-0.0960566	0.501011	0.538175	-0.151587	-0.269997	0.0946356	NA
0.65363	0.61549	0.57039	0.1787	0.08979	0.91203	0.55938	0.69898	0.80459	0.88815	0.8444	0.36785	0.37459	0.08097	0.15821	0.02922	0.72963	0.89291	0.8784	0.67193	0.2684	0.17101	0.80716	0.15122	0.32318	0.33724	0.04	D1578G	2	0	-14.8827	#NAME?	Neut	BRCA1	3.56569	-1.11827	1.11187	0.771873	-0.336332	0.382823	2.0648	-0.384426	-0.694212	-0.182151	0.625481	-0.150885	0.218534	0.239887	0
0.78421	0.89865	0.97092	0.52334	0.81033	0.79956	0.86042	0.88822	0.9083	0.89467	0.94133	0.8789	0.64631	0.58852	0.83804	0.25902	0.60946	0.89291	0.75158	0.67193	0.72756	0.61436	0.31201	0.71511	0.50655	0.68438	0.34	D1692H	0	1	25.359	26.1782	VUS	BRCA1	-2.25515	-1.0005	-0.5501	1.23606	0.706459	-0.290744	-0.831546	-0.244526	0.700135	-0.261292	-0.384646	-0.594407	0.370288	-0.180616	NA
0.72092	0.89865	0.97092	0.52334	0.81033	0.78436	0.70998	0.55032	0.86206	0.85051	0.76243	0.7214	0.97023	0.55323	0.74562	0.25902	0.60946	0.89291	0.75158	0.67193	0.72756	0.61436	0.31201	0.71511	0.50655	0.68438	-0.08	D1692N	0	0.00939201	-4.65846	-3.83927	VUS	BRCA1	-0.808848	0.44098	-1.78596	-0.772772	0.955309	1.82211	-0.122449	-1.13105	0.804354	-0.0127682	-0.458812	-0.880481	-0.0477227	-0.511918	NA
0.91219	0.89865	0.97092	0.52334	0.81033	0.79082	0.94107	0.94259	0.89517	0.87929	0.95502	0.76606	0.68906	0.58111	0.83255	0.25902	0.60946	0.89291	0.75158	0.67193	0.72756	0.61436	0.31201	0.71511	0.50655	0.68438	0.35	D1692Y	0	1	22.6567	23.4759	VUS	BRCA1	-2.38029	-1.26231	-0.676392	1.52982	0.825137	-0.649613	-0.774053	-0.118416	0.651861	-0.400413	-0.555198	-0.46686	0.174966	-0.0549231	NA
0.78421	0.61549	0.73889	0.24432	0.81033	0.86976	0.74783	0.77143	0.91897	0.92247	0.91909	0.57593	0.83793	0.29921	0.48082	0.05543	0.92378	0.89291	0.96052	0.95123	0.45071	0.26514	0.20432	0.2419	0.65342	0.33578	0.18	D1733G	1	0	-14.8827	#NAME?	Neut	BRCA1	1.08362	-2.95861	0.168939	-0.625337	0.819932	0.466831	-0.445781	0.852846	0.0116436	0.435629	-0.0993543	-0.698016	-0.188857	0.364257	0
0.91219	0.89865	0.81812	0.24432	0.81033	0.87207	0.83261	0.82833	0.94712	0.93138	0.88598	0.92492	0.65769	0.3406	0.65453	0.15157	0.92378	0.89291	0.96052	0.95123	0.67981	0.26163	0.43875	0.23348	0.69722	0.62667	0.25	D1733Y	0	0.000242676	-8.32354	-7.50435	VUS	BRCA1	-0.555129	-2.99886	-0.38294	-0.405466	0.745672	-0.147493	0.109543	0.461435	-0.0678936	0.113637	0.586691	-1.50563	-0.0857689	0.720782	NA
0.91219	0.89865	0.97092	0.46912	0.81033	0.86901	0.92327	0.88389	0.92942	0.9255	0.94133	0.64272	0.7091	0.60598	0.69281	0.12102	0.92378	0.89291	0.96052	0.95123	0.67981	0.61554	0.75599	0.71511	0.47648	0.47489	0.36	D1739A	0	1	24.0385	24.8577	VUS	BRCA1	-1.81767	-3.17431	-0.576197	-0.269901	-0.26167	-0.877516	0.478192	-0.0398907	0.492062	-0.150565	-0.239057	0.166188	0.0195999	-0.430055	NA
0.91219	0.76378	0.8318	0.46912	0.81033	0.86561	0.65128	0.86061	0.89388	0.9021	0.89565	0.50621	0.74725	0.42018	0.47801	0.0355	0.92378	0.89291	0.96052	0.67193	0.31918	0.27721	0.90952	0.71511	0.4074	0.22158	0.28	D1739E	0	1	32.4061	33.2253	VUS	BRCA1	0.0288287	-2.48144	-0.517135	0.663107	-0.533659	0.264806	1.02886	0.499417	-0.715578	-0.239873	-0.547965	1.48157	0.175481	-0.867531	NA
0.91219	0.89865	0.97092	0.46912	0.81033	0.83982	0.89002	0.94854	0.92942	0.9255	0.92687	0.63028	0.93404	0.57575	0.69011	0.12102	0.92378	0.89291	0.96052	0.95123	0.67981	0.61554	0.75599	0.71511	0.47648	0.47489	0.36	D1739G	0	1	26.7103	27.5295	VUS	BRCA1	-1.96037	-3.13639	-0.853035	-0.188531	0.0157532	-1.07904	0.468406	0.178221	0.161852	0.48846	-0.455649	0.322127	0.149168	-0.468745	NA
0.91219	0.89865	0.97092	0.46912	0.81033	0.87129	0.88195	0.92279	0.93291	0.92916	0.90368	0.89352	0.67593	0.6293	0.75607	0.15157	0.92378	0.89291	0.96052	0.95123	0.67981	0.61115	0.43875	0.71511	0.54371	0.62667	0.39	D1739H	0	1	36.7368	Inf	VUS	BRCA1	-2.13422	-2.98069	-0.601537	-0.239748	0.441243	-0.846683	-0.536134	0.0903589	0.451334	-0.0424494	-0.0420298	-0.17558	0.101554	0.141247	NA
0.91219	0.89865	0.97092	0.46912	0.81033	0.86493	0.7526	0.51003	0.93291	0.92916	0.82513	0.7201	0.98843	0.58326	0.73007	0.15157	0.92378	0.89291	0.96052	0.95123	0.67981	0.61115	0.43875	0.71511	0.54371	0.62667	-0.03	D1739N	0	0.00214793	-6.1411	-5.32191	VUS	BRCA1	-0.962328	-1.76556	-1.36981	-2.43404	0.69355	1.66373	0.327348	-0.988723	0.671926	-0.0994263	-0.200417	-0.418712	-0.443953	-0.0232289	NA
0.91219	0.89865	0.97092	0.46912	0.81033	0.87366	0.94745	0.94259	0.92942	0.9255	0.95283	0.66826	0.63056	0.59836	0.69031	0.12102	0.92378	0.89291	0.96052	0.95123	0.67981	0.61554	0.75599	0.71511	0.47648	0.47489	0.38	D1739V	4	1	36.7368	Inf	Path	BRCA1	-1.91064	-3.34349	-0.453586	0.0249534	-0.314373	-1.19919	0.372632	0.0919395	0.505119	-0.247933	-0.192356	0.167369	0.108859	-0.406699	1
0.91219	0.89865	0.97092	0.46912	0.81033	0.87286	0.94313	0.97397	0.93291	0.92916	0.92402	0.76365	0.68968	0.62024	0.76026	0.15157	0.92378	0.89291	0.96052	0.95123	0.67981	0.61115	0.43875	0.71511	0.54371	0.62667	0.39	D1739Y	0	1	36.7368	Inf	VUS	BRCA1	-2.15427	-3.21137	-0.513717	0.00764314	0.394483	-1.10676	-0.594533	0.180846	0.479515	-0.0561195	-0.0834919	-0.14914	0.166646	0.0166198	NA
0.72092	0.76378	0.62955	0.17374	0.81033	0.86827	0.72308	0.68463	0.9013	0.87917	0.82401	0.51938	0.62302	0.29027	0.34346	0.06715	0.92378	0.89291	0.96052	0.67193	0.47181	0.24408	0.17482	0.18803	0.43271	0.36076	-0.01	D1757H	0	0.000339427	-7.98791	-7.16872	VUS	BRCA1	2.16374	-2.03141	-0.358161	-0.0464895	0.765283	1.20879	-0.409465	-0.402896	-0.560275	-0.509611	-0.072053	-0.913031	0.140665	-0.0126261	NA
0.59875	0.47151	0.45587	0.17374	0.81033	0.86295	0.51437	0.54703	0.84381	0.82844	0.73971	0.56526	0.85716	0.23453	0.269	0.06715	0.92378	0.89291	0.96052	0.67193	0.47181	0.24408	0.17482	0.18803	0.43271	0.36076	-0.15	D1757N	0	0.29381	-0.876949	-0.0577602	VUS	BRCA1	3.28341	-0.956595	-0.682799	-1.06997	0.271673	2.05275	-0.583627	-0.525123	-0.890366	0.300099	-0.511353	-0.911814	-0.108843	0.262048	NA
0.91219	0.44433	0.37997	0.37678	0.81033	0.80572	0.78683	0.76081	0.71613	0.69661	0.82174	0.28093	0.31103	0.38335	0.35155	0.06455	0.72963	0.89291	0.8784	0.67193	0.52997	0.26541	0.80716	0.71511	0.22054	0.29671	0.15	D1778G	2	0	-14.8827	#NAME?	Neut	BRCA1	2.10344	-1.08255	-1.01122	0.832368	-1.66466	-0.491646	0.453756	-0.191	0.282129	-1.35159	-1.5507	0.575456	-0.260489	-0.216004	0
0.91219	0.60425	0.57119	0.37678	0.81033	0.80137	0.69074	0.47066	0.92756	0.93614	0.83241	0.92872	0.98295	0.64308	0.82595	0.16873	0.92378	0.59439	0.8784	0.95123	0.71895	0.58203	0.48983	0.71511	0.62468	0.66815	-0.11	D1778N	0	0.00344779	-5.66657	-4.84738	VUS	BRCA1	-0.817098	-0.213165	-1.03629	-3.70971	0.172765	1.15565	0.273428	0.300232	-0.252491	-0.813215	-1.33767	-1.10878	0.157519	0.989442	NA
0.91219	0.89865	0.73889	0.37678	0.81033	0.80912	0.92629	0.86479	0.92653	0.93682	0.88457	0.94397	0.6812	0.66952	0.82752	0.16873	0.92378	0.59439	0.8784	0.95123	0.71895	0.58203	0.48983	0.71511	0.62468	0.66815	0.3	D1778Y	0	0.00796482	-4.82472	-4.00554	VUS	BRCA1	-2.18668	-1.70489	-0.604567	-1.42127	0.483913	-1.23404	-0.173517	1.18476	-0.254022	-1.01927	-0.728971	-1.08784	0.728054	0.409016	NA
0.78421	0.89865	0.87503	0.28163	0.35579	0.89706	0.75183	0.8043	0.80939	0.83284	0.87403	0.85659	0.64229	0.29415	0.4026	0.11386	0.72963	0.89291	0.8784	0.83238	0.45502	0.46109	0.14502	0.28256	0.45397	0.31095	0.14	D1813H	0	0.00253984	-5.97311	-5.15392	VUS	BRCA1	1.06599	-1.80263	0.27188	0.462305	1.73435	-0.0286376	0.164153	0.0598504	-0.0277661	0.0937299	0.401159	-0.769896	-0.57773	0.287926	NA
0.72092	0.41381	0.36802	0.52334	0.81033	0.89576	0.66852	0.72257	0.81668	0.79671	0.85597	0.40137	0.30756	0.31845	0.35103	0.10038	0.72963	0.89291	0.8784	0.83238	0.44069	0.37991	0.56703	0.32688	0.35124	0.26594	0.07	D1818G	0	0.000515277	-7.57029	-6.7511	VUS	BRCA1	2.34305	-1.27134	0.519402	-0.120629	-1.1378	0.0116888	-0.0226502	-0.039241	0.562879	-0.810289	-0.71312	0.0810523	-0.52793	-0.201774	NA
0.72092	0.42474	0.5164	0.40549	0.81033	0.88938	0.4406	0.69179	0.80265	0.87334	0.81139	0.51678	0.47342	0.28556	0.32236	0.10015	0.92378	0.89291	0.96052	0.83238	0.26764	0.07893	0.10196	0.2833	0.529	0.13369	-0.02	D1851E	2	0	-14.8827	#NAME?	Neut	BRCA1	3.17061	-1.66357	0.378777	-0.710023	0.346652	1.18155	-0.899921	0.699497	-0.020241	-0.367122	-0.0272302	0.379652	-0.248638	0.175668	0
0.78421	0.62897	0.60381	0.28545	0.81033	0.87366	0.21863	0.67047	0.66132	0.59917	0.71178	0.66431	0.86758	0.31926	0.48435	0.49965	0.72963	0.59439	0.8784	0.67193	0.64759	0.3017	0.36166	0.28642	0.27766	0.71299	0.15	E1352K	0	0.0159463	-4.12245	-3.30326	VUS	BRCA1	1.43527	1.47673	-0.382658	-1.32311	0.35081	-0.398193	-0.680997	-0.0934314	-2.32053	0.00905826	-0.474716	-1.08874	-0.895941	-0.582831	NA
0.91219	0.76378	0.81812	0.5373	0.81033	0.63262	0.36956	0.64866	0.48979	0.38114	0.54096	0.77895	0.82546	0.34947	0.43836	0.11731	0.60946	0.89291	0.8784	0.41441	0.54424	0.27682	0.48983	0.27627	0.60354	0.17334	-0.18	E1419Q	1	0	-14.8827	#NAME?	Neut	BRCA1	2.59299	2.01372	-4.41137	0.81228	0.711001	0.988308	0.29896	0.517434	-0.909996	-0.175169	0.212482	0.106183	-1.44181	-0.60413	0
0.26155	0.47199	0.46552	0.14269	0.21791	0.57436	0.38319	0.7234	0.21185	0.42553	0.4344	0.38482	0.50294	0.1056	0.20868	0.0383	0.92378	0.97427	0.75158	0.61628	0.33428	0.30305	0.48983	0.17217	0.27166	0.24982	-0.18	E1462K	0	0.00088551	-7.02846	-6.20927	VUS	BRCA1	6.5563	1.73211	-3.83248	0.789229	-0.0968859	-1.0845	0.171428	-0.201225	-0.0800114	1.32163	0.840084	-0.351443	-0.0310787	-0.420221	NA
0.51801	0.57421	0.52936	0.20902	0.21101	0.58194	0.40245	0.72752	0.20309	0.2785	0.45216	0.41498	0.54624	0.11551	0.2312	0.0405	0.92378	0.97427	0.55576	0.61628	0.36976	0.15998	0.23057	0.06329	0.19192	0.17369	-0.2	E1470D	0	0.000330853	-8.01351	-7.19432	VUS	BRCA1	6.5972	2.0116	-3.85374	1.29757	1.16368	-1.20426	0.140635	-0.166061	0.225534	1.13487	0.560306	-0.450007	-1.08707	-0.260853	NA
0.15485	0.31084	0.26475	0.07859	0.08979	0.87925	0.35968	0.73088	0.63283	0.77188	0.86108	0.13037	0.2366	0.05941	0.09497	0.02922	0.60946	0.79302	0.75158	0.61628	0.0837	0.15979	0.07819	0.15906	0.17938	0.13639	0.09	E1494K	0	0.000742714	-7.20446	-6.38527	VUS	BRCA1	5.98194	0.373628	2.26094	1.23589	0.00862604	-0.0548542	-0.518567	0.331651	-0.456113	0.109295	-0.208609	-0.266654	0.745193	-0.373829	NA
0.78421	0.5588	0.48288	0.28673	0.54846	0.9103	0.39092	0.7661	0.77191	0.83803	0.83682	0.61025	0.5208	0.1689	0.29898	0.06146	0.72963	0.89291	0.8784	0.67193	0.36866	0.26775	0.43792	0.20633	0.24751	0.26027	0.12	E1527K	0	0.0009836	-6.92331	-6.10412	VUS	BRCA1	2.73922	-0.970548	0.769904	0.677964	0.105433	0.313773	0.31857	-0.250161	-0.931874	0.089401	-0.44379	0.173722	-0.356062	0.168189	NA
0.6818	0.41606	0.40541	0.39365	0.81033	0.90803	0.37929	0.775	0.80791	0.85607	0.92157	0.81434	0.92252	0.6947	0.58182	0.18513	0.92378	0.89291	0.8784	0.95123	0.82841	0.51933	0.43792	0.35729	0.57359	0.69855	0.23	E1559K	0	0.00383245	-5.56041	-4.74122	VUS	BRCA1	-0.0617903	-1.18563	0.319023	-1.37704	-1.02139	-0.147784	-1.2096	-0.12093	-0.22733	1.6743	-0.464821	-0.392384	-0.549692	1.04755	NA
0.65363	0.42828	0.48734	0.39365	0.81033	0.9103	0.33978	0.75297	0.81877	0.88457	0.89201	0.64284	0.84487	0.71033	0.60876	0.18513	0.92378	0.89291	0.8784	0.95123	0.82841	0.51933	0.43792	0.35729	0.57359	0.69855	0.14	E1559Q	0	0.000783448	-7.15102	-6.33183	VUS	BRCA1	0.185441	-1.05846	0.325239	-1.5534	-1.06072	0.062024	-1.11492	-0.349716	0.00857837	1.45929	-0.218553	-0.322809	-0.260165	0.789008	NA
0.4027	0.76378	0.75356	0.14211	0.08979	0.87286	0.51605	0.63702	0.73724	0.85637	0.77927	0.20186	0.38961	0.13861	0.16433	0.04762	0.92378	0.89291	0.8784	0.95123	0.3937	0.25181	0.39465	0.16874	0.12645	0.22068	-0.08	E1609G	0	0.000391475	-7.8452	-7.02601	VUS	BRCA1	4.50405	-1.47145	0.712204	-0.79713	0.806287	-0.136157	1.25593	-1.07754	0.362872	0.32427	0.936421	-0.454821	0.54602	-0.684714	NA
0.16066	0.36402	0.3409	0.1951	0.08979	0.87286	0.46638	0.66111	0.68311	0.75276	0.79594	0.13556	0.26133	0.09983	0.16205	0.05776	0.92378	0.89291	0.8784	0.95123	0.30201	0.11107	0.22457	0.06329	0.10795	0.18235	-0.13	E1644G	0	0.00147193	-6.51971	-5.70052	VUS	BRCA1	6.19088	-0.961081	1.29577	-0.752184	-0.0611521	-0.409075	0.030752	-0.62219	0.404585	0.530552	0.560864	-0.477271	0.510154	-0.328672	NA
0.78421	0.28698	0.35393	0.33185	0.81033	0.86561	0.69906	0.65955	0.75422	0.82265	0.87451	0.59883	0.319	0.42453	0.3565	0.07853	0.92378	0.89291	0.8784	0.95123	0.4194	0.27169	0.80716	0.38046	0.58705	0.24507	-0.04	E1660V	0	0.000284889	-8.16313	-7.34394	VUS	BRCA1	2.41346	-1.74476	-0.130908	-1.09669	-1.79341	0.21282	0.575799	0.699368	0.793878	-0.701917	-0.498194	-0.0733744	-0.692688	0.712847	NA
0.78421	0.89865	0.81812	0.52334	0.81033	0.86976	0.58202	0.70784	0.93553	0.90444	0.85389	0.67906	0.87113	0.43734	0.63929	0.25902	0.60946	0.89291	0.75158	0.67193	0.72756	0.42326	0.31201	0.71511	0.49361	0.68438	0.09	E1682K	1	0	-14.8827	#NAME?	Neut	BRCA1	-0.95546	-0.301692	-0.324949	0.0459351	0.719891	1.39027	-0.333118	-0.63327	0.319592	0.217552	-0.545082	-0.445184	0.193423	-0.353479	0
0.78421	0.89865	0.8318	0.52334	0.81033	0.88548	0.80388	0.70461	0.94208	0.92494	0.92197	0.61322	0.48617	0.41161	0.63312	0.11567	0.60946	0.89291	0.75158	0.67193	0.4671	0.36305	0.3801	0.71511	0.51685	0.3342	0.11	E1682V	0	0.000272414	-8.20792	-7.38873	VUS	BRCA1	-0.270627	-1.25503	0.167471	0.713093	0.461947	1.41625	0.164094	0.0642635	1.0123	-1.10046	-0.526247	-0.117245	0.136844	-0.687645	NA
0.58573	0.65671	0.59325	0.34888	0.81033	0.87366	0.53053	0.69898	0.96457	0.95734	0.84064	0.69547	0.95937	0.62469	0.73487	0.18968	0.92378	0.97427	0.75158	0.41441	0.79946	0.61703	0.32947	0.71511	0.45834	0.72368	0.14	E1731D	0	0.00102541	-6.88164	-6.06245	VUS	BRCA1	-0.748916	-0.444503	-0.704394	0.493541	-0.584875	1.97101	-1.25465	-1.61022	-0.513257	0.923299	-0.63801	-0.257774	0.871021	0.414223	NA
0.91219	0.76378	0.80656	0.46912	0.81033	0.90747	0.74012	0.86165	0.9285	0.90069	0.92033	0.71776	0.52864	0.58204	0.57395	0.12102	0.92378	0.89291	0.96052	0.67193	0.67981	0.50561	0.75599	0.71511	0.88762	0.47489	0.35	E1754V	0	0.00022384	-8.40435	-7.58517	VUS	BRCA1	-1.52001	-2.30983	-0.5143	0.584688	-1.276	0.483447	-0.0201658	0.854003	-0.18465	-0.527197	0.55518	0.27323	0.13166	0.409552	NA
0.65363	0.89865	0.85043	0.37535	0.81033	0.86493	0.51278	0.70946	0.87977	0.90043	0.83296	0.5782	0.93768	0.3789	0.57518	0.06715	0.92378	0.89291	0.8784	0.95123	0.46556	0.26541	0.14593	0.41071	0.52265	0.48552	0.03	E1765K	0	0.000280969	-8.17699	-7.3578	VUS	BRCA1	0.866551	-1.87985	-0.324336	-1.26708	1.46207	1.02075	-0.483537	0.147068	0.29808	0.922966	0.0917791	-0.36783	0.0937318	-0.598068	NA
0.37278	0.17763	0.16985	0.20143	0.28672	0.88862	0.27869	0.89586	0.62237	0.76029	0.8108	0.45494	0.30258	0.23063	0.15832	0.0355	0.92378	0.89291	0.96052	0.5275	0.05464	0.0843	0.48983	0.2691	0.45397	0.07295	0.22	E1794D	0	0.000407392	-7.80533	-6.98614	VUS	BRCA1	4.86212	-0.78627	0.939008	1.56172	-1.50593	-0.160832	-0.654166	1.18445	-1.54537	0.521289	0.356478	1.1354	0.439958	0.473415	NA
0.72092	0.89865	0.80656	0.38483	0.81033	0.9016	0.56741	0.81954	0.90966	0.87152	0.83129	0.95135	0.99531	0.52871	0.81979	0.28612	0.92378	0.89291	0.96052	0.83238	0.75282	0.57928	0.48983	0.71511	0.43271	0.66267	0.3	E1836K	0	0.999999	13.8125	14.6317	VUS	BRCA1	-1.56619	-1.73094	-0.763664	-0.803666	0.116484	0.0578769	-0.612822	-0.606682	-0.607841	1.16185	-0.219373	-0.307631	0.104662	-0.202302	NA
0.63171	0.71542	0.75356	0.24214	0.81033	0.89966	0.46303	0.75557	0.89558	0.88367	0.8822	0.48317	0.92427	0.35586	0.47977	0.04762	0.92378	0.89291	0.96052	0.67193	0.40451	0.43518	0.96014	0.71511	0.57359	0.25266	0.22	F1571S	0	0.0226896	-3.7629	-2.94371	VUS	BRCA1	0.415974	-1.92418	-0.42117	-0.0970716	-1.34541	1.11375	0.860516	0.494359	-0.917908	0.843821	-0.351421	0.821601	0.422783	-0.925031	NA
0.1337	0.55645	0.47084	0.0449	0.08979	0.79082	0.54821	0.74523	0.54328	0.59795	0.79894	0.13637	0.07005	0.08203	0.05727	0.04762	0.92378	0.89291	0.8784	0.95123	0.07906	0.13831	0.04252	0.17217	0.3057	0.01018	0.06	F1662S	1	0	-14.8827	#NAME?	Neut	BRCA1	6.55078	-1.19997	0.494213	0.219804	0.482836	-1.19593	-0.570006	0.708092	0.890799	0.1838	1.13937	-0.252194	0.33401	-0.679581	0
0.91219	0.89865	0.97092	0.52334	0.81033	0.79677	0.92629	0.78673	0.90391	0.88938	0.93635	0.72036	0.42402	0.64518	0.68823	0.21121	0.60946	0.89291	0.75158	0.67193	0.72756	0.67073	0.59645	0.71511	0.38525	0.51278	0.17	F1668C	0	0.0054038	-5.21523	-4.39604	VUS	BRCA1	-1.62186	-1.0048	-0.745645	0.940848	0.0717058	-0.142167	0.337081	-0.813326	1.12129	-1.33366	-0.606496	-0.216311	0.124242	-0.370033	NA
0.91219	0.89865	0.97092	0.52334	0.81033	0.79582	0.92542	0.8303	0.90391	0.88938	0.93943	0.8015	0.91125	0.6297	0.71929	0.21121	0.60946	0.89291	0.75158	0.67193	0.72756	0.67073	0.59645	0.71511	0.38525	0.51278	0.26	F1668S	0	1	36.7368	Inf	VUS	BRCA1	-2.19311	-1.12333	-0.965065	0.923831	0.507981	-0.106523	0.365886	-0.534907	0.416702	-0.127722	-1.08999	-0.202992	-0.154108	-0.409557	NA
0.25836	0.63734	0.76882	0.28667	0.81033	0.88938	0.42543	0.69577	0.89479	0.86986	0.79834	0.50003	0.17881	0.34225	0.33068	0.07193	0.60946	0.89291	0.75158	0.41441	0.59564	0.35173	0.88106	0.71511	0.88762	0.41234	0.04	F1695L	0	0.00255361	-5.96769	-5.1485	VUS	BRCA1	1.10954	0.292578	-0.161036	1.30286	-2.40695	2.21529	0.330703	0.653316	0.402231	-0.453058	0.747624	-0.5397	1.60511	-0.995156	NA
0.91219	0.89865	0.91584	0.46577	0.81033	0.87925	0.91248	0.95572	0.96893	0.96484	0.96995	0.66732	0.94772	0.656	0.81666	0.12102	0.92378	0.89291	0.96052	0.95123	0.67981	0.66779	0.90952	0.71511	0.88762	0.47489	0.45	F1734S	0	0.00128213	-6.65795	-5.83876	VUS	BRCA1	-2.89292	-3.3452	-0.622072	-0.168376	-0.817374	-0.606419	0.579685	1.20381	0.285926	0.677876	0.186241	0.172851	0.0526525	0.0809424	NA
0.91219	0.89865	0.97092	0.5373	0.81033	0.9398	0.81874	0.96665	0.97734	0.95093	0.96228	0.68126	0.95536	0.66281	0.76036	0.12424	0.92378	0.89291	0.8784	0.95123	0.67712	0.63652	0.96014	0.71511	0.60354	0.48862	0.51	F1761S	0	1	34.945	35.7642	VUS	BRCA1	-2.8551	-3.2211	0.00188134	-0.0168567	-0.701099	-0.862763	0.81143	0.514143	0.117174	0.884376	-0.211237	0.441517	-0.210183	-0.477466	NA
0.91219	0.89865	0.97092	0.55863	0.81033	0.87052	0.89703	0.94024	0.93551	0.92979	0.94621	0.70488	0.89354	0.5851	0.79662	0.18253	0.92378	0.89291	0.8784	0.95123	0.61494	0.58333	0.48983	0.71511	0.55236	0.61263	0.4	G1656D	0	0.671219	0.713704	1.53289	VUS	BRCA1	-2.29455	-2.91502	-0.376461	-0.119322	0.552025	-0.81611	-0.323789	0.312589	0.479822	0.412763	-0.206015	0.10602	-0.102957	-0.221972	NA
0.91219	0.89865	0.97092	0.50438	0.81033	0.70375	0.79878	0.89258	0.80479	0.79559	0.79714	0.81775	0.91385	0.64064	0.84072	0.20939	0.60946	0.89291	0.75158	0.41441	0.93035	0.62391	0.38264	0.71511	0.65342	0.76458	0.07	G1706A	1	0	-14.8827	#NAME?	Neut	BRCA1	-2.1212	0.372222	-2.69466	1.64968	0.641201	0.362823	-0.661552	-0.341284	-0.170096	-0.0872143	-0.380885	-0.696743	0.452399	0.247496	0
0.91219	0.89865	0.97092	0.50438	0.81033	0.86561	0.9067	0.9937	0.94469	0.93922	0.95902	0.92622	0.88275	0.5941	0.90901	0.20939	0.60946	0.89291	0.75158	0.41441	0.93035	0.62391	0.38264	0.71511	0.65342	0.76458	0.39	G1706E	5	1	36.7368	Inf	Path	BRCA1	-3.45677	-1.0991	-0.613552	2.44646	0.344162	0.288771	-0.844868	-0.161954	-0.561402	0.018854	-0.465223	-0.89598	0.384159	0.322357	1
0.91219	0.89865	0.91584	0.44304	0.81033	0.84279	0.81151	0.82833	0.93291	0.92916	0.87982	0.59813	0.82403	0.6293	0.7373	0.15157	0.92378	0.89291	0.96052	0.95123	0.67981	0.61115	0.43875	0.71511	0.69722	0.62667	0.26	G1738A	0	1	36.7368	Inf	VUS	BRCA1	-1.65946	-2.55433	-0.953256	-0.841031	0.306998	-0.105326	-0.388692	0.202433	0.628615	0.141975	0.0964219	-0.0588523	0.17799	0.173642	NA
0.91219	0.89865	0.97092	0.44304	0.81033	0.86361	0.91589	0.94024	0.93291	0.92916	0.91405	0.72684	0.77892	0.58326	0.73845	0.15157	0.92378	0.89291	0.96052	0.95123	0.67981	0.61115	0.43875	0.71511	0.69722	0.62667	0.38	G1738E	4	1	36.7368	Inf	Path	BRCA1	-2.13689	-3.09371	-0.697779	-0.175477	0.362396	-0.710253	-0.543526	0.53616	0.47743	0.160093	0.122216	-0.24291	0.145034	0.164996	1
0.91219	0.89865	0.97092	0.44304	0.81033	0.86427	0.91849	0.94854	0.93291	0.92916	0.92033	0.72794	0.98295	0.6293	0.76262	0.15157	0.92378	0.89291	0.96052	0.95123	0.67981	0.61115	0.43875	0.71511	0.74975	0.62667	0.38	G1738R	5	1	36.7368	Inf	Path	BRCA1	-2.40375	-3.09549	-0.828499	-0.272085	0.46682	-0.556012	-0.550058	0.723626	0.284918	0.614766	0.00302609	-0.219379	0.00446592	0.205804	1
0.91219	0.89865	0.97092	0.44304	0.81033	0.86361	0.94132	0.92624	0.93291	0.92916	0.91867	0.72482	0.80987	0.62024	0.75265	0.15157	0.92378	0.89291	0.96052	0.95123	0.67981	0.61115	0.43875	0.71511	0.69722	0.62667	0.38	G1738V	0	1	36.7368	Inf	VUS	BRCA1	-2.20067	-3.10595	-0.738138	-0.233779	0.366922	-0.648421	-0.531348	0.499019	0.500248	0.160494	0.0747656	-0.271344	0.0757604	0.175337	NA
0.91219	0.89865	0.85043	0.44509	0.81033	0.85954	0.79445	0.76964	0.911	0.90481	0.87207	0.56072	0.90863	0.6293	0.73929	0.15157	0.92378	0.89291	0.96052	0.67193	0.67981	0.61115	0.43875	0.71511	0.46808	0.62667	0.17	G1743A	0	0.507765	0.0310631	0.850252	VUS	BRCA1	-1.29777	-1.89724	-1.16368	-0.189454	0.227197	0.634627	-0.413668	-0.81723	-0.344169	-0.205069	-0.375818	0.0997328	0.0838028	-0.120474	NA
0.91219	0.89865	0.97092	0.44509	0.81033	0.85714	0.9055	0.94378	0.92265	0.91766	0.92484	0.67121	0.85213	0.58326	0.74573	0.15157	0.92378	0.89291	0.96052	0.67193	0.67981	0.61115	0.43875	0.71511	0.46808	0.62667	0.38	G1743E	0	1	17.5947	18.4139	VUS	BRCA1	-2.03103	-2.62772	-0.862372	0.83253	0.380491	-0.396296	-0.648997	-0.317794	-0.516082	-0.0988493	-0.280453	0.0438452	0.284014	-0.19159	NA
0.91219	0.89865	0.97092	0.44509	0.81033	0.85553	0.90042	0.86792	0.92265	0.91766	0.90103	0.70469	0.99531	0.6293	0.7254	0.15157	0.92378	0.89291	0.96052	0.67193	0.67981	0.61115	0.43875	0.71511	0.40839	0.62667	0.33	G1743R	0	0.0663469	-2.64421	-1.82502	VUS	BRCA1	-1.93904	-2.41645	-1.08844	0.395852	0.557318	0.00809554	-0.469987	-0.644554	-0.607904	0.0597985	-0.523961	0.00470174	0.0884172	-0.228397	NA
0.91219	0.89865	0.97092	0.44509	0.81033	0.8581	0.9406	0.91707	0.911	0.90481	0.91825	0.90379	0.84725	0.62024	0.75404	0.15157	0.92378	0.89291	0.96052	0.67193	0.67981	0.61115	0.43875	0.71511	0.46808	0.62667	0.38	G1743V	0	1	15.0634	15.8826	VUS	BRCA1	-2.21261	-2.56429	-1.04693	0.731236	0.469681	-0.287272	-0.629572	-0.312721	-0.548322	-0.151188	-0.327473	-0.172612	0.0627924	0.0117983	NA
0.91219	0.89865	0.91584	0.46577	0.81033	0.86361	0.8172	0.79592	0.98193	0.97823	0.8897	0.58327	0.91038	0.6293	0.72799	0.15157	0.92378	0.89291	0.96052	0.95123	0.67981	0.61115	0.43875	0.71511	0.69722	0.62667	0.19	G1748A	0	0.000752289	-7.19164	-6.37245	VUS	BRCA1	-1.76023	-2.61411	-0.753016	-1.11595	0.394614	0.346667	-0.234238	0.0505354	0.595043	0.193469	-0.00587917	-0.062582	0.223242	0.180005	NA
0.91219	0.89865	0.97092	0.46577	0.81033	0.86735	0.95232	0.84832	0.98193	0.97823	0.91021	0.95029	0.80777	0.62024	0.76251	0.15157	0.92378	0.89291	0.96052	0.95123	0.67981	0.61115	0.43875	0.71511	0.69722	0.62667	0.31	G1748C	0	1	15.505	16.3242	VUS	BRCA1	-2.36924	-3.00019	-0.759031	-0.658854	0.543967	-0.0619591	-0.316634	0.29836	0.541701	-0.000922679	0.0271935	-0.476344	0.0972139	0.434838	NA
0.91219	0.89865	0.97092	0.46577	0.81033	0.86158	0.87427	0.92509	0.98193	0.97823	0.90761	0.90822	0.90688	0.58326	0.75254	0.15157	0.92378	0.89291	0.96052	0.95123	0.67981	0.61115	0.43875	0.71511	0.69722	0.62667	0.38	G1748D	4	1	36.7368	Inf	Path	BRCA1	-2.49038	-3.04218	-0.684617	-0.403896	0.621698	-0.397669	-0.432143	0.525015	0.257564	0.490718	-0.0200089	-0.231428	0.245309	0.355754	1
0.91219	0.89865	0.97092	0.46577	0.81033	0.86227	0.90918	0.75906	0.98193	0.97823	0.89475	0.69095	0.99575	0.6293	0.75159	0.15157	0.92378	0.89291	0.96052	0.95123	0.67981	0.61115	0.43875	0.71511	0.69722	0.62667	0.16	G1748R	0	1	29.7256	30.5448	VUS	BRCA1	-1.9477	-2.68961	-0.965774	-1.2555	0.595235	0.578673	-0.0918923	-0.000532063	0.580166	0.177641	-0.0949905	-0.347165	0.0168902	0.198152	NA
0.91219	0.89865	0.97092	0.46577	0.81033	0.85886	0.80731	0.89367	0.98193	0.97823	0.90935	0.71731	0.90951	0.58326	0.74149	0.15157	0.92378	0.89291	0.96052	0.95123	0.67981	0.61115	0.43875	0.71511	0.69722	0.62667	0.36	G1748S	0	0.000519226	-7.56265	-6.74346	VUS	BRCA1	-2.22206	-2.90047	-0.597606	-0.557874	0.517117	-0.252232	-0.405868	0.395155	0.342583	0.488858	0.0504342	-0.0199947	0.317601	0.192177	NA
0.91219	0.89865	0.97092	0.46577	0.81033	0.86227	0.95117	0.86479	0.98193	0.97823	0.9149	0.93082	0.8538	0.62024	0.73803	0.15157	0.92378	0.89291	0.96052	0.95123	0.67981	0.61115	0.43875	0.71511	0.69722	0.62667	0.33	G1748V	0	1	36.7368	Inf	VUS	BRCA1	-2.40738	-3.03856	-0.761917	-0.594625	0.582726	-0.145106	-0.333891	0.358804	0.476664	0.129339	-0.0182963	-0.418898	0.111837	0.409415	NA
0.91219	0.89865	0.97092	0.37879	0.81033	0.90223	0.89814	0.82148	0.92655	0.92778	0.91784	0.86999	0.80429	0.45214	0.61122	0.06828	0.92378	0.89291	0.8784	0.95123	0.46868	0.331	0.48983	0.71511	0.47648	0.3703	0.27	G1763V	0	0.999546	7.69628	8.51547	VUS	BRCA1	-0.929039	-3.22055	-0.32361	-0.309354	0.87606	0.151639	0.400963	0.503597	0.42742	-0.0198684	-0.571355	-0.127564	-0.280528	-0.304519	NA
0.22626	0.89865	0.91584	0.34473	0.81033	0.90223	0.82865	0.7547	0.89931	0.91472	0.88268	0.50402	0.58236	0.40205	0.54917	0.06792	0.92378	0.89291	0.8784	0.95123	0.46868	0.46675	0.18463	0.35144	0.45397	0.33677	0.1	G1770E	0	0.0104104	-4.55448	-3.73529	VUS	BRCA1	1.12494	-2.56927	0.35583	-0.64298	0.634671	0.369318	-0.783413	-0.0724767	1.0222	0.350502	0.50029	-1.20556	0.639377	-1.63143	NA
0.78421	0.89865	0.91584	0.34473	0.81033	0.91087	0.90752	0.90359	0.92958	0.9318	0.94879	0.89763	0.83418	0.49588	0.6454	0.06792	0.92378	0.89291	0.8784	0.95123	0.46868	0.46675	0.18463	0.35144	0.45397	0.33677	0.37	G1770V	5	1	36.7368	Inf	Path	BRCA1	-0.720329	-3.41588	0.309171	0.124913	1.46346	-0.455025	-0.550676	0.448422	0.159516	0.459863	-0.305739	-0.672607	-0.402496	-0.204344	1
0.91219	0.89865	0.97092	0.49728	0.81033	0.97852	0.87193	0.98244	0.98679	0.98319	0.95865	0.91277	0.89801	0.59505	0.80394	0.1769	0.92378	0.89291	0.96052	0.5275	0.78583	0.58711	0.48983	0.71511	0.69722	0.67799	0.49	G1788D	0	0.0602539	-2.74704	-1.92785	VUS	BRCA1	-3.21486	-2.76435	-0.134081	1.43384	-0.148472	0.45806	-0.808148	0.0423901	-1.27374	0.116642	0.196948	-0.2955	0.132988	0.215944	NA
0.91219	0.89865	0.97092	0.49728	0.81033	0.97905	0.94132	0.98598	0.98679	0.98319	0.95647	0.92584	0.84967	0.62803	0.765	0.1769	0.92378	0.89291	0.96052	0.5275	0.78583	0.58711	0.48983	0.71511	0.69722	0.67799	0.59	G1788V	5	1	36.7368	Inf	Path	BRCA1	-3.3167	-2.93828	-0.0998264	1.62478	-0.208361	0.269303	-0.850602	0.08062	-1.19803	-0.0267796	0.221538	-0.382016	0.0937135	0.241947	1
0.3707	0.71542	0.78993	0.21481	0.38469	0.89307	0.6259	0.62769	0.68756	0.78576	0.79774	0.07718	0.21046	0.06412	0.05904	0.08404	0.72963	0.89291	0.8784	0.83238	0.04304	0.03563	0.0527	0.06329	0.1606	0.14511	-0.18	G1803A	0	1	31.0397	31.8589	VUS	BRCA1	5.5233	-1.25635	1.02896	0.0807589	1.4278	0.6068	0.192046	-0.413731	0.652408	-0.824045	0.745099	-0.538908	-0.101764	-1.52393	NA
0.65363	0.16313	0.24406	0.30432	0.81033	0.87052	0.28282	0.658	0.21805	0.20475	0.75438	0.45065	0.31178	0.48048	0.4239	0.12836	0.60946	0.89291	0.8784	0.41441	0.50189	0.3898	0.21086	0.39126	0.42306	0.39038	-0.09	H1402R	0	0.00490506	-5.31257	-4.49338	VUS	BRCA1	4.47333	2.03446	-1.74512	1.14705	-2.03395	0.272104	-2.38044	0.0563082	-0.751989	-0.582262	-0.659146	-0.126757	-2.71759	-0.114193	NA
0.27505	0.23627	0.18752	0.30432	0.81033	0.87207	0.40439	0.58196	0.57166	0.69199	0.70858	0.41923	0.34191	0.33761	0.26457	0.09879	0.60946	0.89291	0.8784	0.41441	0.51852	0.3761	0.02315	0.39126	0.40941	0.056	0	H1402Y	1	0	-14.8827	#NAME?	Neut	BRCA1	4.45349	0.994007	-0.288917	0.806029	-1.3728	1.79932	-2.01442	-0.245218	-0.32874	-0.451595	-0.798705	-0.51837	-0.135627	-0.400717	0
0.78421	0.63734	0.58047	0.23933	0.81033	0.5596	0.65699	0.65411	0.60265	0.55427	0.44513	0.74274	0.80987	0.60198	0.58813	0.11251	0.60946	0.89291	0.8784	0.41441	0.54633	0.5131	0.71291	0.71511	0.45834	0.56286	0.02	H1421Y	0	0.000386226	-7.8587	-7.03951	VUS	BRCA1	1.54339	1.81515	-5.0691	0.56024	-0.489439	0.354711	0.156379	-0.361353	-0.410752	-0.215013	-1.08001	-0.242391	0.289782	0.159213	NA
0.91219	0.89865	0.91584	0.48102	0.81033	0.85886	0.94236	0.91143	0.911	0.90481	0.94018	0.63721	0.59723	0.69116	0.76402	0.15157	0.92378	0.89291	0.96052	0.67193	0.67981	0.69842	0.6612	0.71511	0.65342	0.62667	0.39	H1746D	0	1	36.7368	Inf	VUS	BRCA1	-2.24115	-2.50534	-0.909185	0.801369	-0.633249	-0.417522	-0.333735	-0.0327431	-0.0271798	-0.688679	0.266004	0.109644	0.205289	-0.00237322	NA
0.91219	0.89865	0.91584	0.48102	0.81033	0.86561	0.9763	0.83825	0.90672	0.90021	0.9521	0.62617	0.3688	0.59836	0.68972	0.12102	0.92378	0.89291	0.96052	0.67193	0.67981	0.61554	0.75599	0.71511	0.69722	0.47489	0.29	H1746L	0	1	26.6417	27.4608	VUS	BRCA1	-1.62083	-2.58655	-0.850477	0.733542	-0.965489	0.00533792	0.197445	0.10332	0.328208	-1.4053	0.487436	0.0192122	0.184703	-0.109474	NA
0.91219	0.89865	0.91584	0.48102	0.81033	0.85553	0.87427	0.66579	0.911	0.90481	0.83518	0.62213	0.52156	0.67986	0.77313	0.15157	0.92378	0.89291	0.96052	0.67193	0.67981	0.69842	0.6612	0.71511	0.65342	0.62667	0.08	H1746N	0	0.290188	-0.894469	-0.0752803	VUS	BRCA1	-1.32784	-1.6352	-1.51528	-0.495435	-0.619395	1.00179	0.169961	-0.778149	0.400889	-1.30072	0.418	-0.180703	0.0815505	0.048929	NA
0.91219	0.89865	0.97092	0.48102	0.81033	0.86022	0.95802	0.92509	0.90672	0.90021	0.97143	0.54256	0.40009	0.60598	0.70955	0.12102	0.92378	0.89291	0.96052	0.67193	0.67981	0.61554	0.75599	0.71511	0.69722	0.47489	0.37	H1746P	0	0.989276	4.52446	5.34365	VUS	BRCA1	-1.85577	-2.78769	-0.720437	1.13282	-0.933386	-0.469302	0.0527013	0.306772	0.213525	-1.15988	0.530599	0.228122	0.3375	-0.261309	NA
0.91219	0.89865	0.91584	0.48102	0.81033	0.86227	0.91722	0.81093	0.86177	0.88528	0.89246	0.46847	0.56469	0.47122	0.41104	0.02922	0.92378	0.89291	0.96052	0.95123	0.24441	0.39693	0.22121	0.71511	0.69722	0.22579	0.16	H1746Q	0	0.00924697	-4.67417	-3.85498	VUS	BRCA1	0.321452	-3.17127	-0.523451	-0.310683	1.00958	0.385227	-0.381956	1.25151	1.11613	-0.979423	0.0670788	0.636352	-0.283616	-0.445876	NA
0.91219	0.89865	0.91584	0.48102	0.81033	0.85886	0.92283	0.84226	0.90672	0.90021	0.9379	0.48221	0.8269	0.57575	0.68506	0.12102	0.92378	0.89291	0.96052	0.67193	0.67981	0.61554	0.75599	0.71511	0.69722	0.47489	0.29	H1746R	0	0.220064	-1.26529	-0.446106	VUS	BRCA1	-1.73576	-2.49546	-1.09529	0.475108	-0.634743	0.268336	0.312068	0.185487	-0.194979	-0.352164	0.0975505	0.204821	0.0345433	-0.328719	NA
0.91219	0.89865	0.91584	0.48102	0.81033	0.86561	0.81233	0.86583	0.911	0.90481	0.88924	0.60664	0.87113	0.65241	0.77662	0.15157	0.92378	0.89291	0.96052	0.67193	0.67981	0.69842	0.6612	0.71511	0.65342	0.62667	0.35	H1746Y	0	0.999353	7.34293	8.16212	VUS	BRCA1	-2.14186	-2.15003	-1.12812	0.328978	-0.415279	0.0906195	-0.180356	-0.115492	-0.409051	0.0208508	0.104021	0.225257	0.0904068	-0.0993799	NA
0.6818	0.34199	0.31189	0.21705	0.08979	0.89012	0.70022	0.71028	0.5711	0.62936	0.79229	0.34215	0.11627	0.08097	0.1379	0.0635	0.72963	0.89291	0.8784	0.83238	0.20797	0.15275	0.02659	0.15122	0.01567	0.14178	-0.13	H1805L	0	0.000339925	-7.98645	-7.16726	VUS	BRCA1	5.90927	-0.843159	0.831087	0.472822	0.704168	-0.737289	-0.130084	-0.551995	0.236991	-1.01	-0.372927	-0.323174	-1.003	0.577621	NA
0.6818	0.49811	0.48974	0.21705	0.08979	0.89307	0.64896	0.75557	0.64123	0.72472	0.80728	0.2932	0.09888	0.06122	0.1533	0.0635	0.72963	0.89291	0.8784	0.83238	0.20797	0.15275	0.02659	0.15122	0.01567	0.14178	-0.09	H1805P	0	0.000588334	-7.43763	-6.61844	VUS	BRCA1	5.36703	-1.1793	1.14605	0.673988	1.15742	-0.725468	0.10046	-0.622704	0.240921	-0.969746	-0.0110538	-0.157146	-0.453926	0.219807	NA
0.78421	0.02634	0.03956	0.04394	0.08979	0.97586	0.58686	0.69978	0.64861	0.75751	0.83352	0.13453	0.09455	0.07522	0.08395	0.11198	0.92378	0.59439	0.96052	0.5275	0.04737	0.02767	0.23057	0.06329	0.20965	0.17102	0.08	H1860P	0	0.000357115	-7.93709	-7.11791	VUS	BRCA1	6.02025	-0.510289	2.29876	0.357117	-0.646733	-0.355695	-0.107648	0.689677	-2.5071	-2.22553	-0.480171	-0.231875	-0.330108	1.29722	NA
0.91219	0.08966	0.07978	0.02556	0.08979	0.97564	0.52087	0.6799	0.6304	0.7368	0.81775	0.50841	0.14584	0.06051	0.03253	0.15871	0.92378	0.59439	0.96052	0.5275	0.02337	0.04703	0.03766	0.13654	0.20121	0.03347	0.17	H1862L	0	0.000690449	-7.27748	-6.45829	VUS	BRCA1	5.69874	-0.462735	2.12968	0.349615	0.180886	-0.171017	-0.359616	0.893013	-2.73384	-2.19413	-0.657107	-0.0665172	-0.794122	1.69524	NA
0.56404	0.34242	0.33808	0.25087	0.58814	0.56625	0.09813	0.58995	0.23114	0.32592	0.48093	0.25702	0.26262	0.46951	0.34525	0.06754	0.60946	0.89291	0.8784	0.41441	0.23802	0.28246	0.23572	0.37645	0.60354	0.55581	-0.28	I1405V	2	0	-14.8827	#NAME?	Neut	BRCA1	5.75815	3.5387	-4.0068	0.498457	-0.756602	0.42868	-1.52956	0.368644	-0.0658108	-0.480438	0.441024	0.488465	-0.476926	0.226464	0
0.00963	0.06737	0.07978	0.0514	0.08979	0.51962	0.10154	0.54123	0.30194	0.15769	0.52033	0.02446	0.07965	0.00926	0.01906	0.06146	0.60946	0.89291	0.8784	0.41441	0.18513	0.14565	0.08601	0.17978	0.22348	0.08023	-0.51	I1432L	0	0.000384296	-7.86371	-7.04452	VUS	BRCA1	9.73472	3.87298	-2.97647	0.758531	-0.762954	-0.0345962	-1.19196	-0.103965	-0.0969531	-0.0978605	0.275952	0.0999389	0.523622	-0.280041	NA
0.15177	0.06737	0.03956	0.0208	0.08979	0.89377	0.1085	0.64556	0.6659	0.79849	0.80492	0.02939	0.06092	0.02677	0.03439	0.13117	0.72963	0.89291	0.8784	0.67193	0.01473	0.04415	0.02856	0.06329	0.147	0.31585	0.02	I1529V	2	0	-14.8827	#NAME?	Neut	BRCA1	7.30948	0.338842	2.5175	0.386702	-0.674522	0.323668	-1.13539	-0.475673	-0.444156	0.32916	0.275207	0.208776	0.887733	0.472552	0
0.33374	0.16952	0.18444	0.23038	0.81033	0.90096	0.09644	0.67047	0.66717	0.79286	0.78553	0.10343	0.03801	0.25479	0.1655	0.01226	0.92378	0.89291	0.96052	0.67193	0.1363	0.15717	0.22457	0.41071	0.41255	0.25536	-0.04	I1568V	0	0.00177208	-6.33383	-5.51464	VUS	BRCA1	5.35286	-0.468642	0.930956	-0.293932	-1.8009	1.0976	-1.7991	0.305656	-0.103528	-0.445278	-0.0767088	0.98284	0.680285	-0.365429	NA
0.91219	0.89865	0.91584	0.28034	0.81033	0.89234	0.8248	0.84832	0.93526	0.92359	0.92402	0.89357	0.70279	0.67714	0.76781	0.12424	0.92378	0.89291	0.8784	0.95123	0.67712	0.63652	0.96014	0.71511	0.53598	0.48862	0.34	I1766S	5	1	36.7368	Inf	Path	BRCA1	-2.06252	-2.83236	-0.610117	-0.465941	-0.768061	-0.644454	1.01419	0.042348	0.429519	0.209286	-0.35678	-0.150967	-0.0819972	0.0317116	1
0.42733	0.02634	0.09293	0.09167	0.08979	0.97373	0.19517	0.62068	0.59358	0.75119	0.81486	0.24933	0.20604	0.11282	0.08546	0.12698	0.92378	0.89291	0.96052	0.5275	0.03663	0.08108	0.80716	0.06329	0.2126	0.04567	0.01	I1858L	1	0	-14.8827	#NAME?	Neut	BRCA1	6.45148	-0.220676	1.71914	0.487375	-2.34462	0.617871	0.871676	-0.332352	-1.78683	0.0223985	0.440059	0.886664	-0.432413	0.542979	0
0.28356	0.26629	0.23288	0.14563	0.81033	0.88158	0.20582	0.68148	0.72248	0.81629	0.80194	0.31545	0.36019	0.39076	0.22622	0.15518	0.72963	0.89291	0.8784	0.67193	0.13003	0.21621	0.42452	0.71511	0.18938	0.13172	-0.01	K1322E	0	0.000249123	-8.29732	-7.47813	VUS	BRCA1	4.19554	-0.117395	0.73779	-0.170525	-1.63372	0.980644	-1.04514	-0.0240078	0.0395608	0.127876	-1.40089	1.14846	0.784076	-0.875065	NA
0.45705	0.68941	0.73244	0.1491	0.19482	0.61231	0.41016	0.69179	0.47243	0.60064	0.54524	0.14217	0.62395	0.1234	0.21746	0.05444	0.92378	0.97427	0.75158	0.61628	0.43927	0.36315	0.23057	0.22622	0.18629	0.2154	-0.17	K1487R	0	0.00932396	-4.6658	-3.84661	VUS	BRCA1	5.38018	0.808904	-2.81008	0.690999	1.21596	-0.352594	0.326411	-1.03346	0.0874707	0.929115	0.731544	-0.0252801	0.541232	-0.518523	NA
0.72092	0.68941	0.73244	0.32948	0.81033	0.90634	0.41778	0.77231	0.86106	0.91051	0.85233	0.62641	0.8632	0.22622	0.35882	0.11216	0.92378	0.89291	0.8784	0.95123	0.60516	0.45615	0.80716	0.2208	0.1733	0.45961	0.15	K1601E	0	0.000366924	-7.90999	-7.0908	VUS	BRCA1	1.04679	-1.95356	0.340927	-0.978912	-0.1989	-0.39258	1.00983	-0.806657	-0.635326	1.25164	-0.475742	-0.188764	-0.227019	-0.725529	NA
0.72092	0.18219	0.19823	0.17002	0.08979	0.8916	0.1085	0.79963	0.67068	0.75298	0.76309	0.24228	0.20533	0.12635	0.12382	0.0383	0.92378	0.89291	0.8784	0.95123	0.32473	0.44487	0.21635	0.26662	0.08276	0.30376	0.17	K1606E	1	0	-14.8827	#NAME?	Neut	BRCA1	5.12261	-0.741459	1.55037	-0.387476	-0.377678	-1.46866	-0.44116	-0.573685	-0.251193	0.635629	-0.2279	1.07574	0.0535711	1.30951	0
0.6818	0.32298	0.30869	0.11468	0.08979	0.86901	0.4714	0.72423	0.65119	0.75148	0.82174	0.29414	0.32262	0.12344	0.10062	0.04427	0.92378	0.89291	0.8784	0.95123	0.11265	0.27852	0.10034	0.13654	0.17595	0.09663	0.11	K1648E	0	0.000963517	-6.94396	-6.12477	VUS	BRCA1	5.45002	-1.48739	1.26793	-0.225092	0.601151	-0.896743	-0.0747816	0.0216928	0.0419378	0.134731	-0.0669215	0.44376	-0.524455	0.975143	NA
0.78421	0.40988	0.48785	0.11468	0.08979	0.87447	0.7768	0.67754	0.72929	0.82593	0.82174	0.42336	0.55167	0.09324	0.14271	0.04427	0.92378	0.89291	0.8784	0.95123	0.13155	0.01908	0.23057	0.06329	0.21989	0.24453	-0.08	K1648I	0	0.000412814	-7.7921	-6.97291	VUS	BRCA1	4.83596	-2.06204	0.76445	-0.459062	1.30395	-0.157686	0.961406	-0.0592675	-0.0885923	-0.104303	-0.0565601	-0.494713	-0.668366	1.08193	NA
0.72092	0.39043	0.44114	0.11468	0.08979	0.86827	0.55618	0.58915	0.70789	0.81098	0.7611	0.4074	0.56338	0.13921	0.17007	0.04427	0.92378	0.89291	0.8784	0.95123	0.1881	0.13683	0.80716	0.06329	0.25036	0.23397	-0.14	K1648N	0	0.000483783	-7.63339	-6.8142	VUS	BRCA1	4.8334	-1.24776	0.314844	-1.16474	-0.202511	0.0170205	2.29154	-0.33141	-0.259279	0.346434	0.174754	-0.133021	-0.611156	0.798335	NA
0.61383	0.34218	0.29122	0.11468	0.08979	0.87129	0.41016	0.72423	0.64144	0.74035	0.82344	0.16287	0.19391	0.11196	0.10119	0.04427	0.92378	0.89291	0.8784	0.95123	0.11265	0.27852	0.10034	0.13654	0.17595	0.09663	-0.04	K1648Q	0	0.000582777	-7.44712	-6.62793	VUS	BRCA1	5.91412	-1.26694	1.3466	-0.351108	0.38969	-0.808069	-0.139363	-0.0941891	0.282067	-0.0777359	0.13793	0.524837	-0.280103	0.734915	NA
0.01993	0.06737	0.10362	0.11468	0.08979	0.86976	0.08356	0.69737	0.53552	0.61614	0.82513	0.0762	0.03266	0.03635	0.05669	0.04427	0.92378	0.89291	0.8784	0.95123	0.13155	0.01908	0.23057	0.06329	0.21989	0.24453	0.04	K1648R	0	0.000389629	-7.84993	-7.03074	VUS	BRCA1	7.55576	-0.197714	1.9006	-0.474921	-1.25335	-0.940748	-0.955605	0.308651	0.201952	1.0832	0.821095	0.203188	0.37351	-0.0594538	NA
0.6818	0.36966	0.44114	0.11468	0.08979	0.87207	0.62105	0.68543	0.68731	0.77779	0.83296	0.20195	0.26661	0.08636	0.12602	0.04427	0.92378	0.89291	0.8784	0.95123	0.13155	0.01908	0.23057	0.06329	0.21989	0.24453	-0.08	K1648T	0	0.00146194	-6.52653	-5.70734	VUS	BRCA1	5.56193	-1.71665	1.10898	-0.339196	0.676535	-0.46233	0.596117	-0.0830806	0.241702	-0.36007	0.348981	-0.179153	-0.371044	0.776778	NA
0.91219	0.76378	0.8318	0.47668	0.81033	0.90859	0.59342	0.65877	0.95144	0.93173	0.9228	0.61627	0.69715	0.62155	0.65233	0.12102	0.92378	0.59439	0.96052	0.95123	0.67981	0.43535	0.75599	0.71511	0.69722	0.47489	0.09	K1759M	0	0.000540281	-7.52288	-6.70369	VUS	BRCA1	-1.09132	-1.401	0.16706	-2.5197	-0.51471	0.463861	0.808091	1.07648	-0.452541	-1.13291	-0.32137	-0.149623	0.266331	-0.250361	NA
0.78421	0.89865	0.8318	0.47668	0.81033	0.89836	0.49314	0.6152	0.92604	0.92247	0.82513	0.71569	0.89979	0.48662	0.65166	0.15157	0.92378	0.59439	0.96052	0.95123	0.67981	0.50309	0.43875	0.71511	0.65342	0.62667	0.04	K1759N	0	0.00149208	-6.50609	-5.6869	VUS	BRCA1	-0.849698	-0.826665	-0.228884	-3.00541	0.532682	0.923544	0.0721332	0.700837	-0.684932	-0.452301	-0.221278	-0.629239	0.418923	-0.478761	NA
0.6818	0.67003	0.73244	0.47668	0.81033	0.90344	0.39859	0.64323	0.92889	0.93014	0.88924	0.49464	0.87291	0.55036	0.59854	0.12102	0.92378	0.59439	0.96052	0.95123	0.67981	0.43535	0.75599	0.71511	0.69722	0.47489	0.05	K1759R	0	0.00120203	-6.72254	-5.90335	VUS	BRCA1	-0.395523	-0.840406	0.281742	-2.89889	-0.857086	0.746737	0.531056	1.12475	-0.70055	-0.166181	-0.371973	-0.0242444	0.660293	-0.638335	NA
0.1294	0.27024	0.28411	0.122	0.08979	0.91316	0.17635	0.61207	0.24871	0.32735	0.788	0.44282	0.66521	0.15372	0.21956	0.16453	0.72963	0.89291	0.8784	0.67193	0.2437	0.17025	0.04402	0.13654	0.22054	0.08236	-0.13	L1317F	0	0.000678554	-7.29487	-6.47568	VUS	BRCA1	6.81187	1.31531	0.104828	0.151847	-0.328999	0.19113	-1.24442	0.0644357	-1.04776	1.58309	0.303776	-0.405959	-2.00884	-0.582746	NA
0.91219	0.89865	0.97092	0.41759	0.81033	0.66664	0.76459	0.84832	0.52886	0.56127	0.72498	0.88022	0.98223	0.81127	0.6045	0.25029	0.60946	0.89291	0.8784	0.41441	0.76534	0.68819	0.96014	0.71511	0.57359	0.6436	0.18	L1404P	0	0.0510476	-2.9226	-2.10341	VUS	BRCA1	-1.37019	0.830024	-4.1332	1.50499	-0.671617	-0.602811	0.402835	-0.135166	-0.817598	0.122029	-0.297068	-0.0312806	-0.904867	-0.469995	NA
0.91219	0.89865	0.80656	0.32774	0.81033	0.63425	0.75102	0.88065	0.52886	0.56127	0.75506	0.90905	0.98295	0.8108	0.61597	0.25029	0.72963	0.89291	0.8784	0.61628	0.76534	0.68819	0.96014	0.71511	0.69722	0.6436	0.21	L1407P	0	0.998108	6.26844	7.08763	VUS	BRCA1	-1.28001	0.256207	-4.13519	0.756099	-0.796626	-1.23704	0.266654	0.508542	-0.354126	0.595412	-0.232599	-0.0528444	-0.803684	0.0787551	NA
0.91219	0.71542	0.66345	0.24385	0.81033	0.93887	0.50952	0.68305	0.8477	0.91259	0.8257	0.4709	0.93495	0.30049	0.4871	0.18175	0.72963	0.89291	0.8784	0.67193	0.67712	0.46456	0.38131	0.28755	0.25103	0.62551	0.23	L1517F	0	0.000274217	-8.20132	-7.38213	VUS	BRCA1	0.639671	-1.15014	0.257386	-0.0244852	0.33234	0.80972	-0.0508619	-1.36685	-1.07006	0.499406	-0.797913	-0.721594	-0.57067	-0.0249105	NA
0.31944	0.44375	0.28411	0.05248	0.22999	0.91203	0.3735	0.64168	0.68485	0.71701	0.85803	0.17614	0.13789	0.07178	0.08267	0.04612	0.72963	0.89291	0.8784	0.67193	0.06208	0.1186	0.19962	0.06329	0.09523	0.02596	-0.11	L1539P	0	0.00153973	-6.4746	-5.65542	VUS	BRCA1	6.36293	-0.522894	1.69934	0.61572	-0.0981472	0.489328	-0.0198998	-0.467374	-0.280711	-0.369747	0.0398051	0.0282744	0.0259358	-0.452651	NA
0.91219	0.76378	0.67398	0.25924	0.23873	0.91599	0.20152	0.67519	0.76988	0.87817	0.85545	0.2639	0.43734	0.19973	0.19957	0.01226	0.92378	0.82605	0.8784	0.95123	0.13873	0.22405	0.25779	0.25622	0.15743	0.01285	0.15	L1553M	2	0	-14.8827	#NAME?	Neut	BRCA1	3.74992	-1.64965	1.61382	-0.759582	1.44765	-0.0452235	1.01826	-0.0636376	-0.29998	-0.143292	0.194439	1.39293	-0.342847	-0.121688	0
0.45705	0.76378	0.85043	0.21746	0.30962	0.92217	0.6078	0.94735	0.78776	0.88603	0.81833	0.24629	0.31597	0.2056	0.25374	0.05183	0.92378	0.89291	0.96052	0.95123	0.41566	0.33452	0.96014	0.29816	0.25814	0.21453	0.12	L1564P	1	0	-14.8827	#NAME?	Neut	BRCA1	2.58759	-2.63635	0.751698	0.293363	-0.784311	-1.53053	1.71097	-0.0567151	-0.0820294	0.445956	0.971161	0.134597	0.848574	-1.21679	0
0.57428	0.89865	0.80656	0.32445	0.81033	0.9103	0.4197	0.70139	0.92843	0.92001	0.86312	0.64021	0.94136	0.39652	0.54744	0.0584	0.92378	0.89291	0.96052	0.67193	0.4194	0.37057	0.71291	0.71511	0.44605	0.43346	0.21	L1570F	0	0.000331871	-8.01043	-7.19124	VUS	BRCA1	0.0965155	-1.72334	-0.322037	-0.426239	-0.354722	1.52429	0.373154	-0.184815	-0.891843	0.849712	-0.205346	0.559974	0.588432	-1.14305	NA
0.65363	0.57106	0.59384	0.28152	0.81033	0.90691	0.37541	0.73254	0.86208	0.89207	0.8497	0.61073	0.86407	0.23573	0.25652	0.06146	0.92378	0.89291	0.8784	0.95123	0.42852	0.25526	0.07409	0.2109	0.16682	0.35697	0.05	L1600F	0	0.000361998	-7.92351	-7.10432	VUS	BRCA1	2.51695	-1.90642	0.800249	-1.09345	1.20195	0.430892	-0.73524	-0.442922	-0.381066	1.08853	-0.893459	-0.174441	-0.201136	-0.280594	NA
0.33209	0.25056	0.23143	0.06802	0.08979	0.89771	0.16	0.70461	0.63449	0.76321	0.85285	0.04025	0.00718	0.0697	0.0613	0.02922	0.92378	0.89291	0.8784	0.95123	0.06565	0.11899	0.10141	0.06329	0.01567	0.16093	-0.08	L1605V	0	0.000466344	-7.67012	-6.85093	VUS	BRCA1	7.05215	-0.924835	2.30932	-0.47709	-0.0888123	-0.752864	-0.462631	-0.499616	0.230914	0.219023	0.323373	0.6209	0.372015	0.132225	NA
0.48134	0.23543	0.2787	0.17171	0.44732	0.86735	0.7776	0.72093	0.74328	0.82255	0.82682	0.34059	0.22536	0.32831	0.19401	0.09493	0.92378	0.89291	0.75158	0.95123	0.22708	0.42942	0.07992	0.31962	0.20598	0.13042	-0.07	L1664P	0	0	-14.8827	#NAME?	Neut	BRCA1	4.50047	-1.52662	0.990589	-0.476764	-0.123971	-0.502011	-0.786836	-0.179348	1.25724	-0.488647	-0.860078	-0.313806	-0.00414647	0.564893	NA
0.13995	0.13521	0.1274	0.05391	0.08979	0.78655	0.15592	0.63469	0.31268	0.47568	0.788	0.10276	0.00203	0.03364	0.03558	0.07959	0.60946	0.89291	0.75158	0.67193	0.06074	0.06871	0.0747	0.06329	0.34887	0.10066	-0.31	L1679Q	0	0.000198634	-8.52385	-7.70466	VUS	BRCA1	8.26836	1.78985	0.590029	0.758526	-0.688169	-0.0187998	-0.909683	0.597901	0.424409	0.127371	0.513303	-0.134711	-0.460328	0.00983317	NA
0.91219	0.89865	0.97092	0.40123	0.81033	0.88626	0.80388	0.95572	0.92236	0.91812	0.8822	0.90486	0.971	0.51751	0.7255	0.12424	0.92378	0.89291	0.8784	0.95123	0.67712	0.63652	0.96014	0.71511	0.529	0.48862	0.41	L1764P	5	1	36.7368	Inf	Path	BRCA1	-2.32992	-2.8993	-0.805125	-0.150204	-0.339009	-0.980188	1.01176	0.417709	-0.0971905	1.00926	-0.441609	0.0196881	-0.0962117	-0.292217	1
0.91219	0.89865	0.97092	0.38841	0.81033	0.92465	0.82186	0.95693	0.91052	0.90291	0.87741	0.78342	0.97252	0.41986	0.61496	0.14227	0.72963	0.89291	0.8784	0.67193	0.82084	0.64336	0.96014	0.23564	0.19296	0.52081	0.4	L1780P	0	1	35.1274	35.9466	VUS	BRCA1	-1.63696	-2.20666	-0.258761	1.27767	-0.148888	-1.02257	1.30518	-1.0566	-1.35424	0.712879	-0.617663	-0.798187	-0.473099	-0.776761	NA
0.91219	0.89865	0.97092	0.40205	0.81033	0.90404	0.77517	0.93438	0.87859	0.86815	0.90718	0.73833	0.96561	0.70793	0.6623	0.14227	0.92378	0.89291	0.96052	0.5275	0.82084	0.64336	0.96014	0.71511	0.41255	0.52081	0.4	L1786P	0	1	36.7368	Inf	VUS	BRCA1	-2.3419	-2.17207	-1.16295	1.1678	-0.982601	-0.252862	0.525778	-0.653344	-1.4431	0.317265	-0.393594	0.34245	-0.0563493	-0.539318	NA
0.61383	0.89865	0.91584	0.10699	0.81033	0.89966	0.61962	0.8893	0.87663	0.90951	0.89746	0.79077	0.92427	0.35427	0.56824	0.10995	0.92378	0.89291	0.96052	0.83238	0.33526	0.42523	0.2426	0.71511	0.52265	0.37038	0.34	L1844P	0	0.000461514	-7.68054	-6.86135	VUS	BRCA1	-0.105892	-2.83661	-0.118828	0.0880088	0.9059	0.280338	-0.869806	0.753661	-0.481757	1.03492	-0.318122	-0.0387609	0.436984	-0.636526	NA
0.6818	0.89865	0.8318	0.10699	0.81033	0.89641	0.60141	0.85444	0.80187	0.90944	0.8897	0.77552	0.76439	0.30037	0.55968	0.10995	0.92378	0.89291	0.96052	0.83238	0.33526	0.42523	0.2426	0.71511	0.52265	0.37038	0.31	L1844R	1	0	-14.8827	#NAME?	Neut	BRCA1	0.281862	-2.67711	-0.158827	0.0456601	0.73507	0.271056	-0.842234	0.689746	-0.339743	0.585679	-0.242606	-0.0332382	0.25299	-0.442361	0
0.91219	0.89865	0.91584	0.40822	0.81033	0.90973	0.76618	0.90359	0.92543	0.9307	0.90718	0.84196	0.97252	0.54525	0.69281	0.14215	0.92378	0.89291	0.96052	0.83238	0.49151	0.63287	0.96014	0.71511	0.42435	0.36081	0.43	L1854P	0	1	23.3648	24.184	VUS	BRCA1	-1.89824	-2.92435	-0.515624	0.0288898	-0.421452	-0.490939	0.983469	0.150019	-0.642729	0.624454	-0.576414	0.678209	-0.262239	-0.58215	NA
0.32566	0.54054	0.53861	0.50438	0.81033	0.92217	0.44622	0.60341	0.89061	0.89739	0.81139	0.71169	0.55228	0.5683	0.40966	0.09974	0.60946	0.89291	0.8784	0.41441	0.36535	0.33248	0.48983	0.71511	0.57359	0.33155	-0.01	M1400I	0	0.000948641	-6.95953	-6.14034	VUS	BRCA1	1.29849	0.303439	0.109124	0.406673	-1.27724	2.87224	-0.645553	-0.0640932	-0.223608	-0.349878	-0.434123	0.315565	0.683745	-0.763454	NA
0.91219	0.76378	0.74215	0.50438	0.81033	0.92946	0.65128	0.69498	0.94602	0.93943	0.85545	0.82198	0.54447	0.80501	0.69852	0.24972	0.60946	0.89291	0.8784	0.41441	0.76204	0.68819	0.96014	0.71511	0.65342	0.64253	0.21	M1400T	0	0.00138127	-6.58337	-5.76418	VUS	BRCA1	-2.09575	-0.200681	-0.547212	0.779118	-1.83924	1.52567	0.570437	-0.90481	-0.441311	-0.968937	-0.128249	0.0597873	-0.0372719	0.344942	NA
0.72092	0.57421	0.63126	0.50438	0.81033	0.92465	0.43116	0.64014	0.94225	0.93514	0.79654	0.73591	0.65716	0.73644	0.61506	0.24972	0.60946	0.89291	0.8784	0.41441	0.76204	0.63302	0.80716	0.71511	0.69722	0.64253	0.09	M1400V	0	0.000826245	-7.09779	-6.2786	VUS	BRCA1	-1.0413	0.542955	-0.444527	0.177119	-1.98001	2.20665	-0.0233805	-0.823645	-0.542743	-0.272362	-0.184745	0.113427	0.350373	0.363087	NA
0.91219	0.63734	0.59262	0.50438	0.81033	0.57592	0.69906	0.78673	0.52886	0.56127	0.53225	0.74727	0.59368	0.81165	0.61825	0.25029	0.72963	0.89291	0.8784	0.61628	0.76534	0.68819	0.96014	0.71511	0.60354	0.6436	-0.01	M1411T	0	0.979332	3.8583	4.67749	VUS	BRCA1	0.244484	1.40049	-4.85428	0.0473854	-1.42586	-1.10471	0.215547	-0.126929	0.348756	-0.452138	-0.276761	0.200668	-0.216935	0.46804	NA
0.3707	0.27381	0.22886	0.06139	0.22519	0.85886	0.22945	0.63391	0.62659	0.76084	0.81255	0.22289	0.03469	0.1732	0.13679	0.05183	0.72963	0.89291	0.8784	0.67193	0.23954	0.09818	0.15345	0.13654	0.07409	0.14726	-0.19	M1628I	0	0.000457319	-7.68967	-6.87048	VUS	BRCA1	6.42436	0.16851	1.30657	0.286543	-0.383244	0.36177	-0.394425	-0.828795	-0.150368	-0.430117	-0.107635	0.140798	0.480438	0.248079	NA
0.24528	0.23829	0.20061	0.06139	0.08979	0.86295	0.18468	0.85137	0.5799	0.70531	0.77927	0.03492	0.00563	0.0712	0.02763	0.05328	0.72963	0.89291	0.8784	0.67193	0.06463	0.05333	0.02347	0.06329	0.01567	0.06981	-0.11	M1628T	1	0	-14.8827	#NAME?	Neut	BRCA1	7.31749	-0.0183788	1.75854	1.2875	-0.0602722	-0.804481	-0.921342	-0.208361	-0.460101	0.11108	0.121243	0.599484	0.792902	-0.136447	0
0.28606	0.2036	0.17606	0.06139	0.08979	0.84854	0.18679	0.81763	0.56537	0.71482	0.80963	0.03836	0.01638	0.06893	0.08605	0.04427	0.72963	0.89291	0.8784	0.67193	0.13057	0.12408	0.09747	0.06329	0.01567	0.09846	-0.06	M1628V	0	0.00175866	-6.34144	-5.52226	VUS	BRCA1	7.05905	0.0328062	1.71919	1.19973	-0.344084	-0.877805	-0.786144	-0.371177	-0.466813	0.107675	0.0342132	0.560902	0.699389	0.0515318	NA
0.44307	0.2809	0.2158	0.17445	0.08979	0.86158	0.63977	0.7234	0.65969	0.76666	0.80135	0.20275	0.15137	0.19698	0.1487	0.05706	0.92378	0.89291	0.8784	0.95123	0.29794	0.45443	0.25861	0.22155	0.32184	0.1093	-0.01	M1650K	0	0.00283557	-5.86267	-5.04349	VUS	BRCA1	5.25176	-1.28413	0.956494	-0.411313	-0.631528	-0.909475	-0.130439	-0.0281729	0.736499	-0.146215	0.250254	-0.111128	0.0891663	0.836384	NA
0.17674	0.06737	0.07978	0.17445	0.08979	0.85103	0.16812	0.63858	0.49359	0.57665	0.78923	0.18636	0.06194	0.12189	0.10432	0.04427	0.92378	0.89291	0.8784	0.95123	0.17305	0.15136	0.80716	0.19054	0.31163	0.01343	-0.17	M1650L	0	0.00106904	-6.83992	-6.02074	VUS	BRCA1	7.12308	0.0993512	0.789571	-0.965493	-2.44691	-0.719564	0.756097	0.500024	0.356271	0.673335	0.590423	0.653516	-0.166846	0.0152053	NA
0.78421	0.52308	0.46313	0.17445	0.08979	0.86361	0.66392	0.69898	0.71956	0.80508	0.83018	0.30193	0.30343	0.20836	0.18975	0.05706	0.92378	0.89291	0.8784	0.95123	0.29794	0.45443	0.25861	0.22155	0.32184	0.1093	0	M1650R	0	0.00155789	-6.46286	-5.64368	VUS	BRCA1	4.1378	-1.72442	0.693139	-0.429969	0.501738	-0.5957	0.625973	-0.205927	0.519747	-0.443732	0.293705	0.118053	-0.405858	1.00815	NA
0.61383	0.30789	0.48785	0.17445	0.08979	0.86361	0.59826	0.71929	0.77573	0.8538	0.8223	0.26637	0.28748	0.20039	0.17077	0.05706	0.92378	0.89291	0.8784	0.95123	0.29794	0.45443	0.25861	0.22155	0.32184	0.1093	0.13	M1650T	0	0.000649288	-7.33898	-6.5198	VUS	BRCA1	4.27649	-1.7062	1.18667	-0.348128	0.0553805	-0.704346	0.284137	-0.119724	0.486619	-0.0318637	0.299993	0.154523	0.18015	0.962968	NA
0.23506	0.20066	0.17606	0.17445	0.08979	0.85258	0.25547	0.69577	0.59358	0.69805	0.79106	0.09437	0.17186	0.09707	0.13382	0.04427	0.92378	0.89291	0.8784	0.95123	0.17305	0.15136	0.80716	0.19054	0.31163	0.01343	-0.06	M1650V	0	0.000646589	-7.34315	-6.52396	VUS	BRCA1	6.37292	-0.544359	1.02477	-0.666156	-1.93412	-0.77873	1.06618	0.486373	0.261695	0.775605	0.60732	0.678838	0.319365	-0.114188	NA
0.33709	0.26896	0.28322	0.36339	0.81033	0.83672	0.38125	0.68861	0.56127	0.61903	0.74468	0.42566	0.30078	0.32569	0.36878	0.08477	0.92378	0.89291	0.8784	0.95123	0.42461	0.32972	0.48983	0.71511	0.46303	0.39831	-0.03	M1652I	1	0	-14.8827	#NAME?	Neut	BRCA1	3.67409	-0.346555	-0.779722	-1.30337	-1.99603	-0.135604	-1.26428	0.587772	0.986039	0.326209	-0.453824	0.201003	-0.0809225	-0.508833	0
0.91219	0.40988	0.45691	0.36339	0.81033	0.86427	0.72887	0.94141	0.80973	0.84044	0.90191	0.57214	0.31896	0.66255	0.5157	0.14736	0.92378	0.89291	0.8784	0.95123	0.61494	0.63706	0.96014	0.71511	0.44071	0.46341	0.35	M1652K	0	1	36.7368	Inf	VUS	BRCA1	-0.16663	-2.24305	-0.123069	-0.061307	-2.30544	-1.87492	0.0779283	0.279947	0.66611	-0.320974	-0.916921	0.737192	-0.0711845	0.663978	NA
0.91219	0.36966	0.49755	0.36339	0.81033	0.86295	0.67432	0.92509	0.81214	0.8674	0.89565	0.49718	0.43228	0.65495	0.51713	0.14736	0.92378	0.89291	0.8784	0.95123	0.61494	0.63706	0.96014	0.71511	0.44071	0.46341	0.34	M1652T	1	0	-14.8827	#NAME?	Neut	BRCA1	-0.13852	-2.1583	-0.0947322	-0.230705	-2.24525	-1.67771	0.136668	0.224238	0.548181	-0.0489047	-0.973755	0.860321	-0.0220485	0.603657	0
0.78421	0.34825	0.40404	0.27867	0.81033	0.85103	0.71594	0.74098	0.78291	0.77312	0.85905	0.41337	0.21558	0.44502	0.29587	0.11332	0.92378	0.89291	0.75158	0.95123	0.33725	0.37827	0.59645	0.31865	0.26162	0.23692	0.04	M1663K	0	0.000478579	-7.64421	-6.82502	VUS	BRCA1	2.82807	-1.69251	0.27237	-0.444938	-1.01196	-0.834181	0.15489	-0.0294157	1.10237	-0.822351	-0.959558	0.111667	-0.58409	0.20497	NA
0.6818	0.23829	0.28242	0.27867	0.81033	0.85714	0.32773	0.66267	0.61951	0.70855	0.79472	0.18598	0.04859	0.28454	0.18274	0.08931	0.92378	0.89291	0.75158	0.95123	0.15414	0.07649	0.14593	0.29466	0.26796	0.07197	-0.12	M1663L	0	0.00290879	-5.83711	-5.01792	VUS	BRCA1	5.33757	-0.811086	0.646724	-0.760144	-0.442424	0.000108689	-0.934029	0.42809	1.21199	-0.821375	-0.670148	0.700006	-0.649412	-0.0604205	NA
0.91219	0.89865	0.91584	0.47273	0.81033	0.79287	0.78938	0.90807	0.86927	0.85235	0.91363	0.84975	0.45701	0.63463	0.78056	0.21121	0.60946	0.89291	0.75158	0.67193	0.72756	0.67073	0.59645	0.71511	0.36422	0.51278	0.35	M1689R	4	1	36.7368	Inf	Path	BRCA1	-1.88204	-0.971191	-0.73567	1.43767	0.0359084	-0.913294	-0.00583848	-0.451879	0.656884	-0.661641	-0.68361	-0.0114174	0.210565	-0.242631	1
0.91219	0.76378	0.91584	0.47273	0.81033	0.77344	0.77517	0.80712	0.84275	0.81326	0.84547	0.57355	0.50559	0.62	0.73393	0.21121	0.60946	0.89291	0.75158	0.67193	0.72756	0.67073	0.59645	0.71511	0.36422	0.51278	0.11	M1689T	0	0.469533	-0.12202	0.697169	VUS	BRCA1	-0.904395	-0.40764	-1.24376	0.771045	-0.165183	-0.350923	0.151714	-0.781242	0.905278	-0.865025	-0.790918	-0.00218753	0.134134	-0.321557	NA
0.91219	0.89865	0.97092	0.62918	0.81033	0.88158	0.77271	0.95935	0.93081	0.92659	0.90848	0.90238	0.42479	0.71542	0.79684	0.13162	0.92378	0.89291	0.8784	0.95123	0.71895	0.63652	0.96014	0.71511	0.88762	0.50381	0.4	M1775K	5	1	36.7368	Inf	Path	BRCA1	-2.76258	-2.5912	-0.590425	-0.00861941	-1.13793	-0.872947	0.567183	1.11761	0.954465	-0.182005	0.887345	0.320676	0.133818	0.14098	1
0.91219	0.89865	0.97092	0.62918	0.81033	0.88158	0.77927	0.97032	0.93081	0.92659	0.90587	0.8805	0.46185	0.72135	0.79806	0.13162	0.92378	0.89291	0.8784	0.95123	0.71895	0.63652	0.96014	0.71511	0.88762	0.50381	0.38	M1775R	5	1	36.7368	Inf	Path	BRCA1	-2.76858	-2.59978	-0.630453	-0.0111604	-1.11092	-0.880506	0.570704	1.13157	0.923806	-0.111977	0.844041	0.333882	0.138028	0.118672	1
0.4027	0.57106	0.70573	0.46261	0.81033	0.88548	0.58039	0.67597	0.77715	0.79074	0.76507	0.35068	0.31818	0.50882	0.28617	0.0355	0.92378	0.89291	0.96052	0.5275	0.29302	0.3401	0.17572	0.42402	0.33843	0.2724	0.01	M1783I	0	0.00180375	-6.31608	-5.49689	VUS	BRCA1	2.90318	-0.956583	-0.336824	0.369733	-0.310795	1.32965	-1.33901	-0.54802	-0.185924	-1.02883	0.243779	0.33589	0.33944	-1.22496	NA
0.61383	0.47395	0.61168	0.46261	0.81033	0.87844	0.44817	0.70946	0.8087	0.79823	0.75843	0.48532	0.29349	0.62079	0.46916	0.06502	0.92378	0.89291	0.96052	0.5275	0.53198	0.59036	0.80716	0.71511	0.33269	0.28996	0.09	M1783L	0	0.000487479	-7.62578	-6.80659	VUS	BRCA1	1.35422	-0.599216	-0.844615	0.133246	-2.18603	0.710587	-0.166808	-0.842426	-0.378806	-0.877284	-0.317337	1.11032	0.498875	-0.617796	NA
0.91219	0.76378	0.75356	0.46261	0.81033	0.89706	0.78769	0.80056	0.86335	0.84746	0.857	0.66888	0.48578	0.71392	0.69742	0.14227	0.92378	0.89291	0.96052	0.5275	0.82084	0.64336	0.96014	0.71511	0.3381	0.52081	0.04	M1783T	0	0.223031	-1.24809	-0.428899	VUS	BRCA1	-1.01504	-1.45349	-1.28735	0.443868	-1.69079	0.22952	0.536221	-1.35763	-0.607349	-1.15419	-0.402381	0.261927	0.0656155	-0.168506	NA
0.78421	0.89865	0.91584	0.38718	0.1936	0.62342	0.65128	0.59074	0.2099	0.35483	0.51882	0.54531	0.67709	0.15539	0.25652	0.05328	0.92378	0.97427	0.55576	0.61628	0.43518	0.30453	0.80716	0.24503	0.27714	0.28108	0	N1468H	1	0	-14.8827	#NAME?	Neut	BRCA1	4.17279	1.3675	-4.28107	1.11344	0.879073	-0.739299	2.21601	-0.51633	0.317928	0.533255	1.0841	-0.393428	-1.99685	-0.8235	0
0.27042	0.11946	0.16611	0.05586	0.08979	0.85954	0.35968	0.55771	0.57319	0.71032	0.72949	0.1536	0.03206	0.09571	0.07718	0.04427	0.92378	0.89291	0.8784	0.95123	0.10574	0.11668	0.09951	0.06329	0.15118	0.18073	-0.25	N1647K	0	0.000391395	-7.8454	-7.02621	VUS	BRCA1	7.62945	-0.334736	1.10988	-1.19732	-0.34168	-0.0523942	-0.371294	-0.487476	0.626043	-0.118535	0.350316	-0.291621	0.0765734	0.571252	NA
0.27388	0.32525	0.18444	0.09325	0.81033	0.86361	0.36361	0.53958	0.66116	0.67772	0.66951	0.27126	0.43665	0.33519	0.28819	0.0383	0.92378	0.97427	0.75158	0.41441	0.33332	0.31075	0.42452	0.34678	0.36833	0.15186	0.03	N1730S	2	0	-14.8827	#NAME?	Neut	BRCA1	4.79631	0.325933	-0.796908	0.652765	-1.92664	1.93752	-0.891197	-0.669491	-0.30267	0.312244	-0.500733	-0.18129	0.0555631	-0.462119	0
0.78421	0.76378	0.87503	0.33204	0.81033	0.85624	0.90314	0.73674	0.90313	0.89048	0.91405	0.631	0.56111	0.47073	0.57176	0.05543	0.92378	0.89291	0.96052	0.67193	0.45071	0.51103	0.19141	0.71511	0.32707	0.32856	0.08	N1742I	0	0.00123605	-6.6946	-5.87541	VUS	BRCA1	0.362344	-2.41361	-0.625255	0.192392	0.638731	0.806459	-0.747379	-0.573351	0.14151	-1.19183	-0.705325	0.0383045	0.257806	-0.382261	NA
0.72092	0.76378	0.81812	0.33204	0.81033	0.86089	0.75978	0.61911	0.85913	0.86202	0.83463	0.48362	0.7927	0.38547	0.38978	0.02922	0.92378	0.89291	0.96052	0.67193	0.23451	0.32237	0.25559	0.71511	0.3533	0.20708	-0.07	N1742K	0	0.00387225	-5.55004	-4.73085	VUS	BRCA1	1.6852	-1.93847	-0.906192	-0.470094	0.801594	1.88018	-0.18309	-0.231207	-0.074798	-0.739943	-0.790858	0.472991	-0.0112312	-0.893861	NA
0.78421	0.89865	0.87503	0.33204	0.81033	0.86295	0.86958	0.7547	0.91866	0.89698	0.90368	0.84608	0.64783	0.59667	0.6941	0.12102	0.92378	0.89291	0.96052	0.67193	0.67981	0.61554	0.75599	0.71511	0.31211	0.47489	0.15	N1742Y	0	0.00031093	-8.07563	-7.25644	VUS	BRCA1	-1.07375	-2.16807	-1.08433	0.00124256	-0.48643	0.292842	0.457373	-1.05175	-0.269372	-0.626149	-0.521766	-0.202675	0.27516	-0.448091	NA
0.6818	0.5588	0.64351	0.49728	0.81033	0.86637	0.62706	0.55607	0.89224	0.87326	0.77289	0.56778	0.67884	0.50311	0.55325	0.12102	0.92378	0.89291	0.96052	0.67193	0.67981	0.50804	0.75599	0.71511	0.74975	0.47489	-0.07	N1745D	0	0.00142982	-6.54878	-5.72959	VUS	BRCA1	0.430965	-0.802183	-1.36546	-1.2752	-1.60424	2.08284	0.260158	-0.241521	0.0961233	-0.413359	0.120025	-0.0626771	0.247875	0.116199	NA
0.78421	0.89865	0.7489	0.49728	0.81033	0.87366	0.69433	0.57392	0.9044	0.895	0.8061	0.73899	0.52285	0.54855	0.64078	0.12102	0.92378	0.89291	0.96052	0.67193	0.67981	0.50804	0.75599	0.71511	0.74975	0.47489	-0.03	N1745H	0	0.00150072	-6.50031	-5.68112	VUS	BRCA1	-0.408503	-1.21094	-1.42985	-0.96903	-0.992342	1.96183	0.584857	-0.324173	0.272634	-0.978083	0.5549	-0.169535	0.169728	-0.0460408	NA
0.91219	0.76378	0.78197	0.49728	0.81033	0.87366	0.89703	0.69978	0.87915	0.88659	0.91658	0.57928	0.55854	0.47145	0.54969	0.05629	0.92378	0.89291	0.96052	0.67193	0.45502	0.43292	0.75599	0.71511	0.69722	0.25173	0.08	N1745I	0	0.000317682	-8.05414	-7.23495	VUS	BRCA1	-0.1297	-2.28881	-0.92531	0.0415733	-0.810438	1.25603	0.691941	0.495233	0.175982	-1.29745	-0.0291539	0.450681	-0.255399	-0.185471	NA
0.78421	0.76378	0.72487	0.49728	0.81033	0.86493	0.73535	0.58595	0.8506	0.87813	0.84812	0.50924	0.77318	0.46353	0.37154	0.01226	0.92378	0.89291	0.96052	0.67193	0.1774	0.39918	0.04809	0.71511	0.58705	0.25615	-0.1	N1745K	0	0.000276565	-8.19279	-7.3736	VUS	BRCA1	1.43769	-1.67118	-0.820202	-0.725232	1.01194	2.45531	-0.845908	0.256677	0.253116	-0.982722	-0.427723	0.738748	-0.317923	-0.354123	NA
0.26048	0.56133	0.54207	0.49728	0.81033	0.87129	0.63282	0.47066	0.86119	0.85989	0.73756	0.28057	0.67709	0.41909	0.41024	0.05629	0.92378	0.89291	0.96052	0.67193	0.45502	0.43292	0.75599	0.71511	0.69722	0.25173	-0.13	N1745S	0	0.00200249	-6.21136	-5.39217	VUS	BRCA1	2.14966	-0.683753	-1.09851	-1.50255	-1.95477	2.6882	0.264116	-0.0257661	0.447397	-0.162194	0.165498	0.0235805	0.694562	-1.20383	NA
0.78421	0.58467	0.64351	0.49728	0.81033	0.87207	0.73641	0.62224	0.87565	0.88101	0.87305	0.5174	0.65142	0.48071	0.48315	0.05629	0.92378	0.89291	0.96052	0.67193	0.45502	0.43292	0.75599	0.71511	0.69722	0.25173	-0.04	N1745T	0	0.000609842	-7.4017	-6.58251	VUS	BRCA1	0.674727	-1.603	-0.904678	-0.635031	-1.27443	1.81615	0.512831	0.348092	0.106723	-0.835636	-0.249503	0.582147	-0.103	-0.0904368	NA
0.91219	0.89865	0.79673	0.49728	0.81033	0.86901	0.8727	0.69978	0.9034	0.89599	0.87059	0.83791	0.54299	0.53999	0.6649	0.12102	0.92378	0.89291	0.96052	0.67193	0.67981	0.50804	0.75599	0.71511	0.74975	0.47489	0.1	N1745Y	0	0.000262645	-8.24445	-7.42526	VUS	BRCA1	-1.15198	-1.92542	-1.35743	-0.194086	-0.751918	1.17498	0.531409	0.0607822	0.112224	-1.10343	0.353209	-0.221497	-0.0521346	0.211827	NA
0.00963	0.08966	0.01257	0.15437	0.08979	0.89307	0.11931	0.56989	0.4447	0.35751	0.73319	0.04942	0.00741	0.02144	0.04953	0.0624	0.72963	0.89291	0.8784	0.5275	0.0935	0.03769	0.04075	0.06329	0.18507	0.14083	-0.22	N1819S	2	0	-14.8827	#NAME?	Neut	BRCA1	8.65285	1.66514	0.838361	0.683014	-1.29736	0.618629	-1.45735	-0.259378	-0.557165	0.029425	0.586757	-0.0635573	-0.531891	-0.44733	0
0.6818	0.76378	0.6178	0.15437	0.1936	0.89641	0.55295	0.69099	0.62036	0.73335	0.80905	0.65653	0.44042	0.0868	0.13125	0.06099	0.72963	0.89291	0.8784	0.5275	0.13032	0.033	0.16366	0.06329	0.24479	0.2809	-0.02	N1819Y	0	0.000326363	-8.02717	-7.20799	VUS	BRCA1	4.31856	-0.60784	0.372089	1.40846	1.5088	0.817428	0.435282	-0.274334	-1.21101	-0.45738	0.579193	-0.486495	-0.779071	0.0711418	NA
0.32725	0.42312	0.37947	0.13384	0.08979	0.58194	0.44817	0.63858	0.29015	0.35483	0.52484	0.32318	0.2006	0.16363	0.11434	0.06944	0.60946	0.89291	0.8784	0.41441	0.06306	0.1082	0.71291	0.22561	0.35541	0.37502	-0.3	P1430S	2	0	-14.8827	#NAME?	Neut	BRCA1	6.90428	2.64316	-3.28649	1.34349	-0.771687	-0.384744	0.792046	0.194084	-0.472103	-0.451786	0.836486	-0.0643686	-0.0236813	-0.286015	0
0.5008	0.89865	0.8318	0.07211	0.08979	0.69036	0.65584	0.69258	0.55314	0.64466	0.65407	0.19429	0.61137	0.05929	0.13221	0.0383	0.92378	0.97427	0.55576	0.61628	0.04737	0.1069	0.24039	0.20684	0.24564	0.01476	-0.14	P1469S	0	0.000435656	-7.73822	-6.91903	VUS	BRCA1	5.41521	-0.124595	-1.65986	1.53167	2.17262	0.234291	1.32487	-0.115169	0.580047	0.522824	0.767633	-0.085326	0.0215072	-0.83324	NA
0.21435	0.17181	0.21024	0.18859	0.24939	0.88548	0.35575	0.63469	0.73066	0.81697	0.74957	0.14868	0.08281	0.22644	0.2005	0.09014	0.72963	0.89291	0.8784	0.67193	0.49151	0.46845	0.53201	0.26179	0.06231	0.37011	-0.11	P1502S	0	0.000403077	-7.81598	-6.99679	VUS	BRCA1	5.14766	0.367133	1.14082	-0.101619	-1.91988	0.0517147	-0.0395374	-1.6669	-0.00516543	-0.129701	-0.186626	-0.261953	1.05674	0.0290874	NA
0.78421	0.32701	0.33369	0.18085	0.08979	0.89836	0.68368	0.63625	0.73836	0.79782	0.7677	0.34791	0.08429	0.16296	0.16685	0.05898	0.92378	0.89291	0.8784	0.95123	0.34023	0.16585	0.65955	0.06329	0.06231	0.41101	-0.07	P1544L	0	0.000314512	-8.06417	-7.24498	VUS	BRCA1	4.89739	-1.46782	0.880931	-0.69341	-0.521499	-0.855132	1.57943	-1.17436	0.214194	-0.849278	0.128158	-0.464153	-0.405125	1.13212	NA
0.78421	0.89865	0.85043	0.22945	0.81033	0.92316	0.77433	0.74098	0.93067	0.9287	0.87886	0.50698	0.86495	0.49046	0.5563	0.14083	0.92378	0.89291	0.96052	0.95123	0.60516	0.51424	0.71291	0.35569	0.24785	0.60779	0.19	P1562L	0	0.000258157	-8.26168	-7.4425	VUS	BRCA1	-0.120138	-2.78646	-0.0809645	-1.05213	0.0453688	-0.233715	0.772102	-1.14098	-0.185631	0.443579	-0.355435	-0.686172	-0.227227	-0.672155	NA
0.91219	0.89865	0.87503	0.25828	0.21591	0.9126	0.73535	0.73004	0.80256	0.90036	0.78241	0.37508	0.59213	0.16598	0.372	0.05629	0.92378	0.89291	0.96052	0.67193	0.3985	0.24715	0.71291	0.22834	0.46303	0.28113	0.13	P1575H	0	0.000918867	-6.99145	-6.17226	VUS	BRCA1	1.97439	-2.1284	-0.173502	0.594336	0.531055	0.481699	2.00979	-0.305393	-0.982894	-0.416038	1.17625	-0.162995	-0.188501	0.0569268	NA
0.35303	0.89865	0.87503	0.21644	0.08979	0.91374	0.51116	0.64556	0.82094	0.91213	0.85545	0.24668	0.2857	0.07875	0.16755	0.02922	0.92378	0.89291	0.8784	0.95123	0.23732	0.10658	0.24039	0.06329	0.26645	0.19041	0.1	P1579A	0	0.000690091	-7.278	-6.45881	VUS	BRCA1	4.19793	-2.09525	1.67908	-0.3453	1.44078	0.238211	1.02741	-0.443721	0.451714	0.170665	1.71368	-0.442873	0.605529	-0.956758	NA
0.34575	0.15394	0.1392	0.07894	0.08979	0.86427	0.50462	0.62691	0.59193	0.7332	0.81255	0.07502	0.02928	0.06106	0.05124	0.02922	0.72963	0.89291	0.8784	0.67193	0.07206	0.1087	0.02774	0.06329	0.10795	0.01236	-0.25	P1614S	1	0	-14.8827	#NAME?	Neut	BRCA1	7.41813	-0.188593	1.42505	0.555853	-0.174995	0.352448	-0.413349	-0.461039	0.068716	-0.866346	-0.173692	-0.103444	0.0967138	0.409248	0
0.58573	0.89865	0.91584	0.37932	0.81033	0.86827	0.81799	0.84731	0.90444	0.90521	0.82794	0.41534	0.41152	0.17474	0.36707	0.18253	0.72963	0.89291	0.8784	0.67193	0.61494	0.26065	0.22121	0.28892	0.13678	0.61263	0.26	P1637L	1	0	-14.8827	#NAME?	Neut	BRCA1	1.07312	-1.87257	0.285858	1.25816	1.03867	-0.317804	-0.509523	-1.14483	-0.116447	-0.614844	0.0848662	-1.18645	0.780141	-1.36824	0
0.91219	0.89865	0.91584	0.45181	0.81033	0.86158	0.92499	0.86897	0.98497	0.98113	0.92321	0.4806	0.7116	0.69116	0.76337	0.15157	0.92378	0.89291	0.96052	0.95123	0.67981	0.69842	0.6612	0.71511	0.74975	0.62667	0.35	P1749A	0	0.000369088	-7.90411	-7.08492	VUS	BRCA1	-2.2088	-3.011	-0.587977	-0.537242	-0.434296	-0.458867	0.0215184	0.267638	0.82785	-0.151156	0.247464	0.0165665	0.367805	0.115698	NA
0.91219	0.89865	0.97092	0.45181	0.81033	0.84569	0.97162	0.784	0.98497	0.98113	0.90147	0.92397	0.95536	0.65241	0.78363	0.15157	0.92378	0.89291	0.96052	0.95123	0.67981	0.69842	0.6612	0.71511	0.69722	0.62667	0.18	P1749L	0	1	36.7368	Inf	VUS	BRCA1	-2.44884	-2.73992	-1.22718	-1.16509	0.204286	0.226166	0.380848	0.0592831	0.510271	0.152254	-0.138826	-0.451395	-0.000373804	0.349526	NA
0.91219	0.89865	0.97092	0.45181	0.81033	0.86361	0.92154	0.84528	0.98497	0.98113	0.92566	0.81468	0.63933	0.67986	0.77423	0.15157	0.92378	0.89291	0.96052	0.95123	0.67981	0.69842	0.6612	0.71511	0.69722	0.62667	0.32	P1749Q	0	1	36.7368	Inf	VUS	BRCA1	-2.40467	-2.94092	-0.662819	-0.633234	-0.215063	-0.363282	0.101025	0.134832	0.762788	-0.306249	0.226716	-0.200026	0.244172	0.288259	NA
0.91219	0.89865	0.97092	0.45181	0.81033	0.8581	0.95061	0.93555	0.98497	0.98113	0.94171	0.56072	0.93495	0.69116	0.75897	0.15157	0.92378	0.89291	0.96052	0.95123	0.67981	0.69842	0.6612	0.71511	0.69722	0.62667	0.39	P1749R	0	1	36.7368	Inf	VUS	BRCA1	-2.60364	-3.21557	-0.654741	-0.339414	-0.0974265	-0.723213	0.0161717	0.370459	0.441663	0.411604	-0.0509615	0.0524358	0.275348	0.00632689	NA
0.91219	0.89865	0.97092	0.45181	0.81033	0.8581	0.92283	0.75644	0.98497	0.98113	0.90059	0.59859	0.97176	0.65241	0.77193	0.15157	0.92378	0.89291	0.96052	0.95123	0.67981	0.69842	0.6612	0.71511	0.74975	0.62667	0.17	P1749S	0	0.975614	3.68905	4.50824	VUS	BRCA1	-2.13965	-2.68276	-1.05728	-1.27949	-0.0326796	0.435287	0.385739	0.0323585	0.650277	0.151716	0.0356649	-0.243475	0.0476652	0.109174	NA
0.91219	0.89865	0.97092	0.45181	0.81033	0.86227	0.92586	0.82051	0.98497	0.98113	0.91825	0.57152	0.8433	0.67986	0.77259	0.15157	0.92378	0.89291	0.96052	0.95123	0.67981	0.69842	0.6612	0.71511	0.74975	0.62667	0.26	P1749T	0	0.0639166	-2.68413	-1.86494	VUS	BRCA1	-2.26221	-2.87959	-0.809323	-0.875078	-0.195604	-0.0331937	0.199106	0.168381	0.720865	0.0115161	0.159206	-0.123137	0.186206	0.105206	NA
0.91219	0.89865	0.97092	0.52334	0.81033	0.90031	0.95322	0.81667	0.93371	0.93385	0.90848	0.68905	0.91991	0.68917	0.77695	0.16873	0.92378	0.89291	0.8784	0.95123	0.71895	0.65798	0.71291	0.71511	0.51685	0.66815	0.29	P1771L	0	0.00607165	-5.09804	-4.27885	VUS	BRCA1	-2.33842	-2.68024	-0.6915	-0.771594	-0.0816595	-0.31464	0.393117	-0.379998	0.573264	0.228919	-0.306114	-0.27638	-0.360876	-0.245629	NA
0.91219	0.89865	0.97092	0.52334	0.81033	0.89836	0.92414	0.87638	0.93127	0.93035	0.91867	0.81973	0.91991	0.72164	0.84306	0.16873	0.92378	0.89291	0.8784	0.95123	0.71895	0.65798	0.71291	0.71511	0.51685	0.66815	0.4	P1771R	2	0	-14.8827	#NAME?	Neut	BRCA1	-2.72788	-2.76883	-0.619873	-0.483538	-0.0631571	-0.690155	0.216096	-0.176351	0.406523	0.464109	-0.311227	-0.201885	-0.33264	-0.129681	0
0.91219	0.89865	0.91584	0.28754	0.81033	0.87286	0.75817	0.84126	0.93065	0.90481	0.82401	0.86615	0.73768	0.52533	0.74171	0.16873	0.92378	0.89291	0.8784	0.95123	0.71895	0.39654	0.71291	0.71511	0.88762	0.66815	0.29	P1776H	2	0	-14.8827	#NAME?	Neut	BRCA1	-1.75558	-2.41399	-1.11734	-0.615428	-0.265858	0.078579	0.387381	0.934095	0.493352	0.447018	0.469327	-0.747354	0.197916	0.562333	0
0.78421	0.89865	0.97092	0.28754	0.81033	0.87129	0.76137	0.84528	0.90671	0.90489	0.86006	0.91533	0.50671	0.52541	0.67511	0.16873	0.92378	0.89291	0.8784	0.95123	0.71895	0.39654	0.71291	0.71511	0.88762	0.66815	0.31	P1776L	0	0.000244788	-8.31487	-7.49569	VUS	BRCA1	-1.57379	-2.44499	-0.838474	-0.407996	-0.510902	-0.109976	0.197988	0.952465	0.792361	0.121681	0.840599	-0.871651	0.425402	0.305419	NA
0.91219	0.89865	0.87503	0.49728	0.38178	0.89902	0.87881	0.72093	0.91114	0.87011	0.86413	0.7045	0.69216	0.51603	0.70498	0.21278	0.72963	0.89291	0.8784	0.83238	0.65545	0.54121	0.5364	0.71511	0.50655	0.61439	0.09	P1812A	0	0.00246215	-6.00426	-5.18507	VUS	BRCA1	-0.869675	-1.42339	-0.406412	-0.367821	0.461946	0.380618	0.762357	-0.656123	0.583786	-0.412992	0.146785	-0.363765	-0.27681	0.392304	NA
0.21435	0.89865	0.87503	0.16616	0.08979	0.90096	0.35968	0.61128	0.74175	0.85681	0.74186	0.50233	0.62534	0.2178	0.25343	0.09708	0.92378	0.89291	0.96052	0.83238	0.24792	0.33634	0.20281	0.30168	0.23377	0.12777	0.08	P1856S	0	0.0003418	-7.98094	-7.16175	VUS	BRCA1	3.81699	-1.15439	0.541854	-0.7544	1.3228	0.783434	0.467568	-0.750016	-0.361424	1.04431	1.3387	-0.0899466	0.59545	-1.11989	NA
0.78421	0.44866	0.44694	0.09378	0.08979	0.97347	0.56099	0.71191	0.71798	0.82617	0.79168	0.57979	0.80777	0.19349	0.23216	0.11569	0.92378	0.89291	0.96052	0.5275	0.34631	0.1993	0.71291	0.06329	0.21114	0.41884	0.26	P1859R	1	0	-14.8827	#NAME?	Neut	BRCA1	3.19526	-1.29319	0.664675	0.865995	-0.397807	0.295161	1.30339	-0.908528	-2.52818	0.684819	0.219578	-0.30561	-0.809434	0.999095	0
0.91219	0.89865	0.91584	0.51284	0.81033	0.96802	0.78265	0.67047	0.51767	0.5481	0.87207	0.8006	0.67191	0.69096	0.50087	0.44797	0.72963	0.89291	0.8784	0.83238	0.57699	0.62671	0.58031	0.71511	0.46064	0.5856	0.28	Q1388L	0	0.000241681	-8.32765	-7.50846	VUS	BRCA1	-0.625383	-0.760731	-1.02357	-0.355643	-0.477937	-0.293285	-0.394736	-0.417749	0.377712	-0.453704	0.152433	-0.281927	-2.92321	-0.918077	NA
0.91219	0.89865	0.87503	0.51284	0.81033	0.96776	0.58523	0.67519	0.51767	0.5481	0.87059	0.81693	0.89801	0.66781	0.71189	0.44797	0.72963	0.89291	0.8784	0.83238	0.57699	0.62671	0.58031	0.71511	0.88762	0.5856	0.29	Q1395R	0	0.0029412	-5.82599	-5.0068	VUS	BRCA1	-1.19018	-0.372857	-1.22345	-0.638707	-0.703303	0.447245	-0.604483	0.762698	0.175353	0.472838	0.771711	-0.199849	-2.94373	-0.405833	NA
0.72092	0.68941	0.77437	0.22201	0.27526	0.89966	0.4063	0.71847	0.81774	0.90485	0.80194	0.21368	0.34502	0.24195	0.18262	0.05444	0.92378	0.89291	0.8784	0.95123	0.43252	0.15116	0.23057	0.19968	0.12645	0.26213	0.16	Q1604R	0	0.000801509	-7.12821	-6.30902	VUS	BRCA1	3.55342	-1.93901	1.22805	-0.376531	1.10914	-0.382747	0.600165	-0.86494	0.176883	0.0415795	0.541976	0.207855	0.362287	-0.131565	NA
0.78421	0.61549	0.48734	0.29094	0.81033	0.86295	0.46303	0.72505	0.88304	0.83099	0.82738	0.48697	0.46399	0.5839	0.58813	0.15157	0.92378	0.89291	0.96052	0.95123	0.67981	0.58102	0.6612	0.71511	0.69722	0.62667	0.1	Q1747E	0	0.00118788	-6.7344	-5.91521	VUS	BRCA1	0.316736	-1.41747	-0.616316	-1.52299	-1.62497	0.122171	-0.406686	0.063475	0.71222	0.0485755	-0.0331408	0.214098	0.367135	0.670563	NA
0.78421	0.89865	0.6508	0.29094	0.81033	0.86361	0.61083	0.87531	0.83418	0.83541	0.86362	0.45444	0.36339	0.35329	0.31926	0.02922	0.92378	0.89291	0.96052	0.95123	0.22838	0.11725	0.09445	0.36084	0.62468	0.20554	0.22	Q1747H	0	0.000326342	-8.02724	-7.20805	VUS	BRCA1	2.00443	-2.89162	0.192004	0.106188	1.05122	-0.160121	-0.833097	1.43641	0.54751	-0.418424	0.42516	0.329354	0.0581853	-0.278774	NA
0.63171	0.52998	0.43619	0.29094	0.81033	0.86227	0.50626	0.77231	0.85787	0.80789	0.81947	0.5694	0.44112	0.58826	0.57413	0.15157	0.92378	0.89291	0.96052	0.95123	0.67981	0.58102	0.6612	0.71511	0.69722	0.62667	0.13	Q1747K	0	0.00220811	-6.11341	-5.29422	VUS	BRCA1	0.478799	-1.39362	-0.599979	-1.32855	-1.9328	-0.183371	-0.740636	0.270447	0.700703	0.288848	-0.0657978	-0.0186216	0.512169	0.586375	NA
0.78421	0.68941	0.57383	0.29094	0.81033	0.85553	0.79533	0.77321	0.86188	0.85828	0.8696	0.59702	0.52624	0.44556	0.52273	0.05629	0.92378	0.89291	0.96052	0.95123	0.44926	0.36594	0.75599	0.71511	0.69722	0.18879	0.11	Q1747L	0	0.000291677	-8.13957	-7.32038	VUS	BRCA1	0.703856	-2.62671	-0.742107	-0.739646	-1.06308	0.204487	0.548202	1.14649	0.749546	-0.369053	-0.375111	0.226546	0.097365	0.0805945	NA
0.78421	0.76378	0.68473	0.29094	0.81033	0.86022	0.76217	0.82538	0.87416	0.87557	0.87305	0.52371	0.64631	0.45519	0.5623	0.05629	0.92378	0.89291	0.96052	0.95123	0.44926	0.36594	0.75599	0.71511	0.69722	0.18879	0.21	Q1747P	0	1	30.5714	31.3906	VUS	BRCA1	0.28277	-2.83216	-0.667035	-0.500734	-0.802902	0.0117737	0.57316	1.23896	0.55367	0.0357526	-0.261949	0.378838	0.201158	-0.232344	NA
0.2035	0.34865	0.31347	0.29094	0.81033	0.86158	0.4714	0.76698	0.7365	0.70335	0.77673	0.35303	0.45449	0.38817	0.38326	0.05629	0.92378	0.89291	0.96052	0.95123	0.44926	0.36594	0.75599	0.71511	0.69722	0.18879	0.06	Q1747R	0	0.00119046	-6.73223	-5.91304	VUS	BRCA1	2.85691	-1.27656	-0.547785	-1.11015	-2.68366	0.0735558	-0.607915	1.36572	0.761477	0.840391	-0.174223	0.239855	0.656443	-0.740355	NA
0.3549	0.17181	0.15762	0.0844	0.81033	0.89641	0.54659	0.80902	0.49082	0.62075	0.7716	0.20279	0.20102	0.2823	0.12353	0.0355	0.92378	0.89291	0.96052	0.5275	0.05394	0.16116	0.06598	0.30104	0.36036	0.12232	0.05	Q1785H	0	0.0353738	-3.30577	-2.48658	VUS	BRCA1	5.63822	-0.985317	0.00579565	1.26867	-1.3544	0.18416	-2.35345	0.771203	-0.771622	-0.627853	-0.544928	0.127523	-0.418881	-0.418055	NA
0.91219	0.76378	0.77437	0.3215	0.81033	0.89444	0.63513	0.79038	0.87102	0.84772	0.89746	0.80354	0.93495	0.47959	0.72851	0.1787	0.72963	0.89291	0.8784	0.83238	0.65545	0.57705	0.56703	0.71511	0.50655	0.4653	0.18	Q1811R	0	1	36.7368	Inf	VUS	BRCA1	-1.01364	-1.56076	-0.515488	-0.345939	-0.072265	0.330094	0.0870819	-0.00313845	-0.0524695	0.566259	-0.950931	-0.115887	-0.480048	0.10157	NA
0.78421	0.65671	0.75356	0.25482	0.26976	0.89771	0.59499	0.70622	0.72453	0.82931	0.8061	0.78024	0.7815	0.37726	0.345	0.12078	0.72963	0.89291	0.4663	0.67193	0.36976	0.274	0.15749	0.34574	0.45397	0.22847	0	Q1826H	0	0.00184317	-6.29442	-5.47523	VUS	BRCA1	2.01828	-0.00637468	0.421789	0.916794	1.62415	1.05837	0.630658	0.178978	0.358746	0.589939	-0.316421	-0.594341	-0.856937	0.714308	NA
0.28861	0.43741	0.3641	0.0526	0.08979	0.55105	0.56421	0.66033	0.21904	0.3135	0.61449	0.17651	0.22926	0.23777	0.11409	0.0708	0.60946	0.89291	0.8784	0.41441	0.27373	0.35356	0.22639	0.23578	0.04339	0.24442	-0.27	R1443G	1	0	-14.8827	#NAME?	Neut	BRCA1	7.15584	2.40926	-3.12331	1.64268	0.0242614	-1.1625	-0.503865	-0.834006	-0.249542	-0.598975	0.00175928	-0.293011	-0.127844	-0.479371	0
0.12366	0.54448	0.32382	0.0526	0.08979	0.53743	0.12864	0.65566	0.16905	0.17446	0.63979	0.09631	0.06155	0.07834	0.00966	0.07885	0.60946	0.89291	0.8784	0.41441	0.0478	0.11055	0.00069	0.13654	0.01567	0.00369	-0.12	R1443Q	0	0.000361578	-7.92467	-7.10548	VUS	BRCA1	8.74151	2.8878	-2.42825	1.98298	0.540684	-1.19024	-1.13763	-0.108504	-0.420764	-0.146324	0.638979	0.621822	-0.123927	-1.33614	NA
0.91219	0.50006	0.57039	0.1898	0.81033	0.88782	0.25329	0.66189	0.89866	0.90017	0.86812	0.54336	0.46349	0.44847	0.5529	0.1456	0.60946	0.79302	0.75158	0.61628	0.65285	0.55605	0.48983	0.71511	0.29615	0.61235	0.05	R1495K	0	0.000596533	-7.42378	-6.60459	VUS	BRCA1	0.553025	0.395638	0.579051	-0.236671	-0.770859	0.927649	-0.178241	-0.897602	-0.284552	-0.671733	-1.55391	0.131272	0.527703	0.457828	NA
0.91219	0.76378	0.71516	0.1898	0.81033	0.89307	0.5885	0.84226	0.90723	0.91255	0.89429	0.62237	0.27356	0.48038	0.6257	0.1456	0.60946	0.79302	0.75158	0.61628	0.65285	0.55605	0.48983	0.71511	0.29615	0.61235	0.31	R1495M	0	0.000614093	-7.39475	-6.57556	VUS	BRCA1	-0.554436	-0.76409	0.580521	1.08753	-0.374642	-0.303819	-0.218067	-0.523455	-0.0659077	-1.18005	-1.14682	-0.348845	0.714862	0.039496	NA
0.78421	0.63734	0.722	0.14853	0.08979	0.88313	0.49973	0.69577	0.77826	0.8918	0.81313	0.24418	0.23029	0.11719	0.13143	0.0383	0.72963	0.89291	0.8784	0.67193	0.18069	0.11264	0.13838	0.06329	0.07409	0.06969	0.11	R1507T	2	0	-14.8827	#NAME?	Neut	BRCA1	4.57735	-1.29484	1.42232	1.14208	1.56206	0.176916	0.906839	-0.835691	-0.454063	-0.858318	0.400692	0.283184	0.135439	0.160194	0
0.78421	0.43397	0.39258	0.11482	0.08979	0.89771	0.41587	0.7267	0.67023	0.74072	0.80194	0.47659	0.89801	0.10488	0.1443	0.0355	0.92378	0.89291	0.8784	0.95123	0.2946	0.19575	0.71291	0.13654	0.07409	0.1511	0.15	R1589C	0	0.000385473	-7.86065	-7.04147	VUS	BRCA1	4.22236	-1.52708	0.616644	-0.542214	0.153763	-0.854948	1.81958	-0.253738	-1.15767	1.57207	-0.572718	0.378756	-1.01539	0.582262	NA
0.00963	0.02634	0.01257	0.11482	0.08979	0.8916	0.01985	0.65722	0.55612	0.59297	0.80963	0.07585	0.00098	0.01135	0.00624	0.01226	0.92378	0.89291	0.8784	0.95123	0.10044	0.0325	0.09402	0.06329	0.04339	0.06889	0.01	R1589H	2	0	-14.8827	#NAME?	Neut	BRCA1	8.28075	-0.147642	2.20486	-0.617385	-1.04205	-0.763495	-1.12556	-0.0497236	0.168078	0.965537	0.312162	0.47144	0.273124	-0.184523	0
[truncated: 365 more rows]
